# Supplementary material for: Crystal structure of 2-(4-tert-butyl­phen­yl)-3-hydroxy-4H-chromen-4-one
Source: Acta Crystallogr E Crystallogr Commun. 2015 Jun 24;71(Pt 7):824–6. doi: 10.1107/S2056989015011482 (PMC4518945; doi:10.1107/S2056989015011482)
Supplement: Supplementary file 1 [file e-71-00824-sup1.cif]

##############################################################################
#                                                                            #
# This CIF contains the data in a paper accepted for publication in          #
# Acta Crystallographica Section E. It conforms to the requirements of       #
# Notes for Authors for Acta Crystallographica Section E, and has been       #
# peer reviewed under the auspices of the IUCr Commission on Journals.       #
#                                                                            #
# Full details of the Crystallographic Information File format               #
# are given in the paper "The Crystallographic Information File (CIF):       #
# a New Standard Archive File for Crystallography" by S. R. Hall, F. H.      #
# Allen and I. D. Brown [Acta Cryst. (1991), A47, 655-685].                  #
#                                                                            #
# The current version of the core CIF dictionary is obtainable from          #
# ftp://ftp.iucr.org/pub/cif_core.dic.                                       #
#                                                                            #
# Software is freely available for graphical display of the structure(s)     #
# in this CIF. For information consult the CIF software page                 #
# http://www.iucr.org/resources/cif/software.                                #
#                                                                            #
# This file may be used for bona fide research purposes within the           #
# scientific community so long as proper attribution is given to the journal # 
# article from which it was obtained.                                        #
#                                                                            #
##############################################################################
data_global
_audit_creation_method     'form.cif (version 2.0)'
_journal_data_validation_number     ?
_journal_date_recd_electronic     2015-06-03
_journal_date_accepted     2015-06-13
_journal_name_full     'Acta Crystallographica, Section E'
_journal_year     2015
_journal_volume     71
_journal_issue      7
_journal_page_first     824
_journal_page_last     826
_journal_paper_category     GO
_journal_paper_doi     10.1107/S2056989015011482
_journal_coeditor_code     SU5150
_publ_contact_author_name     'Dr Takashi Fujihara'
_publ_contact_author_address
;
Comprehensive Analysis Center for Science, Saitama University,
Shimo-Okubo 255, Sakura-ku, Saitama 338-8570, Japan
;
_publ_contact_author_email     fuji@chem.saitama-u.ac.jp
_publ_contact_author_fax     '+81-48-858-3707'
_publ_contact_author_phone     '+81-48-858-3670'
_publ_section_title
;
Crystal structure of
2-(4-<i>tert</i>-butylphenyl)-3-hydroxy-4<i>H</i>-chromen-4-one
;
loop_
    _publ_author_name
    _publ_author_address
    'Narita, Fuka'
;
Department of Chemistry
Graduate School of Science and Engineering
Saitama University
Shimo-Okubo 255
Sakura-ku
Saitama 338-8570
Japan
;
    'Takura, Akihiro'
;
Department of Chemistry
Graduate School of Science and Engineering
Saitama University
Shimo-Okubo 255
Sakura-ku
Saitama 338-8570
Japan
;
    'Fujihara, Takashi'
;
Comprehensive Analysis Center for Science
Saitama University
Shimo-Okubo 255
Sakura-ku
Saitama 338-8570
Japan
;
_publ_section_synopsis
;
The title compound is relatively planar with the benzene ring being only
slightly twisted with respect to the mean plane of the
4<i>H</i>-chromene-4-one moiety (r.m.s. deviation = 0.0191 \%A) by 10.53(8)\%.
In the crystal, molecules are linked by pairs of O---H...O hydrogen bonds,
forming inversion dimers with an <i>R</i>~2~^2^(10) ring motif.
;
data_I
_audit_creation_method     SHELXL-2014
_chemical_name_systematic
;
2-(4-<i>tert</i>-Butylphenyl)-3-hydroxy-4<i>H</i>-chromen-4-one
;
_chemical_name_common     ?
_chemical_formula_moiety     'C19 H18 O3'
_chemical_formula_sum     'C19 H18 O3'
_chemical_formula_iupac     'C19 H18 O3'
_chemical_formula_weight     294.33
_chemical_melting_point     ?
_shelx_space_group_comment
;
The symmetry employed for this shelxl refinement is uniquely defined
by the following loop, which should always be used as a source of
symmetry information in preference to the above space-group names.
They are only intended as comments.
;
_space_group_crystal_system     monoclinic
_space_group_name_H-M_alt     'P 21/n'
_space_group_name_Hall     '-P 2yn'
loop_
    _space_group_symop_operation_xyz
    'x, y, z'
    '-x+1/2, y+1/2, -z+1/2'
    '-x, -y, -z'
    'x-1/2, -y-1/2, z-1/2'
_cell_length_a     15.9735(19)
_cell_length_b     6.1467(7)
_cell_length_c     16.963(2)
_cell_angle_alpha     90
_cell_angle_beta     113.7300(10)
_cell_angle_gamma     90
_cell_volume     1524.7(3)
_cell_formula_units_Z     4
_cell_measurement_reflns_used     7083
_cell_measurement_theta_min     2.62
_cell_measurement_theta_max     28.20
_cell_measurement_temperature     200(2)
_exptl_crystal_description     plate
_exptl_crystal_colour     yellow
_exptl_crystal_size_max     0.201
_exptl_crystal_size_mid     0.186
_exptl_crystal_size_min     0.061
_exptl_crystal_density_diffrn     1.282
_exptl_crystal_density_meas     ?
_exptl_crystal_density_method     ?
_exptl_crystal_F_000     624
_exptl_absorpt_coefficient_mu     0.086
_exptl_absorpt_correction_type     multi-scan
_exptl_absorpt_process_details
;
(SADABS; Bruker 2014)
;
_shelx_estimated_absorpt_T_min     0.983
_shelx_estimated_absorpt_T_max     0.995
_exptl_absorpt_correction_T_min     0.8492
_exptl_absorpt_correction_T_max     0.9281
_exptl_special_details     ?
_diffrn_ambient_temperature     200(2)
_diffrn_radiation_type     MoK\a
_diffrn_radiation_wavelength     0.71073
_diffrn_radiation_source     'Bruker TXS fine-focus rotating anode'
_diffrn_radiation_monochromator     'Bruker Helios multilayer confocal mirror'
_diffrn_measurement_device_type     'Bruker APEXII CCD area-detector'
_diffrn_measurement_method     '\f and \w'
_diffrn_detector_area_resol_mean     8.333
_diffrn_reflns_number     15995
_diffrn_reflns_av_R_equivalents     0.0259
_diffrn_reflns_theta_min     1.480
_diffrn_reflns_theta_max     26.728
_diffrn_reflns_theta_full     25.242
_diffrn_measured_fraction_theta_max     0.996
_diffrn_measured_fraction_theta_full     0.997
_diffrn_reflns_limit_h_min     -20
_diffrn_reflns_limit_h_max     20
_diffrn_reflns_limit_k_min     -7
_diffrn_reflns_limit_k_max     7
_diffrn_reflns_limit_l_min     -21
_diffrn_reflns_limit_l_max     21
_refine_special_details     ?
_reflns_number_total     3231
_reflns_number_gt     2820
_reflns_threshold_expression     'I > 2\s(I)'
_refine_ls_structure_factor_coef     Fsqd
_refine_ls_matrix_type     full
_refine_ls_R_factor_all     0.0496
_refine_ls_R_factor_gt     0.0433
_refine_ls_wR_factor_gt     0.1216
_refine_ls_wR_factor_ref     0.1272
_refine_ls_goodness_of_fit_ref     1.042
_refine_ls_restrained_S_all     1.042
_refine_ls_number_reflns     3231
_refine_ls_number_parameters     203
_refine_ls_number_restraints     0
_refine_ls_hydrogen_treatment     constr
_refine_ls_weighting_scheme     calc
_refine_ls_weighting_details
              'w=1/[\s^2^(Fo^2^)+(0.0646P)^2^+0.6235P] where P=(Fo^2^+2Fc^2^)/3'
_atom_sites_solution_hydrogens     geom
_atom_sites_solution_primary     direct
_atom_sites_solution_secondary     difmap
_refine_ls_shift/su_max     0.000
_refine_ls_shift/su_mean     0.000
_refine_diff_density_max     0.293
_refine_diff_density_min     -0.233
_refine_ls_extinction_method     none
_refine_ls_extinction_coef     .
loop_
    _atom_type_symbol
    _atom_type_description
    _atom_type_scat_dispersion_real
    _atom_type_scat_dispersion_imag
    _atom_type_scat_source
    'C' 'C' 0.0033 0.0016
                         'International Tables Vol C Tables 4.2.6.8 and 6.1.1.4'
    'H' 'H' 0.0000 0.0000
                         'International Tables Vol C Tables 4.2.6.8 and 6.1.1.4'
    'O' 'O' 0.0106 0.0060
                         'International Tables Vol C Tables 4.2.6.8 and 6.1.1.4'
_computing_data_collection
;
APEX2 (Bruker 2014)
;
_computing_cell_refinement
;
SAINT (Bruker 2014)
;
_computing_data_reduction
;
SAINT and XPREP (Bruker 2014)
;
_computing_structure_solution
;
SHELXS2014 (Sheldrick, 2008)
;
_computing_structure_refinement
;
SHELXL2014 (Sheldrick, 2015)
;
_computing_molecular_graphics
;
ORTEP-3 for Windows (Farrugia, 2012)
;
_computing_publication_material
;
SHELXL2014 (Sheldrick, 2015) and PLATON (Spek, 2009)
;
loop_
    _atom_site_type_symbol
    _atom_site_label
    _atom_site_fract_x
    _atom_site_fract_y
    _atom_site_fract_z
    _atom_site_U_iso_or_equiv
    _atom_site_adp_type
    _atom_site_calc_flag
    _atom_site_occupancy
    _atom_site_disorder_assembly
    _atom_site_disorder_group
    C C1 0.71865(9) 0.1616(2) 1.00398(8) 0.0265(3) Uani d 1 . .
    C C2 0.64236(9) 0.2637(2) 1.00356(8) 0.0276(3) Uani d 1 . .
    C C3 0.59399(9) 0.1820(2) 1.05367(8) 0.0281(3) Uani d 1 . .
    C C4 0.62989(9) -0.0175(2) 1.10134(8) 0.0278(3) Uani d 1 . .
    C C5 0.58831(10) -0.1190(3) 1.15059(9) 0.0346(3) Uani d 1 . .
    H H5 0.5365 -0.0539 1.1552 0.041 Uiso calc 1 . .
    C C6 0.62214(11) -0.3121(3) 1.19211(10) 0.0381(3) Uani d 1 . .
    H H6 0.5937 -0.3802 1.2252 0.046 Uiso calc 1 . .
    C C7 0.69847(10) -0.4080(2) 1.18560(9) 0.0351(3) Uani d 1 . .
    H H7 0.7214 -0.5416 1.2143 0.042 Uiso calc 1 . .
    C C8 0.74088(10) -0.3116(2) 1.13819(9) 0.0324(3) Uani d 1 . .
    H H8 0.7929 -0.3770 1.1341 0.039 Uiso calc 1 . .
    C C9 0.70584(9) -0.1159(2) 1.09627(8) 0.0271(3) Uani d 1 . .
    C C10 0.77563(9) 0.2243(2) 0.95792(8) 0.0274(3) Uani d 1 . .
    C C11 0.83993(10) 0.0782(2) 0.95235(9) 0.0340(3) Uani d 1 . .
    H H11 0.8481 -0.0587 0.9805 0.041 Uiso calc 1 . .
    C C12 0.89195(10) 0.1298(3) 0.90651(10) 0.0362(3) Uani d 1 . .
    H H12 0.9349 0.0266 0.9037 0.043 Uiso calc 1 . .
    C C13 0.88329(9) 0.3279(2) 0.86439(9) 0.0307(3) Uani d 1 . .
    C C14 0.82088(11) 0.4750(3) 0.87277(11) 0.0398(4) Uani d 1 . .
    H H14 0.8143 0.6138 0.8463 0.048 Uiso calc 1 . .
    C C15 0.76821(10) 0.4262(2) 0.91811(10) 0.0372(3) Uani d 1 . .
    H H15 0.7265 0.5313 0.9222 0.045 Uiso calc 1 . .
    C C16 0.94007(10) 0.3875(3) 0.81313(9) 0.0347(3) Uani d 1 . .
    C C17 0.98436(16) 0.1886(3) 0.79140(15) 0.0626(6) Uani d 1 . .
    H H17A 1.0163 0.2333 0.7554 0.094 Uiso calc 1 . .
    H H17B 0.9370 0.0819 0.7602 0.094 Uiso calc 1 . .
    H H17C 1.0282 0.1231 0.8447 0.094 Uiso calc 1 . .
    C C18 1.01612(14) 0.5414(3) 0.86712(15) 0.0606(5) Uani d 1 . .
    H H18A 0.9894 0.6719 0.8808 0.091 Uiso calc 1 . .
    H H18B 1.0524 0.5828 0.8347 0.091 Uiso calc 1 . .
    H H18C 1.0555 0.4686 0.9206 0.091 Uiso calc 1 . .
    C C19 0.87973(14) 0.4987(5) 0.72920(14) 0.0809(8) Uani d 1 . .
    H H19A 0.8553 0.6342 0.7420 0.121 Uiso calc 1 . .
    H H19B 0.8290 0.4021 0.6958 0.121 Uiso calc 1 . .
    H H19C 0.9160 0.5316 0.6958 0.121 Uiso calc 1 . .
    O O1 0.52607(7) 0.27779(17) 1.05437(7) 0.0367(3) Uani d 1 . .
    O O2 0.60997(7) 0.44503(17) 0.95608(7) 0.0359(3) Uani d 1 . .
    H H2 0.5649 0.4923 0.9644 0.054 Uiso calc 1 . .
    O O3 0.74981(6) -0.02683(15) 1.04986(6) 0.0306(2) Uani d 1 . .
loop_
    _atom_site_aniso_label
    _atom_site_aniso_U_11
    _atom_site_aniso_U_22
    _atom_site_aniso_U_33
    _atom_site_aniso_U_12
    _atom_site_aniso_U_13
    _atom_site_aniso_U_23
    C1 0.0279(6) 0.0263(6) 0.0258(6) 0.0013(5) 0.0114(5) 0.0006(5)
    C2 0.0276(6) 0.0279(7) 0.0272(6) 0.0021(5) 0.0108(5) 0.0009(5)
    C3 0.0250(6) 0.0311(7) 0.0282(6) -0.0002(5) 0.0107(5) -0.0031(5)
    C4 0.0279(6) 0.0288(7) 0.0268(6) -0.0025(5) 0.0112(5) -0.0027(5)
    C5 0.0328(7) 0.0386(8) 0.0373(7) -0.0024(6) 0.0193(6) -0.0004(6)
    C6 0.0441(8) 0.0371(8) 0.0385(8) -0.0071(6) 0.0222(7) 0.0025(6)
    C7 0.0447(8) 0.0273(7) 0.0319(7) -0.0016(6) 0.0141(6) 0.0016(6)
    C8 0.0372(7) 0.0287(7) 0.0326(7) 0.0032(6) 0.0154(6) 0.0001(5)
    C9 0.0297(6) 0.0283(7) 0.0251(6) -0.0017(5) 0.0128(5) -0.0017(5)
    C10 0.0270(6) 0.0298(7) 0.0265(6) 0.0004(5) 0.0120(5) -0.0009(5)
    C11 0.0368(7) 0.0314(7) 0.0384(7) 0.0077(6) 0.0199(6) 0.0082(6)
    C12 0.0359(7) 0.0367(8) 0.0432(8) 0.0100(6) 0.0235(7) 0.0067(6)
    C13 0.0281(6) 0.0354(7) 0.0307(7) -0.0009(5) 0.0140(5) 0.0006(5)
    C14 0.0456(9) 0.0312(8) 0.0525(9) 0.0067(6) 0.0300(8) 0.0113(7)
    C15 0.0411(8) 0.0300(7) 0.0508(9) 0.0080(6) 0.0291(7) 0.0060(6)
    C16 0.0321(7) 0.0395(8) 0.0376(7) 0.0019(6) 0.0195(6) 0.0062(6)
    C17 0.0852(14) 0.0522(11) 0.0822(14) 0.0007(10) 0.0668(13) -0.0014(10)
    C18 0.0534(11) 0.0642(12) 0.0782(13) -0.0170(9) 0.0411(10) -0.0115(10)
    C19 0.0521(11) 0.144(2) 0.0597(12) 0.0286(13) 0.0358(10) 0.0514(14)
    O1 0.0309(5) 0.0397(6) 0.0455(6) 0.0085(4) 0.0214(5) 0.0056(5)
    O2 0.0327(5) 0.0376(6) 0.0433(6) 0.0125(4) 0.0215(5) 0.0132(5)
    O3 0.0333(5) 0.0289(5) 0.0352(5) 0.0068(4) 0.0198(4) 0.0062(4)
_geom_special_details
;
 All esds (except the esd in the dihedral angle between two l.s. planes)
 are estimated using the full covariance matrix.  The cell esds are taken
 into account individually in the estimation of esds in distances, angles
 and torsion angles; correlations between esds in cell parameters are only
 used when they are defined by crystal symmetry.  An approximate (isotropic)
 treatment of cell esds is used for estimating esds involving l.s. planes.
 Least-squares planes (x,y,z in crystal coordinates) and deviations from them
 (* indicates atom used to define plane)
  4.7085 (0.0060) x + 3.2010 (0.0016) y + 10.4295 (0.0043) z
  = 14.3715 (0.0031)
 *    0.0005 (0.0010)  C1
 *   -0.0361 (0.0011)  C2
 *   -0.0027 (0.0010)  C3
 *    0.0247 (0.0012)  C4
 *    0.0176 (0.0011)  C5
 *   -0.0080 (0.0012)  C6
 *   -0.0234 (0.0011)  C7
 *   -0.0098 (0.0011)  C8
 *    0.0146 (0.0012)  C9
 *    0.0226 (0.0009)  O3
 Rms deviation of fitted atoms =   0.0191
  6.5320 (0.0088) x + 2.3353 (0.0039) y + 10.0931 (0.0080) z
  = 15.2731 (0.0036)
 Angle to previous plane (with approximate esd) = 10.53 ( 0.08 )
 *   -0.0146 (0.0010)  C10
 *    0.0082 (0.0011)  C11
 *    0.0057 (0.0011)  C12
 *   -0.0134 (0.0011)  C13
 *    0.0071 (0.0011)  C14
 *    0.0068 (0.0011)  C15
 Rms deviation of fitted atoms =   0.0099
;
loop_
    _geom_bond_atom_site_label_1
    _geom_bond_atom_site_label_2
    _geom_bond_site_symmetry_2
    _geom_bond_distance
    _geom_bond_publ_flag
    C1 C2 . 1.3682(18) ?
    C1 O3 . 1.3723(16) ?
    C1 C10 . 1.4695(18) ?
    C2 O2 . 1.3502(16) ?
    C2 C3 . 1.4493(18) ?
    C3 O1 . 1.2386(16) ?
    C3 C4 . 1.4537(19) ?
    C4 C9 . 1.3888(19) ?
    C4 C5 . 1.4056(19) ?
    C5 C6 . 1.375(2) ?
    C5 H5 . 0.9500 ?
    C6 C7 . 1.398(2) ?
    C6 H6 . 0.9500 ?
    C7 C8 . 1.376(2) ?
    C7 H7 . 0.9500 ?
    C8 C9 . 1.3952(19) ?
    C8 H8 . 0.9500 ?
    C9 O3 . 1.3629(16) ?
    C10 C15 . 1.395(2) ?
    C10 C11 . 1.3956(19) ?
    C11 C12 . 1.3840(19) ?
    C11 H11 . 0.9500 ?
    C12 C13 . 1.390(2) ?
    C12 H12 . 0.9500 ?
    C13 C14 . 1.395(2) ?
    C13 C16 . 1.5323(18) ?
    C14 C15 . 1.382(2) ?
    C14 H14 . 0.9500 ?
    C15 H15 . 0.9500 ?
    C16 C18 . 1.521(2) ?
    C16 C19 . 1.523(2) ?
    C16 C17 . 1.530(2) ?
    C17 H17A . 0.9800 ?
    C17 H17B . 0.9800 ?
    C17 H17C . 0.9800 ?
    C18 H18A . 0.9800 ?
    C18 H18B . 0.9800 ?
    C18 H18C . 0.9800 ?
    C19 H19A . 0.9800 ?
    C19 H19B . 0.9800 ?
    C19 H19C . 0.9800 ?
    O2 H2 . 0.8400 ?
loop_
    _geom_angle_atom_site_label_1
    _geom_angle_atom_site_label_2
    _geom_angle_atom_site_label_3
    _geom_angle_site_symmetry_1
    _geom_angle_site_symmetry_3
    _geom_angle
    _geom_angle_publ_flag
    C2 C1 O3 . . 120.60(12) ?
    C2 C1 C10 . . 128.16(12) ?
    O3 C1 C10 . . 111.22(11) ?
    O2 C2 C1 . . 120.56(12) ?
    O2 C2 C3 . . 117.97(11) ?
    C1 C2 C3 . . 121.47(12) ?
    O1 C3 C2 . . 121.12(13) ?
    O1 C3 C4 . . 123.13(12) ?
    C2 C3 C4 . . 115.74(11) ?
    C9 C4 C5 . . 118.49(13) ?
    C9 C4 C3 . . 119.46(12) ?
    C5 C4 C3 . . 122.02(12) ?
    C6 C5 C4 . . 120.36(13) ?
    C6 C5 H5 . . 119.8 ?
    C4 C5 H5 . . 119.8 ?
    C5 C6 C7 . . 119.94(13) ?
    C5 C6 H6 . . 120.0 ?
    C7 C6 H6 . . 120.0 ?
    C8 C7 C6 . . 120.97(14) ?
    C8 C7 H7 . . 119.5 ?
    C6 C7 H7 . . 119.5 ?
    C7 C8 C9 . . 118.55(13) ?
    C7 C8 H8 . . 120.7 ?
    C9 C8 H8 . . 120.7 ?
    O3 C9 C4 . . 121.80(12) ?
    O3 C9 C8 . . 116.51(12) ?
    C4 C9 C8 . . 121.69(12) ?
    C15 C10 C11 . . 117.45(12) ?
    C15 C10 C1 . . 122.70(12) ?
    C11 C10 C1 . . 119.84(12) ?
    C12 C11 C10 . . 121.02(13) ?
    C12 C11 H11 . . 119.5 ?
    C10 C11 H11 . . 119.5 ?
    C11 C12 C13 . . 122.10(13) ?
    C11 C12 H12 . . 119.0 ?
    C13 C12 H12 . . 119.0 ?
    C12 C13 C14 . . 116.28(13) ?
    C12 C13 C16 . . 122.81(13) ?
    C14 C13 C16 . . 120.89(13) ?
    C15 C14 C13 . . 122.42(14) ?
    C15 C14 H14 . . 118.8 ?
    C13 C14 H14 . . 118.8 ?
    C14 C15 C10 . . 120.67(13) ?
    C14 C15 H15 . . 119.7 ?
    C10 C15 H15 . . 119.7 ?
    C18 C16 C19 . . 109.58(17) ?
    C18 C16 C17 . . 107.91(15) ?
    C19 C16 C17 . . 108.29(17) ?
    C18 C16 C13 . . 108.58(13) ?
    C19 C16 C13 . . 109.96(12) ?
    C17 C16 C13 . . 112.48(13) ?
    C16 C17 H17A . . 109.5 ?
    C16 C17 H17B . . 109.5 ?
    H17A C17 H17B . . 109.5 ?
    C16 C17 H17C . . 109.5 ?
    H17A C17 H17C . . 109.5 ?
    H17B C17 H17C . . 109.5 ?
    C16 C18 H18A . . 109.5 ?
    C16 C18 H18B . . 109.5 ?
    H18A C18 H18B . . 109.5 ?
    C16 C18 H18C . . 109.5 ?
    H18A C18 H18C . . 109.5 ?
    H18B C18 H18C . . 109.5 ?
    C16 C19 H19A . . 109.5 ?
    C16 C19 H19B . . 109.5 ?
    H19A C19 H19B . . 109.5 ?
    C16 C19 H19C . . 109.5 ?
    H19A C19 H19C . . 109.5 ?
    H19B C19 H19C . . 109.5 ?
    C2 O2 H2 . . 109.5 ?
    C9 O3 C1 . . 120.86(10) ?
loop_
    _geom_torsion_atom_site_label_1
    _geom_torsion_atom_site_label_2
    _geom_torsion_atom_site_label_3
    _geom_torsion_atom_site_label_4
    _geom_torsion_site_symmetry_1
    _geom_torsion_site_symmetry_2
    _geom_torsion_site_symmetry_3
    _geom_torsion_site_symmetry_4
    _geom_torsion
    _geom_torsion_publ_flag
    O3 C1 C2 O2 . . . . -177.75(11) ?
    C10 C1 C2 O2 . . . . 0.6(2) ?
    O3 C1 C2 C3 . . . . 2.3(2) ?
    C10 C1 C2 C3 . . . . -179.29(12) ?
    O2 C2 C3 O1 . . . . -1.4(2) ?
    C1 C2 C3 O1 . . . . 178.52(13) ?
    O2 C2 C3 C4 . . . . 178.03(11) ?
    C1 C2 C3 C4 . . . . -2.04(19) ?
    O1 C3 C4 C9 . . . . 179.28(13) ?
    C2 C3 C4 C9 . . . . -0.15(18) ?
    O1 C3 C4 C5 . . . . 1.4(2) ?
    C2 C3 C4 C5 . . . . -178.04(12) ?
    C9 C4 C5 C6 . . . . -0.4(2) ?
    C3 C4 C5 C6 . . . . 177.48(13) ?
    C4 C5 C6 C7 . . . . 0.2(2) ?
    C5 C6 C7 C8 . . . . 0.2(2) ?
    C6 C7 C8 C9 . . . . -0.2(2) ?
    C5 C4 C9 O3 . . . . -179.91(12) ?
    C3 C4 C9 O3 . . . . 2.13(19) ?
    C5 C4 C9 C8 . . . . 0.4(2) ?
    C3 C4 C9 C8 . . . . -177.60(12) ?
    C7 C8 C9 O3 . . . . -179.77(12) ?
    C7 C8 C9 C4 . . . . 0.0(2) ?
    C2 C1 C10 C15 . . . . 12.2(2) ?
    O3 C1 C10 C15 . . . . -169.26(13) ?
    C2 C1 C10 C11 . . . . -167.35(14) ?
    O3 C1 C10 C11 . . . . 11.16(18) ?
    C15 C10 C11 C12 . . . . -2.2(2) ?
    C1 C10 C11 C12 . . . . 177.44(13) ?
    C10 C11 C12 C13 . . . . 0.3(2) ?
    C11 C12 C13 C14 . . . . 1.7(2) ?
    C11 C12 C13 C16 . . . . -179.81(14) ?
    C12 C13 C14 C15 . . . . -1.8(2) ?
    C16 C13 C14 C15 . . . . 179.63(14) ?
    C13 C14 C15 C10 . . . . 0.0(3) ?
    C11 C10 C15 C14 . . . . 2.0(2) ?
    C1 C10 C15 C14 . . . . -177.57(14) ?
    C12 C13 C16 C18 . . . . -102.50(18) ?
    C14 C13 C16 C18 . . . . 75.92(19) ?
    C12 C13 C16 C19 . . . . 137.61(19) ?
    C14 C13 C16 C19 . . . . -44.0(2) ?
    C12 C13 C16 C17 . . . . 16.8(2) ?
    C14 C13 C16 C17 . . . . -164.73(16) ?
    C4 C9 O3 C1 . . . . -1.97(19) ?
    C8 C9 O3 C1 . . . . 177.77(11) ?
    C2 C1 O3 C9 . . . . -0.30(19) ?
    C10 C1 O3 C9 . . . . -178.94(11) ?
loop_
    _geom_hbond_atom_site_label_D
    _geom_hbond_atom_site_label_H
    _geom_hbond_atom_site_label_A
    _geom_hbond_site_symmetry_A
    _geom_hbond_distance_DH
    _geom_hbond_distance_HA
    _geom_hbond_distance_DA
    _geom_hbond_angle_DHA
    O2 H2 O1 . 0.84 2.28 2.7262(14) 113
    C11 H11 O3 . 0.95 2.32 2.6724(17) 101
    C15 H15 O2 . 0.95 2.22 2.8508(18) 123
    O2 H2 O1 3_667 0.84 1.96 2.7104(14) 148
    C7 H7 Cg 2_647 0.95 2.59 3.407(10) 144
_shelx_hkl_file
;
  -1   0   0   -0.08    0.00
  -1   0   0   -0.07    0.00
  -2   0   0   54.07    1.22
   2   0   0   55.35    1.26
  -2   0   0   52.55    1.22
   2   0   0   52.67    1.23
   3   0   0   -0.09    0.01
  -3   0   0   -0.06    0.01
  -3   0   0   -0.06    0.01
   3   0   0   -0.10    0.02
  -4   0   0    1.46    0.06
   4   0   0    1.44    0.08
   4   0   0    1.55    0.05
  -4   0   0    1.53    0.05
  -5   0   0    0.02    0.01
   5   0   0    0.03    0.02
  -5   0   0    0.04    0.02
   5   0   0    0.02    0.03
   6   0   0   57.76    1.25
  -6   0   0   55.85    1.24
   6   0   0   53.20    1.30
  -6   0   0   52.26    1.23
   7   0   0    0.31    0.05
  -8   0   0   98.24    2.22
  -8   0   0  102.61    2.28
   8   0   0   98.27    2.31
   8   0   0   95.32    2.23
   9   0   0    0.01    0.04
   9   0   0    0.02    0.02
  -9   0   0    0.03    0.03
  -9   0   0    0.02    0.02
 -10   0   0    5.83    0.16
  10   0   0    6.11    0.17
 -10   0   0    5.71    0.18
  10   0   0    5.95    0.22
  11   0   0   -0.01    0.05
 -11   0   0   -0.01    0.02
 -11   0   0    0.05    0.03
  12   0   0    3.83    0.18
 -12   0   0    3.52    0.14
  13   0   0    0.00    0.05
 -13   0   0    0.03    0.04
  14   0   0    2.86    0.17
 -14   0   0    2.89    0.13
  15   0   0    0.01    0.06
 -15   0   0    0.07    0.04
  16   0   0    0.06    0.07
 -16   0   0    0.07    0.05
 -17   0   0    0.09    0.05
  17   0   0    0.03    0.07
  18   0   0    0.07    0.08
 -18   0   0    0.19    0.06
   0  -1   0   -0.04    0.01
   0  -1   0   -0.02    0.01
   0   1   0   -0.02    0.01
   0   1   0   -0.03    0.01
  -1  -1   0   40.64    0.93
   1  -1   0   39.97    0.94
  -1  -1   0   40.47    0.97
   1  -1   0   41.01    0.94
   1   1   0   42.34    0.95
   1   1   0   41.17    0.94
  -1   1   0   42.05    0.94
  -1   1   0   41.43    0.94
   2  -1   0   58.17    1.38
  -2  -1   0   58.24    1.95
  -2  -1   0   57.18    1.39
  -2   1   0   58.14    1.34
  -2   1   0   60.38    1.36
   2   1   0   59.64    1.33
   2   1   0   56.63    1.39
  -2   1   0   61.54    1.34
   3  -1   0    0.39    0.04
  -3  -1   0    0.35    0.03
  -3  -1   0    0.32    0.02
  -3   1   0    0.38    0.03
  -3   1   0    0.34    0.03
   3   1   0    0.34    0.03
   4  -1   0    6.76    0.19
  -4   1   0    6.84    0.17
   4   1   0    6.84    0.18
  -4   1   0    6.72    0.17
   4   1   0    6.01    0.15
  -5  -1   0    3.73    0.11
  -5  -1   0    3.58    0.08
  -5  -1   0    3.47    0.10
   5  -1   0    3.49    0.12
   5   1   0    3.49    0.11
  -5   1   0    3.44    0.11
  -5   1   0    3.32    0.10
  -6  -1   0    0.10    0.02
  -6  -1   0    0.16    0.01
  -6  -1   0    0.22    0.03
   6  -1   0    0.16    0.04
   6  -1   0    0.15    0.01
  -6   1   0    0.13    0.03
  -6   1   0    0.10    0.03
   6   1   0    0.22    0.03
  -7  -1   0    6.56    0.15
   7  -1   0    6.29    0.15
   7  -1   0    6.76    0.21
  -7  -1   0    6.27    0.17
  -7  -1   0    6.54    0.19
   7   1   0    6.31    0.18
  -7   1   0    6.15    0.18
  -7   1   0    6.24    0.18
  -8  -1   0   21.70    0.51
  -8  -1   0   21.14    0.54
   8  -1   0   21.41    0.50
  -8  -1   0   22.77    0.50
   8  -1   0   21.68    0.56
  -8   1   0   22.05    0.52
   8   1   0   21.70    0.53
  -8   1   0   21.03    0.52
   9  -1   0    0.30    0.06
  -9  -1   0    0.34    0.03
  -9  -1   0    0.34    0.04
   9   1   0    0.33    0.04
  -9   1   0    0.34    0.04
  -9   1   0    0.37    0.04
  10  -1   0    0.43    0.07
 -10  -1   0    0.48    0.05
  10   1   0    0.42    0.07
  10   1   0    0.61    0.05
 -10   1   0    0.47    0.05
 -10   1   0    0.52    0.05
  11  -1   0    0.59    0.08
 -11  -1   0    0.66    0.06
 -11   1   0    0.55    0.05
 -11   1   0    0.57    0.06
  11   1   0    0.50    0.05
  11   1   0    0.51    0.08
 -12  -1   0    0.71    0.06
  12  -1   0    0.62    0.08
 -12   1   0    0.78    0.07
  12   1   0    1.04    0.07
 -12   1   0    0.88    0.06
  12   1   0    1.00    0.11
  13  -1   0    0.41    0.08
 -13  -1   0    0.30    0.05
 -13   1   0    0.44    0.05
  13   1   0    0.31    0.08
 -13   1   0    0.48    0.06
 -14  -1   0    1.15    0.08
  14  -1   0    1.30    0.12
  14   1   0    1.12    0.13
 -14   1   0    1.23    0.09
  15  -1   0    1.44    0.14
 -15  -1   0    1.23    0.09
 -15   1   0    1.12    0.10
  15   1   0    1.11    0.13
 -16  -1   0    1.99    0.12
  16  -1   0    1.64    0.15
  16   1   0    1.49    0.15
 -16   1   0    1.80    0.12
  17  -1   0   -0.01    0.07
 -17  -1   0    0.00    0.04
 -17   1   0   -0.01    0.05
  17   1   0    0.10    0.08
  18  -1   0    1.26    0.15
 -18  -1   0    1.37    0.12
 -18   1   0    1.49    0.13
  18   1   0    1.42    0.17
   0  -2   0   17.49    0.42
   0  -2   0   17.60    0.40
   0   2   0   17.42    0.42
   0   2   0   17.58    0.41
  -1  -2   0    0.78    0.04
   1  -2   0    0.80    0.04
  -1  -2   0    0.87    0.04
   1  -2   0    0.79    0.04
   1   2   0    0.84    0.05
   1   2   0    0.88    0.04
  -1   2   0    0.83    0.04
  -1   2   0    0.83    0.04
  -2  -2   0   28.48    0.66
   2  -2   0   29.03    0.69
  -2  -2   0   28.80    0.69
   2  -2   0   29.12    0.67
   2   2   0   30.19    0.67
  -2   2   0   29.50    0.68
  -2   2   0   30.19    0.68
   2   2   0   29.32    0.69
   3  -2   0   12.79    0.32
  -3  -2   0   13.16    0.33
  -3  -2   0   13.06    0.30
   3  -2   0   13.10    0.33
   3   2   0   13.46    0.33
   3   2   0   13.50    0.31
  -3   2   0   13.23    0.31
  -4  -2   0    7.98    0.22
   4  -2   0    8.17    0.22
  -4  -2   0    8.07    0.20
  -4   2   0    7.99    0.21
   4   2   0    7.87    0.22
   4   2   0    8.55    0.19
  -4   2   0    8.17    0.19
  -4   2   0    8.25    0.22
   5  -2   0    9.44    0.26
  -5  -2   0    9.22    0.23
  -5  -2   0    9.32    0.25
  -5   2   0    9.29    0.24
   5   2   0    9.72    0.25
   5   2   0    9.04    0.21
  -5   2   0    9.07    0.24
   6  -2   0    0.67    0.06
  -6  -2   0    0.67    0.04
  -6  -2   0    0.58    0.05
  -6   2   0    0.57    0.05
   6   2   0    0.61    0.05
  -6   2   0    0.72    0.05
  -7  -2   0    0.00    0.02
   7  -2   0    0.01    0.03
  -7  -2   0    0.04    0.03
  -7   2   0    0.01    0.03
   7   2   0    0.01    0.03
  -7   2   0    0.02    0.03
   8  -2   0    0.46    0.06
  -8  -2   0    0.54    0.05
  -8  -2   0    0.53    0.04
  -8   2   0    0.47    0.05
  -8   2   0    0.41    0.05
   8   2   0    0.51    0.05
   9  -2   0    0.41    0.06
  -9  -2   0    0.33    0.04
  -9  -2   0    0.29    0.04
  -9   2   0    0.39    0.05
  -9   2   0    0.25    0.04
   9   2   0    0.40    0.05
  10  -2   0    0.39    0.06
 -10  -2   0    0.34    0.05
 -10  -2   0    0.28    0.04
 -10   2   0    0.47    0.05
 -10   2   0    0.29    0.05
  10   2   0    0.38    0.05
  11  -2   0    0.01    0.04
 -11  -2   0   -0.01    0.03
 -11  -2   0    0.02    0.03
 -11   2   0    0.08    0.04
 -11   2   0   -0.01    0.03
  11   2   0    0.07    0.04
  12  -2   0    0.79    0.09
 -12  -2   0    0.74    0.07
 -12  -2   0    0.74    0.07
 -12   2   0    0.79    0.07
  12   2   0    0.78    0.07
 -12   2   0    0.87    0.07
 -13  -2   0    0.13    0.04
  13  -2   0    0.07    0.06
  13   2   0    0.15    0.07
 -13   2   0    0.11    0.05
  13   2   0    0.09    0.04
 -13   2   0    0.07    0.04
 -14  -2   0    1.88    0.10
  14  -2   0    1.77    0.13
 -14   2   0    1.71    0.11
 -14   2   0    1.91    0.10
  14   2   0    1.85    0.11
  14   2   0    1.67    0.16
  15  -2   0    0.53    0.09
 -15  -2   0    0.52    0.07
 -15   2   0    0.46    0.07
  15   2   0    0.67    0.12
 -16  -2   0    4.27    0.18
  16  -2   0    4.75    0.23
 -16   2   0    4.99    0.20
  16   2   0    5.14    0.26
  17  -2   0    1.09    0.13
 -17  -2   0    0.89    0.09
 -17   2   0    0.78    0.09
  17   2   0    0.86    0.13
   0  -3   0    0.02    0.02
   0  -3   0   -0.01    0.02
   0   3   0    0.00    0.02
   0   3   0    0.01    0.02
  -1  -3   0    5.89    0.15
   1  -3   0    6.17    0.16
  -1  -3   0    6.00    0.17
   1  -3   0    5.98    0.17
  -1   3   0    5.81    0.17
   1   3   0    5.84    0.17
   1   3   0    5.90    0.16
  -1   3   0    5.85    0.17
  -2  -3   0   47.96    1.12
   2  -3   0   47.47    1.08
  -2  -3   0   46.49    1.07
   2  -3   0   48.27    1.12
   2   3   0   48.22    1.09
   2   3   0   47.75    1.12
  -2   3   0   48.31    1.10
  -2   3   0   47.84    1.10
   3  -3   0    1.34    0.06
  -3  -3   0    1.34    0.07
  -3  -3   0    1.13    0.05
   3  -3   0    1.25    0.07
   3   3   0    1.46    0.05
   3   3   0    1.29    0.07
  -3   3   0    1.28    0.05
  -3   3   0    1.25    0.07
  -4  -3   0    1.00    0.05
  -4  -3   0    0.99    0.06
   4  -3   0    1.04    0.06
   4  -3   0    0.92    0.06
   4   3   0    1.00    0.04
  -4   3   0    0.99    0.04
   4   3   0    0.85    0.07
  -4   3   0    0.95    0.06
  -5  -3   0    7.75    0.22
  -5  -3   0    7.75    0.19
   5  -3   0    7.82    0.22
   5  -3   0    7.93    0.22
   5   3   0    7.93    0.19
  -5   3   0    7.76    0.22
  -5   3   0    7.56    0.19
   5   3   0    7.35    0.23
  -6  -3   0   12.54    0.30
   6  -3   0   12.69    0.34
  -6  -3   0   12.62    0.33
   6  -3   0   12.45    0.32
  -6   3   0   12.55    0.33
   6   3   0   12.42    0.34
   7  -3   0   22.37    0.56
  -7  -3   0   22.58    0.52
  -7  -3   0   21.53    0.55
  -7   3   0   22.11    0.55
   7   3   0   22.05    0.56
  -7   3   0   22.07    0.54
  -8  -3   0    6.54    0.18
  -8  -3   0    6.20    0.20
   8  -3   0    6.44    0.21
  -8   3   0    6.44    0.20
   8   3   0    5.76    0.20
  -8   3   0    6.13    0.19
  -9  -3   0   -0.01    0.03
   9  -3   0    0.04    0.04
  -9  -3   0   -0.03    0.02
   9   3   0    0.00    0.04
  -9   3   0    0.06    0.04
  -9   3   0    0.05    0.03
 -10  -3   0    0.11    0.03
  10  -3   0    0.12    0.05
 -10  -3   0    0.11    0.04
 -10   3   0    0.08    0.04
  10   3   0    0.05    0.04
 -10   3   0    0.08    0.04
 -11  -3   0    1.98    0.09
 -11  -3   0    1.86    0.11
  11  -3   0    1.90    0.12
 -11   3   0    1.98    0.11
  11   3   0    1.87    0.11
 -11   3   0    1.95    0.11
 -12  -3   0   -0.01    0.04
 -12  -3   0    0.10    0.04
  12  -3   0    0.06    0.05
  12   3   0    0.05    0.04
 -12   3   0    0.06    0.04
 -12   3   0    0.05    0.04
 -13  -3   0    0.09    0.05
  13  -3   0    0.08    0.06
 -13  -3   0    0.25    0.05
  13   3   0    0.23    0.06
 -13   3   0    0.29    0.06
 -13   3   0    0.20    0.06
 -14  -3   0    0.15    0.05
 -14  -3   0    0.15    0.05
  14  -3   0    0.06    0.06
 -14   3   0    0.23    0.06
 -14   3   0    0.25    0.06
  14   3   0    0.09    0.05
 -15  -3   0    0.03    0.04
  15  -3   0    0.01    0.06
 -15   3   0    0.05    0.05
 -15   3   0    0.01    0.05
  15   3   0    0.03    0.05
 -16  -3   0    2.98    0.14
  16  -3   0    3.00    0.18
  16   3   0    2.78    0.20
 -16   3   0    2.59    0.15
 -16   3   0    2.91    0.15
 -17  -3   0    0.63    0.08
  17  -3   0    0.53    0.10
 -17   3   0    0.48    0.08
  17   3   0    0.35    0.11
   0  -4   0    0.72    0.06
   0  -4   0    0.54    0.04
   0   4   0    0.52    0.05
   0   4   0    0.53    0.05
  -1  -4   0   44.55    1.06
  -1  -4   0   43.88    1.01
   1  -4   0   44.63    1.06
   1  -4   0   45.19    1.01
   1   4   0   44.56    1.06
   1   4   0   45.11    1.04
  -1   4   0   44.66    1.05
  -1   4   0   45.14    1.04
  -2  -4   0   -0.03    0.03
  -2  -4   0   -0.03    0.02
   2  -4   0   -0.02    0.03
   2  -4   0    0.03    0.02
  -2   4   0    0.02    0.02
   2   4   0   -0.01    0.02
  -2   4   0    0.01    0.03
   2   4   0    0.00    0.03
   3  -4   0    2.10    0.09
  -3  -4   0    2.04    0.07
  -3  -4   0    2.07    0.09
   3  -4   0    1.97    0.09
   3   4   0    1.98    0.08
  -3   4   0    2.06    0.10
   3   4   0    2.03    0.10
  -3   4   0    2.13    0.08
  -4  -4   0    2.11    0.07
   4  -4   0    2.16    0.09
  -4  -4   0    2.19    0.10
   4  -4   0    2.06    0.09
   4   4   0    1.95    0.10
  -4   4   0    2.19    0.08
   4   4   0    2.29    0.08
  -4   4   0    2.09    0.10
   5  -4   0   13.57    0.36
   5  -4   0   14.08    0.35
  -5  -4   0   13.89    0.33
  -5  -4   0   13.27    0.36
  -5   4   0   13.13    0.36
   5   4   0   13.04    0.37
  -6  -4   0    4.27    0.16
   6  -4   0    4.42    0.15
   6  -4   0    4.39    0.16
  -6  -4   0    4.49    0.13
  -6   4   0    4.15    0.15
   6   4   0    4.20    0.16
   7  -4   0   22.15    0.57
   7  -4   0   22.94    0.56
  -7  -4   0   22.96    0.58
  -7  -4   0   22.54    0.53
   7   4   0   22.73    0.59
  -7   4   0   21.89    0.57
   8  -4   0   12.94    0.37
   8  -4   0   13.29    0.36
  -8  -4   0   13.32    0.33
  -8  -4   0   12.94    0.36
  -8   4   0   12.83    0.36
   8   4   0   12.84    0.37
   9  -4   0    0.58    0.07
   9  -4   0    0.62    0.08
  -9  -4   0    0.63    0.07
  -9  -4   0    0.67    0.05
   9   4   0    0.65    0.08
  -9   4   0    0.63    0.07
  10  -4   0    7.54    0.24
  10  -4   0    7.54    0.25
 -10  -4   0    7.15    0.24
 -10  -4   0    7.25    0.21
 -10   4   0    7.31    0.24
  10   4   0    7.97    0.25
  11  -4   0    0.07    0.05
 -11  -4   0    0.16    0.04
 -11  -4   0    0.16    0.05
  11   4   0    0.16    0.05
 -11   4   0    0.18    0.05
  12  -4   0    0.01    0.05
 -12  -4   0   -0.01    0.04
 -12  -4   0    0.04    0.03
 -12   4   0    0.02    0.04
  12   4   0    0.03    0.05
  13  -4   0    0.76    0.09
 -13  -4   0    0.61    0.08
 -13  -4   0    0.73    0.07
 -13   4   0    0.88    0.09
 -13   4   0    0.73    0.08
  13   4   0    0.82    0.09
 -14  -4   0    0.56    0.08
  14  -4   0    0.53    0.09
 -14  -4   0    0.49    0.06
 -14   4   0    0.50    0.07
 -14   4   0    0.56    0.08
  14   4   0    0.58    0.08
  15  -4   0    0.04    0.07
 -15  -4   0    0.04    0.04
 -15  -4   0    0.02    0.05
 -15   4   0    0.16    0.06
  15   4   0    0.02    0.05
 -15   4   0    0.10    0.05
   0  -5   0    0.02    0.04
   0  -5   0    0.01    0.03
   0   5   0   -0.03    0.03
   0   5   0    0.03    0.03
   1  -5   0    0.37    0.05
  -1  -5   0    0.36    0.05
   1  -5   0    0.29    0.04
  -1  -5   0    0.45    0.04
   1   5   0    0.49    0.06
   1   5   0    0.35    0.05
  -1   5   0    0.34    0.05
  -1   5   0    0.41    0.05
  -2  -5   0    2.85    0.12
  -2  -5   0    2.97    0.10
   2  -5   0    2.85    0.11
   2  -5   0    2.69    0.12
  -2   5   0    2.79    0.12
  -2   5   0    2.68    0.11
   2   5   0    3.07    0.13
   2   5   0    2.74    0.11
  -3  -5   0    6.68    0.18
  -3  -5   0    6.82    0.22
   3  -5   0    6.84    0.20
   3  -5   0    7.07    0.22
   3   5   0    6.81    0.22
  -3   5   0    7.07    0.22
  -4  -5   0    8.22    0.21
   4  -5   0    7.91    0.24
   4  -5   0    8.31    0.23
  -4  -5   0    7.53    0.24
  -4   5   0    8.17    0.25
   4   5   0    7.66    0.25
   5  -5   0    3.36    0.13
  -5  -5   0    3.35    0.11
  -5  -5   0    3.31    0.14
   5  -5   0    3.41    0.14
  -5   5   0    3.20    0.14
   5   5   0    3.34    0.15
  -6  -5   0    8.74    0.23
   6  -5   0    8.43    0.26
  -6  -5   0    8.54    0.27
   6  -5   0    9.43    0.26
  -6   5   0    8.67    0.27
   6   5   0    8.51    0.28
  -7  -5   0    2.31    0.09
  -7  -5   0    2.18    0.12
   7  -5   0    2.25    0.11
   7  -5   0    2.39    0.12
   7   5   0    2.05    0.12
  -7   5   0    2.31    0.12
  -8  -5   0    0.03    0.04
  -8  -5   0    0.07    0.03
   8  -5   0    0.11    0.05
   8  -5   0    0.09    0.04
   8   5   0   -0.02    0.04
  -8   5   0    0.05    0.05
   9  -5   0    0.15    0.05
  -9  -5   0    0.21    0.06
   9  -5   0    0.16    0.06
  -9  -5   0    0.15    0.04
  -9   5   0    0.16    0.05
   9   5   0    0.20    0.06
  10  -5   0    0.23    0.06
 -10  -5   0    0.18    0.05
 -10  -5   0    0.23    0.04
  10  -5   0    0.30    0.06
 -10   5   0    0.19    0.05
  10   5   0    0.28    0.06
  11  -5   0    2.84    0.14
  11  -5   0    2.60    0.14
 -11  -5   0    2.37    0.13
  11   5   0    2.37    0.14
 -11   5   0    2.42    0.14
 -12  -5   0    1.92    0.12
  12  -5   0    1.81    0.12
  12  -5   0    2.08    0.13
 -12   5   0    1.83    0.12
  12   5   0    1.81    0.12
 -13  -5   0    1.87    0.13
  13  -5   0    1.73    0.13
  13  -5   0    2.04    0.14
  13   5   0    1.68    0.12
 -13   5   0    1.81    0.12
  14  -5   0    1.00    0.11
 -14  -5   0    0.85    0.10
  14  -5   0    0.98    0.11
  14   5   0    0.95    0.11
 -14   5   0    1.02    0.11
   0  -6   0    0.24    0.05
   0   6   0    0.09    0.05
   0   6   0    0.12    0.04
   1  -6   0    0.69    0.07
  -1  -6   0    0.70    0.08
  -1   6   0    0.59    0.07
   1   6   0    0.69    0.07
  -1   6   0    0.57    0.07
  -2  -6   0   -0.02    0.04
   2  -6   0    0.05    0.04
  -2   6   0   -0.04    0.04
   2   6   0   -0.06    0.04
  -3  -6   0    0.14    0.05
   3  -6   0    0.05    0.04
   3   6   0    0.05    0.04
  -3   6   0    0.12    0.05
   4  -6   0    0.34    0.06
  -4  -6   0    0.34    0.06
  -4   6   0    0.51    0.07
   4   6   0    0.20    0.06
  -5  -6   0    1.27    0.09
   5  -6   0    1.33    0.09
  -5   6   0    1.52    0.11
   5   6   0    1.37    0.11
  -6  -6   0    1.77    0.11
   6  -6   0    1.93    0.12
  -6   6   0    1.79    0.11
   6   6   0    1.89    0.12
  -7  -6   0    0.05    0.05
   7  -6   0   -0.01    0.04
   7   6   0   -0.02    0.05
  -7   6   0   -0.02    0.04
   8  -6   0    2.33    0.13
  -8  -6   0    2.28    0.13
  -8   6   0    2.03    0.13
   8   6   0    2.08    0.13
   9  -6   0    3.32    0.16
  -9  -6   0    3.38    0.17
   9   6   0    3.48    0.17
  -9   6   0    3.53    0.17
 -10  -6   0    0.11    0.06
  10  -6   0    0.07    0.05
  10   6   0    0.02    0.05
 -10   6   0    0.07    0.06
  11  -6   0    0.91    0.10
 -11  -6   0    0.98    0.10
 -11   6   0    0.74    0.10
  11   6   0    0.82    0.10
   0  -7   0    0.11    0.05
   1  -7   0    3.52    0.16
  -1  -7   0    3.65    0.16
   1   7   0    3.50    0.16
  -1   7   0    3.75    0.16
   2  -7   0    0.07    0.05
  -2  -7   0    0.12    0.05
  -2   7   0    0.15    0.06
   2   7   0    0.09    0.05
   3  -7   0    2.44    0.13
  -3  -7   0    2.30    0.13
   3   7   0    1.94    0.12
  -3   7   0    2.31    0.13
  -4  -7   0    0.16    0.05
   4  -7   0    0.09    0.05
   4   7   0    0.08    0.05
  -4   7   0    0.05    0.05
  -5  -7   0    0.47    0.08
   5  -7   0    0.48    0.07
  -5   7   0    0.52    0.08
   5   7   0    0.33    0.08
   6  -7   0    1.44    0.11
  -6  -7   0    1.43    0.12
   6   7   0    1.58    0.13
  -6   7   0    1.53    0.12
  -7  -7   0    0.09    0.05
   7  -7   0    0.23    0.07
  -7   7   0    0.29    0.07
   7   7   0    0.20    0.07
  -8  -7   0    4.71    0.21
   8   7   0    4.45    0.21
  -8   7   0    4.73    0.21
 -18   0   1   -0.01    0.05
  18   0  -1   -0.09    0.06
  17   0  -1    1.56    0.16
 -17   0   1    1.31    0.11
  16   0  -1    0.01    0.06
 -16   0   1    0.00    0.04
 -15   0   1    6.14    0.21
  15   0  -1    6.01    0.27
 -14   0   1    0.03    0.04
  14   0  -1    0.12    0.06
 -13   0   1    1.33    0.09
  13   0  -1    1.31    0.12
  12   0  -1   -0.03    0.05
 -12   0   1    0.04    0.03
 -11   0   1    0.07    0.02
  11   0  -1    0.03    0.05
  11   0  -1    0.06    0.02
 -11   0   1    0.03    0.03
 -10   0   1    0.00    0.02
 -10   0   1    0.01    0.02
  10   0  -1    0.01    0.04
  10   0  -1   -0.03    0.02
   9   0  -1   24.60    0.57
  -9   0   1   24.04    0.57
   9   0  -1   23.81    0.63
  -9   0   1   24.28    0.57
   8   0  -1   -0.04    0.02
   8   0  -1   -0.02    0.03
  -8   0   1   -0.02    0.02
  -8   0   1   -0.02    0.02
   7   0  -1    0.99    0.08
  -7   0   1    0.83    0.05
  -7   0   1    0.84    0.04
   7   0  -1    0.90    0.04
  -6   0   1   -0.02    0.01
   6   0  -1    0.00    0.03
  -6   0   1    0.00    0.01
   6   0  -1   -0.02    0.01
   5   0  -1    1.07    0.04
   5   0  -1    0.84    0.06
  -5   0   1    1.03    0.04
   4   0  -1   -0.01    0.01
   4   0  -1   -0.03    0.02
  -4   0   1    0.02    0.01
  -4   0   1   -0.01    0.01
   3   0  -1  101.07    2.31
   3   0  -1   99.71    2.40
  -3   0   1  102.12    2.29
   2   0  -1    0.01    0.01
  -2   0   1    0.00    0.01
   2   0  -1    0.00    0.01
  -2   0   1    0.00    0.01
   1   0  -1   64.44    1.93
  -1   0   1   63.03    1.76
   1   0  -1   72.01    1.56
   0   0  -1   -0.25    0.00
   0   0  -1   -0.25    0.00
   0   0   1   -0.25    0.00
  -1   0  -1   26.46    0.63
  -1   0  -1   26.44    0.64
  -1   0  -1   26.27    0.61
  -1   0  -1   26.15    0.65
  -2   0  -1   -0.05    0.01
  -2   0  -1   -0.06    0.01
  -2   0  -1   -0.03    0.01
  -2   0  -1   -0.07    0.01
  -3   0  -1    7.39    0.18
  -3   0  -1    7.29    0.18
   3   0   1    7.44    0.18
  -3   0  -1    7.55    0.19
  -4   0  -1   -0.08    0.01
  -4   0  -1   -0.08    0.02
   4   0   1   -0.07    0.02
   5   0   1   74.68    1.74
  -5   0  -1   76.99    1.74
  -5   0  -1   76.04    1.69
   5   0   1   71.06    1.69
  -6   0  -1    0.04    0.02
   6   0   1   -0.01    0.02
   6   0   1   -0.06    0.03
  -6   0  -1   -0.02    0.02
   7   0   1    0.10    0.05
  -7   0  -1    0.09    0.03
  -7   0  -1    0.06    0.02
   7   0   1    0.03    0.02
  -8   0  -1   -0.01    0.02
   8   0   1   -0.02    0.04
   8   0   1   -0.02    0.02
  -8   0  -1   -0.04    0.02
   9   0   1   11.56    0.29
   9   0   1   11.37    0.35
  -9   0  -1   11.70    0.29
  -9   0  -1   11.52    0.30
  10   0   1   -0.02    0.04
 -10   0  -1    0.02    0.03
  10   0   1    0.00    0.02
 -10   0  -1   -0.01    0.02
  11   0   1    1.99    0.13
 -11   0  -1    2.27    0.09
 -11   0  -1    2.13    0.10
  12   0   1   -0.04    0.05
 -12   0  -1   -0.03    0.03
  13   0   1    3.27    0.18
 -13   0  -1    3.30    0.14
 -14   0  -1    0.03    0.04
  14   0   1   -0.01    0.06
  15   0   1    0.41    0.09
 -15   0  -1    0.19    0.05
 -16   0  -1    0.04    0.05
  16   0   1   -0.07    0.06
 -17   0  -1   12.80    0.39
  17   0   1   12.61    0.46
  18   0   1    0.05    0.08
 -18   0  -1    0.00    0.05
 -18  -1   1    2.31    0.14
  18  -1  -1    2.49    0.19
 -18   1   1    2.33    0.14
  18   1  -1    2.15    0.20
  17  -1  -1    4.15    0.23
 -17  -1   1    4.33    0.18
  17   1  -1    3.73    0.23
 -17   1   1    3.84    0.18
 -16  -1   1    0.08    0.05
  16  -1  -1    0.24    0.08
  16   1  -1    0.20    0.08
 -16   1   1    0.26    0.06
 -15  -1   1    4.99    0.19
  15  -1  -1    5.26    0.23
  15   1  -1    5.06    0.24
 -15   1   1    4.95    0.19
 -14  -1   1    5.39    0.18
  14  -1  -1    5.33    0.23
 -14   1   1    5.05    0.19
  14   1  -1    5.68    0.25
 -13  -1   1    0.24    0.05
  13  -1  -1    0.20    0.06
 -13   1   1    0.26    0.04
 -13   1   1    0.17    0.04
  13   1  -1    0.23    0.07
 -12  -1   1    3.87    0.14
  12  -1  -1    3.65    0.17
 -12   1   1    3.85    0.13
 -12   1   1    3.45    0.14
  12   1  -1    3.60    0.18
  12   1  -1    3.77    0.13
  11  -1  -1    7.83    0.26
 -11  -1   1    7.52    0.22
  11   1  -1    7.63    0.22
  11   1  -1    7.57    0.28
 -11   1   1    7.58    0.21
 -11   1   1    7.42    0.22
 -10  -1   1    1.48    0.07
  10  -1  -1    1.44    0.10
 -10   1   1    1.48    0.07
  10   1  -1    1.41    0.11
 -10   1   1    1.32    0.07
  10   1  -1    1.30    0.07
  -9  -1   1   10.95    0.25
  -9  -1   1   10.68    0.27
   9  -1  -1   11.16    0.25
   9  -1  -1   10.70    0.32
  -9   1   1   10.56    0.28
   9   1  -1   10.49    0.33
  -9   1   1   10.13    0.28
   9   1  -1   10.92    0.28
   8  -1  -1    3.54    0.09
   8  -1  -1    3.74    0.14
  -8  -1   1    3.63    0.09
  -8  -1   1    3.46    0.11
  -8  -1   1    3.34    0.12
   8   1  -1    3.59    0.12
  -8   1   1    3.48    0.11
  -8   1   1    3.63    0.12
  -7  -1   1    3.85    0.11
   7  -1  -1    3.51    0.09
   7  -1  -1    3.74    0.14
  -7  -1   1    3.72    0.09
  -7  -1   1    3.70    0.12
  -7   1   1    3.74    0.12
   7   1  -1    3.78    0.12
  -7   1   1    3.69    0.12
   6  -1  -1   11.76    0.26
  -6  -1   1   12.24    0.26
  -6  -1   1   11.44    0.30
   6  -1  -1   10.93    0.31
  -6  -1   1   11.63    0.28
   6   1  -1   11.40    0.29
  -6   1   1   11.55    0.28
  -6   1   1   11.54    0.29
  -5  -1   1    0.01    0.01
   5  -1  -1    0.12    0.03
   5  -1  -1    0.02    0.01
  -5  -1   1    0.05    0.02
  -5   1   1    0.00    0.02
   5   1  -1    0.03    0.02
  -5   1   1    0.01    0.02
   4  -1  -1   11.37    0.28
  -4  -1   1   10.86    0.25
   4  -1  -1    9.79    0.24
  -4  -1   1   11.02    0.27
   4   1  -1   10.99    0.27
  -4   1   1   10.84    0.26
  -4   1   1   10.79    0.26
  -3  -1   1    2.41    0.07
  -3  -1   1    2.41    0.08
   3  -1  -1    2.46    0.06
   3  -1  -1    2.50    0.09
  -3   1   1    2.69    0.07
  -3   1   1    2.43    0.07
   3   1  -1    2.34    0.08
  -2  -1   1   65.38    1.45
   2  -1  -1   63.57    1.52
  -2  -1   1   64.85    1.52
   2  -1  -1   63.58    1.48
   2   1  -1   63.78    1.46
  -2   1   1   64.89    1.50
   2   1  -1   63.96    1.48
  -2   1   1   65.94    1.47
  -1  -1   1   26.20    0.59
   1  -1  -1   26.53    0.59
   1  -1  -1   26.40    0.61
  -1  -1   1   26.26    0.61
   1   1  -1   26.05    0.61
   1   1  -1   26.73    0.60
   0  -1  -1    4.53    0.12
   0  -1   1    4.80    0.12
   0  -1   1    4.70    0.12
   0  -1  -1    4.60    0.11
   0   1   1    4.61    0.11
   0   1  -1    4.55    0.12
   0   1   1    4.69    0.12
   0   1  -1    4.53    0.12
  -1  -1  -1  171.00    4.63
   1  -1   1  185.84    4.18
   1  -1   1  185.96    4.08
  -1   1  -1  189.78    4.13
   1   1   1  183.78    4.19
  -1   1  -1  170.32    4.78
   1   1   1  181.02    4.57
  -2  -1  -1   10.93    0.27
   2  -1   1   11.31    0.27
  -2  -1  -1   11.17    0.25
  -2   1  -1   11.26    0.25
   2   1   1   11.01    0.25
  -2   1  -1   11.06    0.27
   2   1   1   11.16    0.27
  -2   1  -1   10.92    0.26
  -3  -1  -1  125.92    2.81
  -3  -1  -1  123.66    2.94
   3  -1   1  124.79    2.96
  -3   1  -1  132.86    2.83
   3   1   1  118.01    3.20
   3   1   1  126.35    2.89
  -3   1  -1  127.28    2.83
  -3   1  -1  122.45    2.89
  -4  -1  -1   22.73    0.51
   4  -1   1   22.28    0.54
  -4   1  -1   23.03    0.52
   4   1   1   21.03    0.53
  -4   1  -1   22.14    0.52
  -4   1  -1   22.35    0.50
   5  -1   1    1.64    0.08
   5  -1   1    1.57    0.05
  -5  -1  -1    1.63    0.07
  -5  -1  -1    1.59    0.05
  -5  -1  -1    1.55    0.06
   5   1   1    1.62    0.07
  -5   1  -1    1.53    0.06
  -5   1  -1    1.62    0.07
   6  -1   1    0.42    0.05
  -6  -1  -1    0.34    0.04
  -6  -1  -1    0.39    0.03
   6  -1   1    0.40    0.02
  -6  -1  -1    0.41    0.02
   6   1   1    0.46    0.04
  -6   1  -1    0.41    0.04
  -6   1  -1    0.39    0.04
  -7  -1  -1    0.18    0.03
  -7  -1  -1    0.22    0.02
   7  -1   1    0.24    0.05
  -7  -1  -1    0.10    0.03
   7  -1   1    0.24    0.02
  -7   1  -1    0.15    0.03
  -7   1  -1    0.19    0.03
   7   1   1    0.20    0.03
   8  -1   1    0.60    0.07
  -8  -1  -1    0.71    0.05
  -8  -1  -1    0.77    0.06
  -8  -1  -1    0.72    0.03
   8  -1   1    0.69    0.03
   8   1   1    0.56    0.05
  -8   1  -1    0.72    0.05
  -8   1  -1    0.60    0.05
  -9  -1  -1    3.36    0.12
   9  -1   1    3.10    0.15
  -9  -1  -1    3.37    0.12
   9   1   1    3.27    0.12
  -9   1  -1    3.57    0.12
  -9   1  -1    2.93    0.12
 -10  -1  -1    3.56    0.13
  10  -1   1    3.54    0.16
 -10   1  -1    3.40    0.13
  10   1   1    3.36    0.17
 -10   1  -1    3.50    0.12
  10   1   1    3.73    0.13
  11  -1   1    3.47    0.17
 -11  -1  -1    3.49    0.13
 -11   1  -1    3.67    0.13
  11   1   1    3.30    0.13
 -11   1  -1    3.42    0.14
  11   1   1    3.76    0.18
 -12  -1  -1    0.08    0.04
  12  -1   1    0.14    0.06
 -12   1  -1    0.07    0.04
  12   1   1    0.20    0.07
 -12   1  -1    0.06    0.04
  12   1   1    0.05    0.04
  13  -1   1    0.16    0.06
 -13  -1  -1    0.11    0.04
 -13   1  -1    0.15    0.05
  13   1   1    0.28    0.08
  14  -1   1    0.23    0.07
 -14  -1  -1    0.21    0.05
 -14   1  -1    0.27    0.06
  14   1   1    0.11    0.07
  15  -1   1    1.26    0.13
 -15  -1  -1    1.01    0.09
  15   1   1    0.97    0.12
 -15   1  -1    1.08    0.10
 -16  -1  -1    2.14    0.13
  16  -1   1    2.08    0.16
 -16   1  -1    2.12    0.13
  16   1   1    2.13    0.17
  17  -1   1    0.78    0.12
 -17  -1  -1    0.83    0.09
 -17   1  -1    0.87    0.10
  17   1   1    0.90    0.13
 -18  -2   1    0.20    0.06
  18  -2  -1    0.10    0.07
  18   2  -1    0.46    0.11
 -18   2   1    0.18    0.07
  17  -2  -1    3.03    0.19
 -17  -2   1    3.10    0.15
 -17   2   1    2.77    0.15
  17   2  -1    2.80    0.20
  16  -2  -1    2.99    0.18
 -16  -2   1    3.54    0.15
 -16   2   1    3.18    0.15
  16   2  -1    3.40    0.21
  15  -2  -1    3.73    0.19
 -15  -2   1    3.68    0.15
 -15   2   1    3.80    0.16
  15   2  -1    3.51    0.21
 -14  -2   1    0.12    0.04
  14  -2  -1    0.05    0.06
  14   2  -1    0.13    0.07
  14   2  -1    0.12    0.05
 -14   2   1    0.16    0.05
 -14   2   1    0.12    0.05
  13  -2  -1    3.70    0.18
 -13  -2   1    3.75    0.14
 -13   2   1    3.69    0.15
  13   2  -1    3.59    0.19
 -13   2   1    3.65    0.14
  13   2  -1    3.78    0.15
 -12  -2   1    0.11    0.03
  12  -2  -1    0.04    0.05
  12   2  -1    0.02    0.03
 -12   2   1    0.08    0.04
 -12   2   1    0.06    0.04
 -11  -2   1   -0.01    0.03
 -11  -2   1    0.00    0.03
  11  -2  -1    0.03    0.04
 -11   2   1   -0.03    0.03
  11   2  -1   -0.05    0.03
 -11   2   1    0.01    0.03
 -10  -2   1    1.85    0.08
 -10  -2   1    1.80    0.09
  10  -2  -1    1.68    0.10
 -10   2   1    1.79    0.09
 -10   2   1    1.66    0.09
  10   2  -1    1.76    0.09
   9  -2  -1    9.78    0.29
  -9  -2   1   10.33    0.26
  -9  -2   1    9.72    0.28
  -9   2   1    9.61    0.27
   9   2  -1    9.39    0.27
  -9   2   1   10.26    0.27
  -8  -2   1    1.15    0.06
  -8  -2   1    0.94    0.06
   8  -2  -1    1.00    0.08
  -8   2   1    1.03    0.07
  -8   2   1    1.20    0.07
   8   2  -1    1.23    0.07
  -7  -2   1    0.50    0.04
   7  -2  -1    0.51    0.06
  -7  -2   1    0.51    0.05
   7   2  -1    0.51    0.05
  -7   2   1    0.49    0.05
  -7   2   1    0.43    0.04
  -6  -2   1   20.95    0.52
   6  -2  -1   21.52    0.53
  -6  -2   1   21.40    0.49
  -6   2   1   21.05    0.50
  -6   2   1   21.37    0.51
   6   2  -1   21.47    0.52
  -5  -2   1   12.59    0.32
  -5  -2   1   12.78    0.30
   5  -2  -1   13.15    0.33
  -5   2   1   12.45    0.31
  -5   2   1   12.32    0.32
  -5   2   1   12.88    0.29
   5   2  -1   12.97    0.33
  -4  -2   1    1.98    0.08
   4  -2  -1    1.94    0.08
  -4  -2   1    2.06    0.06
   4   2  -1    1.94    0.08
  -4   2   1    1.90    0.07
  -4   2   1    2.22    0.06
  -4   2   1    1.88    0.08
   4   2  -1    1.99    0.05
  -3  -2   1   11.45    0.29
  -3  -2   1   11.46    0.27
   3  -2  -1   11.19    0.28
   3  -2  -1   11.56    0.29
  -3   2   1   11.24    0.29
   3   2  -1   11.77    0.29
   3   2  -1   11.70    0.27
  -3   2   1   12.30    0.28
   2  -2  -1    1.77    0.07
  -2  -2   1    1.78    0.06
  -2  -2   1    1.85    0.06
   2  -2  -1    1.80    0.06
   2   2  -1    1.94    0.07
  -2   2   1    1.87    0.07
  -2   2   1    1.91    0.07
   2   2  -1    1.93    0.06
  -1  -2   1   46.14    1.07
   1  -2  -1   46.17    1.07
  -1  -2   1   45.91    1.03
   1  -2  -1   47.32    1.03
   1   2  -1   46.77    1.05
  -1   2   1   45.99    1.06
  -1   2   1   45.47    1.05
   1   2  -1   46.16    1.06
   0  -2  -1    1.77    0.05
   0  -2  -1    1.80    0.07
   0  -2   1    1.71    0.06
   0  -2   1    1.81    0.06
   0   2  -1    1.73    0.06
   0   2   1    1.71    0.07
   0   2   1    1.72    0.06
   0   2  -1    1.79    0.06
   1  -2   1    2.30    0.08
   1  -2   1    2.42    0.08
  -1  -2  -1    2.37    0.08
  -1  -2  -1    2.34    0.06
   1   2   1    2.40    0.09
   1   2   1    2.34    0.07
  -1   2  -1    2.37    0.08
  -1   2  -1    2.34    0.07
   2  -2   1   57.17    1.29
   2  -2   1   57.49    1.33
  -2  -2  -1   56.90    1.33
  -2  -2  -1   57.23    1.31
  -2   2  -1   58.65    1.32
   2   2   1   58.06    1.33
   2   2   1   58.99    1.34
  -3  -2  -1   -0.01    0.02
  -3  -2  -1    0.00    0.01
   3  -2   1    0.06    0.02
   3  -2   1    0.01    0.02
   3   2   1    0.01    0.01
  -3   2  -1    0.01    0.02
   3   2   1   -0.03    0.02
  -3   2  -1    0.00    0.01
  -4  -2  -1    6.72    0.17
   4  -2   1    6.77    0.19
  -4  -2  -1    6.58    0.19
  -4   2  -1    6.46    0.19
   4   2   1    7.41    0.16
  -4   2  -1    6.47    0.18
   4   2   1    6.83    0.20
  -4   2  -1    7.05    0.16
  -5  -2  -1   33.34    0.75
  -5  -2  -1   33.22    0.80
   5  -2   1   33.13    0.80
  -5   2  -1   33.52    0.78
   5   2   1   33.54    0.80
  -5   2  -1   33.23    0.77
   5   2   1   33.75    0.75
   6  -2   1   -0.03    0.03
  -6  -2  -1    0.00    0.02
  -6  -2  -1    0.02    0.02
   6   2   1   -0.04    0.02
   6   2   1    0.01    0.01
  -6   2  -1    0.01    0.03
  -6   2  -1    0.00    0.03
   7  -2   1    3.93    0.14
  -7  -2  -1    3.90    0.12
  -7  -2  -1    3.93    0.14
  -7   2  -1    4.16    0.13
   7   2   1    3.75    0.14
  -7   2  -1    3.80    0.13
  -8  -2  -1    2.29    0.10
   8  -2   1    2.17    0.11
  -8  -2  -1    2.46    0.09
  -8   2  -1    2.48    0.10
   8   2   1    2.21    0.10
  -8   2  -1    2.43    0.10
  -9  -2  -1    4.39    0.16
   9  -2   1    4.40    0.17
  -9  -2  -1    4.38    0.14
  -9   2  -1    4.43    0.15
   9   2   1    4.38    0.16
  -9   2  -1    4.49    0.15
 -10  -2  -1    0.37    0.05
  10  -2   1    0.28    0.06
 -10  -2  -1    0.41    0.05
 -10   2  -1    0.42    0.05
 -10   2  -1    0.48    0.06
  10   2   1    0.38    0.05
 -11  -2  -1    0.34    0.05
  11  -2   1    0.42    0.07
 -11  -2  -1    0.32    0.05
 -11   2  -1    0.34    0.05
 -11   2  -1    0.34    0.05
  11   2   1    0.34    0.05
  12  -2   1    4.64    0.20
 -12  -2  -1    4.90    0.17
 -12  -2  -1    4.96    0.18
 -12   2  -1    4.77    0.18
 -12   2  -1    4.74    0.17
  12   2   1    4.87    0.18
 -13  -2  -1    0.55    0.06
  13  -2   1    0.66    0.09
 -13   2  -1    0.61    0.07
  13   2   1    0.59    0.07
 -13   2  -1    0.59    0.07
 -14  -2  -1    0.21    0.05
  14  -2   1    0.18    0.07
  14   2   1    0.25    0.09
 -14   2  -1    0.12    0.05
 -14   2  -1    0.29    0.06
  15  -2   1   -0.01    0.05
 -15  -2  -1   -0.04    0.04
  15   2   1    0.11    0.08
 -15   2  -1    0.09    0.05
 -16  -2  -1    1.22    0.10
  16  -2   1    1.09    0.13
  16   2   1    1.02    0.14
 -16   2  -1    1.00    0.10
  17  -2   1    0.53    0.10
 -17  -2  -1    0.60    0.08
  17   2   1    0.52    0.11
 -17   2  -1    0.49    0.08
  17  -3  -1    5.46    0.25
 -17  -3   1    5.66    0.21
 -17   3   1    5.43    0.22
  17   3  -1    5.95    0.30
 -16  -3   1    3.78    0.16
  16  -3  -1    4.03    0.20
 -16   3   1    3.66    0.17
  16   3  -1    3.75    0.23
 -16   3   1    4.06    0.18
  15  -3  -1    1.84    0.13
 -15  -3   1    1.73    0.10
 -15   3   1    1.78    0.11
  15   3  -1    1.51    0.16
  15   3  -1    1.82    0.11
 -15   3   1    1.81    0.11
 -14  -3   1    3.97    0.17
  14  -3  -1    3.81    0.19
 -14  -3   1    3.78    0.15
 -14   3   1    3.77    0.17
 -14   3   1    3.95    0.16
  14   3  -1    4.04    0.17
  13  -3  -1    0.07    0.05
 -13  -3   1    0.09    0.05
 -13  -3   1    0.15    0.04
 -13   3   1    0.20    0.05
  13   3  -1    0.16    0.05
 -13   3   1    0.07    0.05
 -12  -3   1    0.62    0.07
  12  -3  -1    0.67    0.09
 -12  -3   1    0.65    0.06
 -12   3   1    0.55    0.07
  12   3  -1    0.53    0.07
 -12   3   1    0.61    0.07
 -11  -3   1    0.33    0.06
 -11  -3   1    0.38    0.05
  11  -3  -1    0.35    0.07
 -11   3   1    0.34    0.06
  11   3  -1    0.32    0.06
 -11   3   1    0.33    0.06
 -10  -3   1    7.34    0.20
 -10  -3   1    7.22    0.23
  10  -3  -1    6.55    0.23
  10   3  -1    7.13    0.23
 -10   3   1    7.13    0.22
 -10   3   1    7.11    0.22
   9  -3  -1    0.54    0.07
  -9  -3   1    0.52    0.06
  -9  -3   1    0.70    0.05
   9   3  -1    0.59    0.06
  -9   3   1    0.58    0.06
  -9   3   1    0.70    0.06
   8  -3  -1   16.56    0.44
  -8  -3   1   16.52    0.40
  -8  -3   1   16.74    0.44
  -8   3   1   16.74    0.43
   8   3  -1   16.78    0.44
  -8   3   1   16.62    0.42
  -7  -3   1    2.62    0.09
  -7  -3   1    2.55    0.11
   7  -3  -1    2.51    0.11
  -7   3   1    2.57    0.10
  -7   3   1    2.53    0.11
   7   3  -1    2.75    0.11
  -6  -3   1    0.64    0.06
  -6  -3   1    0.77    0.04
   6  -3  -1    0.75    0.06
  -6   3   1    0.78    0.06
   6   3  -1    0.81    0.07
  -5  -3   1    0.06    0.03
   5  -3  -1    0.08    0.03
  -5  -3   1    0.02    0.02
   5  -3  -1    0.00    0.03
   5   3  -1    0.00    0.03
  -5   3   1    0.04    0.02
   5   3  -1    0.00    0.01
  -5   3   1    0.10    0.03
  -4  -3   1    5.75    0.17
   4  -3  -1    5.63    0.16
  -4  -3   1    5.57    0.15
   4  -3  -1    5.78    0.17
   4   3  -1    5.79    0.18
   4   3  -1    5.65    0.15
  -4   3   1    5.73    0.15
  -3  -3   1    8.11    0.21
   3  -3  -1    8.08    0.22
   3  -3  -1    8.48    0.23
  -3  -3   1    8.29    0.23
   3   3  -1    8.53    0.21
  -3   3   1    8.59    0.22
   3   3  -1    8.73    0.24
  -3   3   1    8.39    0.23
   2  -3  -1    1.19    0.06
  -2  -3   1    1.16    0.06
   2  -3  -1    1.09    0.05
  -2  -3   1    1.08    0.05
  -2   3   1    1.22    0.06
   2   3  -1    1.24    0.06
  -2   3   1    1.09    0.06
   2   3  -1    1.10    0.06
   1  -3  -1    0.71    0.05
  -1  -3   1    0.80    0.04
   1  -3  -1    0.81    0.04
  -1  -3   1    0.75    0.05
  -1   3   1    0.82    0.05
   1   3  -1    0.72    0.05
   1   3  -1    0.68    0.05
  -1   3   1    0.82    0.05
   0  -3  -1    2.03    0.08
   0  -3  -1    1.96    0.06
   0  -3   1    1.98    0.07
   0  -3   1    1.98    0.08
   0   3  -1    2.13    0.08
   0   3   1    1.84    0.07
   0   3   1    1.86    0.08
   0   3  -1    2.10    0.08
  -1  -3  -1   15.56    0.36
  -1  -3  -1   15.85    0.39
   1  -3   1   15.56    0.37
   1  -3   1   15.17    0.38
  -1   3  -1   15.67    0.38
  -1   3  -1   15.62    0.38
   1   3   1   15.19    0.37
   1   3   1   15.53    0.39
   2  -3   1    2.38    0.09
  -2  -3  -1    2.13    0.07
  -2  -3  -1    2.49    0.09
   2  -3   1    2.47    0.09
  -2   3  -1    2.28    0.08
  -2   3  -1    2.33    0.09
   2   3   1    2.28    0.08
   2   3   1    2.28    0.10
   3  -3   1    1.63    0.08
  -3  -3  -1    1.58    0.08
  -3  -3  -1    1.62    0.06
   3  -3   1    1.59    0.07
  -3   3  -1    1.54    0.07
  -3   3  -1    1.69    0.06
   3   3   1    1.54    0.08
   3   3   1    1.72    0.06
  -4  -3  -1    0.02    0.02
  -4  -3  -1    0.01    0.02
   4  -3   1    0.01    0.02
   4  -3   1    0.00    0.02
  -4   3  -1   -0.02    0.02
  -4   3  -1    0.00    0.01
   4   3   1   -0.02    0.03
   4   3   1    0.03    0.02
   5  -3   1   11.76    0.32
   5  -3   1   11.36    0.31
  -5  -3  -1   11.75    0.28
  -5  -3  -1   12.01    0.32
   5   3   1   12.09    0.28
  -5   3  -1   12.21    0.28
  -5   3  -1   11.26    0.31
   5   3   1   11.83    0.32
  -6  -3  -1    2.18    0.10
  -6  -3  -1    2.31    0.08
   6  -3   1    2.28    0.10
   6  -3   1    2.03    0.10
  -6   3  -1    2.05    0.10
   6   3   1    2.36    0.11
   7  -3   1    1.46    0.09
  -7  -3  -1    1.46    0.06
  -7  -3  -1    1.29    0.08
  -7   3  -1    1.36    0.08
   7   3   1    1.47    0.09
  -7   3  -1    1.35    0.08
  -8  -3  -1    1.96    0.10
   8  -3   1    2.13    0.11
  -8  -3  -1    2.04    0.08
   8   3   1    2.16    0.11
  -8   3  -1    2.09    0.10
  -8   3  -1    2.17    0.10
  -9  -3  -1    5.96    0.18
   9  -3   1    5.96    0.21
  -9  -3  -1    5.96    0.20
  -9   3  -1    5.89    0.20
   9   3   1    6.08    0.21
  -9   3  -1    5.82    0.19
 -10  -3  -1   31.58    0.73
  10  -3   1   30.80    0.79
 -10  -3  -1   30.85    0.78
  10   3   1   31.42    0.78
 -10   3  -1   31.47    0.76
 -10   3  -1   30.83    0.76
  11  -3   1    3.54    0.16
 -11  -3  -1    3.68    0.13
 -11  -3  -1    3.53    0.15
 -11   3  -1    3.62    0.15
  11   3   1    3.76    0.16
 -11   3  -1    3.83    0.16
 -12  -3  -1    0.87    0.07
 -12  -3  -1    0.83    0.08
  12  -3   1    0.98    0.10
  12   3   1    0.74    0.08
 -12   3  -1    0.95    0.09
 -12   3  -1    0.97    0.08
  13  -3   1    1.96    0.13
 -13  -3  -1    1.69    0.10
 -13  -3  -1    1.86    0.11
 -13   3  -1    1.78    0.10
 -13   3  -1    1.78    0.12
  13   3   1    2.05    0.11
 -14  -3  -1    0.01    0.04
  14  -3   1    0.10    0.06
 -14  -3  -1    0.05    0.04
 -14   3  -1    0.07    0.05
 -14   3  -1    0.03    0.05
  14   3   1    0.00    0.04
  15  -3   1    2.50    0.16
 -15  -3  -1    2.65    0.13
 -15   3  -1    2.88    0.14
 -15   3  -1    2.20    0.13
  15   3   1    2.65    0.14
  16  -3   1    4.78    0.23
 -16  -3  -1    5.05    0.20
  16   3   1    4.76    0.26
 -16   3  -1    5.05    0.21
 -16  -4   1    1.65    0.11
  16  -4  -1    1.57    0.14
 -16   4   1    1.74    0.12
  16   4  -1    1.61    0.12
 -16   4   1    1.80    0.12
  15  -4  -1    0.06    0.06
 -15  -4   1   -0.01    0.04
 -15  -4   1   -0.09    0.04
  15   4  -1   -0.02    0.05
 -15   4   1    0.09    0.06
 -14  -4   1    0.04    0.05
 -14  -4   1    0.12    0.04
  14  -4  -1    0.01    0.05
 -14   4   1   -0.01    0.05
  14   4  -1    0.08    0.05
 -14   4   1    0.04    0.05
  13  -4  -1    0.52    0.08
 -13  -4   1    0.61    0.06
 -13  -4   1    0.56    0.07
 -13   4   1    0.59    0.08
 -13   4   1    0.57    0.08
  13   4  -1    0.53    0.08
  12  -4  -1    0.04    0.05
 -12  -4   1    0.08    0.04
 -12  -4   1    0.06    0.04
 -12   4   1    0.04    0.05
 -12   4   1    0.08    0.05
  12   4  -1    0.07    0.05
 -11  -4   1    2.92    0.11
  11  -4  -1    2.92    0.15
 -11  -4   1    2.84    0.13
  11   4  -1    2.96    0.14
 -11   4   1    2.60    0.13
 -11   4   1    2.72    0.13
  10  -4  -1    0.30    0.06
 -10  -4   1    0.29    0.04
 -10  -4   1    0.31    0.06
  10   4  -1    0.24    0.06
 -10   4   1    0.31    0.06
   9  -4  -1    3.64    0.15
  -9  -4   1    3.55    0.15
  -9  -4   1    3.52    0.12
   9  -4  -1    3.62    0.15
   9   4  -1    3.85    0.16
  -9   4   1    3.42    0.15
  -8  -4   1   18.50    0.45
   8  -4  -1   19.61    0.48
   8  -4  -1   19.50    0.50
  -8  -4   1   18.29    0.49
   8   4  -1   19.04    0.50
  -8   4   1   18.74    0.49
  -7  -4   1   13.15    0.32
   7  -4  -1   13.72    0.35
   7  -4  -1   12.63    0.36
  -7  -4   1   12.89    0.36
  -7   4   1   13.33    0.36
   7   4  -1   13.32    0.37
  -6  -4   1    4.50    0.13
   6  -4  -1    4.53    0.15
   6  -4  -1    4.31    0.16
  -6  -4   1    4.49    0.16
  -6   4   1    4.40    0.16
   6   4  -1    4.52    0.16
   5  -4  -1    4.24    0.14
  -5  -4   1    4.18    0.12
  -5  -4   1    3.99    0.14
   5  -4  -1    4.13    0.15
  -5   4   1    4.21    0.15
   5   4  -1    4.09    0.15
  -4  -4   1    4.87    0.14
   4  -4  -1    4.87    0.15
   4  -4  -1    4.94    0.17
  -4  -4   1    4.86    0.16
   4   4  -1    5.46    0.14
  -4   4   1    4.73    0.16
  -4   4   1    5.17    0.15
   4   4  -1    4.76    0.17
   3  -4  -1    3.21    0.11
   3  -4  -1    3.26    0.12
  -3  -4   1    3.31    0.10
  -3  -4   1    3.48    0.12
   3   4  -1    3.46    0.11
  -3   4   1    3.36    0.12
  -3   4   1    3.29    0.12
   3   4  -1    3.22    0.13
   2  -4  -1   17.09    0.41
   2  -4  -1   17.31    0.44
  -2  -4   1   17.34    0.41
  -2  -4   1   17.33    0.44
   2   4  -1   17.29    0.44
   2   4  -1   17.61    0.42
  -2   4   1   16.99    0.43
  -2   4   1   17.07    0.43
   1  -4  -1    3.62    0.13
  -1  -4   1    3.64    0.13
   1  -4  -1    3.53    0.11
  -1  -4   1    3.60    0.11
   1   4  -1    3.61    0.12
   1   4  -1    3.26    0.12
  -1   4   1    3.48    0.12
  -1   4   1    3.63    0.13
   0  -4  -1    1.19    0.05
   0  -4  -1    1.32    0.07
   0  -4   1    1.17    0.06
   0  -4   1    1.16    0.07
   0   4   1    1.09    0.07
   0   4  -1    1.17    0.07
   0   4  -1    1.30    0.07
   0   4   1    1.22    0.07
   1  -4   1   10.89    0.29
  -1  -4  -1   11.02    0.26
   1  -4   1   10.95    0.28
  -1  -4  -1   10.60    0.30
  -1   4  -1   10.78    0.29
  -1   4  -1   11.10    0.29
   1   4   1   10.61    0.30
   1   4   1   10.72    0.28
   2  -4   1    8.74    0.23
   2  -4   1    8.77    0.24
  -2  -4  -1    8.50    0.21
  -2  -4  -1    8.60    0.25
   2   4   1    8.41    0.25
   2   4   1    8.49    0.23
  -2   4  -1    8.58    0.24
  -2   4  -1    8.70    0.23
   3  -4   1    1.17    0.07
   3  -4   1    1.03    0.07
  -3  -4  -1    1.15    0.05
  -3  -4  -1    1.00    0.07
  -3   4  -1    1.13    0.06
  -3   4  -1    1.25    0.08
   3   4   1    1.12    0.08
   3   4   1    1.10    0.06
   4  -4   1    1.51    0.08
  -4  -4  -1    1.62    0.06
   4  -4   1    1.58    0.08
  -4  -4  -1    1.52    0.08
   4   4   1    1.62    0.07
   4   4   1    1.65    0.09
  -4   4  -1    1.42    0.08
  -5  -4  -1   14.40    0.38
  -5  -4  -1   13.96    0.34
   5  -4   1   13.81    0.38
   5  -4   1   14.54    0.37
   5   4   1   14.21    0.39
  -5   4  -1   13.83    0.38
  -6  -4  -1   22.58    0.53
   6  -4   1   22.71    0.57
  -6  -4  -1   22.79    0.58
   6  -4   1   23.29    0.56
   6   4   1   21.47    0.58
  -6   4  -1   22.53    0.57
   7  -4   1   21.21    0.53
  -7  -4  -1   21.44    0.55
  -7  -4  -1   21.37    0.50
   7  -4   1   20.99    0.54
  -7   4  -1   19.99    0.54
   7   4   1   20.86    0.55
  -8  -4  -1    0.01    0.04
   8  -4   1   -0.06    0.04
   8  -4   1    0.04    0.04
  -8  -4  -1    0.01    0.03
   8   4   1    0.09    0.05
  -8   4  -1    0.03    0.04
   9  -4   1    7.14    0.24
   9  -4   1    7.41    0.24
  -9  -4  -1    7.11    0.20
  -9  -4  -1    6.93    0.23
   9   4   1    6.73    0.24
  -9   4  -1    6.73    0.23
  10  -4   1    0.09    0.05
  10  -4   1    0.32    0.06
 -10  -4  -1    0.26    0.06
 -10  -4  -1    0.22    0.04
  10   4   1    0.15    0.05
 -10   4  -1    0.14    0.05
 -11  -4  -1    0.16    0.04
  11  -4   1    0.32    0.07
 -11  -4  -1    0.17    0.05
  11  -4   1    0.15    0.06
 -11   4  -1    0.18    0.06
  11   4   1    0.23    0.06
 -12  -4  -1    0.30    0.06
 -12  -4  -1    0.44    0.06
  12  -4   1    0.28    0.07
  12   4   1    0.27    0.06
 -12   4  -1    0.34    0.06
 -13  -4  -1    0.44    0.06
  13  -4   1    0.59    0.08
 -13  -4  -1    0.61    0.08
  13   4   1    0.67    0.09
 -13   4  -1    0.65    0.08
 -14  -4  -1    0.43    0.06
  14  -4   1    0.32    0.08
 -14  -4  -1    0.38    0.07
  14   4   1    0.39    0.07
 -14   4  -1    0.30    0.07
  15  -4   1    1.05    0.11
 -15  -4  -1    0.82    0.10
 -15  -4  -1    0.96    0.09
  15   4   1    1.01    0.11
 -15   4  -1    0.87    0.10
 -15   4  -1    1.04    0.11
 -14  -5   1    0.08    0.05
  14  -5  -1    0.01    0.06
  14  -5  -1    0.06    0.06
 -14  -5   1    0.04    0.04
  14   5  -1   -0.03    0.05
 -14   5   1    0.02    0.05
  13  -5  -1    0.27    0.07
 -13  -5   1    0.22    0.05
 -13  -5   1    0.18    0.06
  13  -5  -1    0.23    0.07
 -13   5   1    0.31    0.07
  13   5  -1    0.24    0.07
  12  -5  -1   -0.05    0.05
 -12  -5   1    0.07    0.05
  12  -5  -1    0.09    0.05
 -12  -5   1    0.00    0.04
  12   5  -1    0.01    0.05
 -12   5   1    0.06    0.05
  11  -5  -1    0.38    0.07
 -11  -5   1    0.43    0.05
 -11  -5   1    0.38    0.07
  11  -5  -1    0.39    0.07
  11   5  -1    0.39    0.07
 -11   5   1    0.45    0.07
 -10  -5   1    0.05    0.03
  10  -5  -1    0.04    0.05
  10  -5  -1    0.03    0.05
 -10  -5   1    0.09    0.05
  10   5  -1    0.12    0.05
 -10   5   1    0.05    0.05
   9  -5  -1    1.32    0.10
  -9  -5   1    1.35    0.09
  -9  -5   1    1.55    0.08
   9  -5  -1    1.48    0.10
   9   5  -1    1.42    0.10
  -9   5   1    1.30    0.10
   8  -5  -1    1.12    0.09
   8  -5  -1    1.01    0.09
  -8  -5   1    0.96    0.09
  -8  -5   1    0.95    0.06
   8   5  -1    1.02    0.09
  -8   5   1    0.92    0.09
   7  -5  -1    4.83    0.18
   7  -5  -1    5.29    0.17
  -7  -5   1    4.77    0.18
  -7  -5   1    4.69    0.15
  -7   5   1    4.90    0.18
   7   5  -1    4.87    0.19
  -6  -5   1    0.80    0.08
  -6  -5   1    0.72    0.05
   6  -5  -1    0.76    0.07
   6  -5  -1    0.81    0.08
   6   5  -1    0.62    0.07
  -6   5   1    0.63    0.07
   5  -5  -1    4.66    0.17
   5  -5  -1    4.89    0.16
  -5  -5   1    4.55    0.14
  -5  -5   1    4.52    0.17
   5   5  -1    4.36    0.17
  -5   5   1    4.53    0.17
  -4  -5   1    2.60    0.09
   4  -5  -1    2.77    0.11
  -4  -5   1    2.39    0.11
   4  -5  -1    2.50    0.12
  -4   5   1    2.44    0.12
   4   5  -1    2.62    0.12
   3  -5  -1    1.78    0.10
  -3  -5   1    1.64    0.09
   3  -5  -1    1.83    0.09
  -3  -5   1    1.85    0.08
   3   5  -1    1.78    0.10
  -3   5   1    1.89    0.10
  -3   5   1    1.79    0.09
   2  -5  -1    5.64    0.19
  -2  -5   1    5.61    0.16
   2  -5  -1    5.92    0.17
  -2  -5   1    5.53    0.18
   2   5  -1    5.54    0.19
   2   5  -1    5.24    0.17
  -2   5   1    5.90    0.18
  -2   5   1    5.44    0.18
   1  -5  -1    3.29    0.11
  -1  -5   1    3.48    0.13
   1  -5  -1    3.35    0.13
  -1  -5   1    3.31    0.11
  -1   5   1    3.12    0.13
  -1   5   1    3.26    0.13
   1   5  -1    3.37    0.13
   1   5  -1    3.66    0.14
   0  -5  -1    0.11    0.03
   0  -5   1    0.11    0.03
   0  -5   1    0.09    0.04
   0  -5  -1    0.04    0.04
   0   5   1    0.07    0.04
   0   5  -1    0.11    0.04
   0   5   1    0.09    0.04
   0   5  -1    0.15    0.04
   1  -5   1    0.02    0.03
  -1  -5  -1    0.10    0.04
   1  -5   1    0.04    0.04
  -1  -5  -1    0.08    0.03
   1   5   1    0.10    0.04
   1   5   1    0.07    0.04
  -1   5  -1    0.10    0.04
  -1   5  -1    0.04    0.03
   2  -5   1    0.02    0.03
   2  -5   1    0.02    0.03
  -2  -5  -1    0.08    0.04
  -2  -5  -1    0.05    0.02
   2   5   1    0.06    0.04
  -2   5  -1    0.03    0.03
  -2   5  -1    0.02    0.04
   2   5   1    0.05    0.03
   3  -5   1   -0.01    0.03
  -3  -5  -1   -0.03    0.03
  -3  -5  -1    0.03    0.02
   3  -5   1    0.02    0.03
   3   5   1    0.01    0.04
  -3   5  -1   -0.04    0.03
   4  -5   1    1.28    0.08
   4  -5   1    1.20    0.08
  -4  -5  -1    1.24    0.09
  -4   5  -1    1.29    0.09
   4   5   1    1.27    0.09
   5  -5   1    0.19    0.05
   5  -5   1    0.15    0.04
  -5  -5  -1    0.11    0.04
   5   5   1    0.24    0.05
  -5   5  -1    0.15    0.05
  -6  -5  -1   13.99    0.40
   6  -5   1   14.44    0.39
   6  -5   1   15.08    0.39
   6   5   1   13.98    0.41
  -6   5  -1   13.80    0.40
   7  -5   1    0.76    0.08
  -7  -5  -1    0.68    0.08
   7  -5   1    0.83    0.08
   7   5   1    0.76    0.08
  -7   5  -1    0.80    0.08
  -8  -5  -1    0.05    0.05
   8  -5   1   -0.02    0.04
   8  -5   1    0.02    0.04
  -8   5  -1    0.01    0.04
   8   5   1    0.04    0.05
  -9  -5  -1   -0.05    0.04
   9  -5   1   -0.01    0.05
   9  -5   1    0.02    0.04
   9   5   1    0.00    0.04
  -9   5  -1   -0.01    0.04
 -10  -5  -1    0.26    0.06
  10  -5   1    0.20    0.06
  10  -5   1    0.24    0.06
 -10   5  -1    0.28    0.06
  10   5   1    0.25    0.06
  11  -5   1    0.01    0.05
 -11  -5  -1    0.04    0.05
  11  -5   1    0.06    0.05
 -11   5  -1    0.07    0.05
  11   5   1    0.07    0.05
 -12  -5  -1    0.84    0.09
  12  -5   1    1.00    0.10
  12  -5   1    0.96    0.10
 -12   5  -1    0.95    0.10
  12   5   1    1.08    0.11
 -13  -5  -1    0.54    0.09
  13  -5   1    0.73    0.09
  13  -5   1    0.65    0.09
 -13   5  -1    0.50    0.08
  13   5   1    0.65    0.09
  12  -6  -1    0.80    0.10
 -12  -6   1    0.82    0.10
 -12   6   1    0.66    0.09
  12   6  -1    0.53    0.09
  11  -6  -1    4.13    0.19
 -11  -6   1    4.26    0.19
 -11   6   1    4.76    0.20
  11   6  -1    4.63    0.20
 -10  -6   1    3.75    0.17
  10  -6  -1    3.52    0.17
 -10   6   1    3.58    0.17
  10   6  -1    3.55    0.18
   9  -6  -1    2.44    0.13
  -9  -6   1    2.26    0.13
  -9   6   1    2.22    0.13
   9   6  -1    2.31    0.14
   8  -6  -1    1.82    0.12
  -8  -6   1    2.12    0.12
  -8   6   1    1.87    0.12
   8   6  -1    1.95    0.13
   7  -6  -1    5.14    0.20
  -7  -6   1    4.78    0.19
   7   6  -1    4.99    0.20
  -7   6   1    5.11    0.20
   6  -6  -1    0.88    0.09
  -6  -6   1    0.85    0.09
  -6   6   1    0.80    0.09
   6   6  -1    0.83    0.09
   5  -6  -1    0.71    0.08
  -5  -6   1    0.96    0.09
   5   6  -1    0.86    0.09
  -5   6   1    0.77    0.08
  -4  -6   1    1.46    0.10
   4  -6  -1    1.71    0.10
  -4   6   1    1.75    0.11
   4   6  -1    1.60    0.11
   3  -6  -1    0.77    0.08
  -3  -6   1    0.75    0.08
  -3   6   1    0.81    0.08
   3   6  -1    0.77    0.08
  -2  -6   1    1.13    0.08
   2  -6  -1    0.99    0.09
   2   6  -1    1.14    0.09
  -2   6   1    0.89    0.08
  -1  -6   1   -0.04    0.03
   1  -6  -1    0.02    0.04
  -1   6   1    0.06    0.04
   1   6  -1    0.01    0.04
   1   6  -1    0.02    0.04
  -1   6   1   -0.04    0.04
   0  -6  -1    0.14    0.05
   0  -6   1    0.22    0.05
   0   6  -1    0.15    0.05
   0   6   1    0.24    0.05
   0   6   1    0.21    0.05
   0   6  -1    0.26    0.05
   1  -6   1    0.50    0.05
  -1  -6  -1    0.43    0.07
   1  -6   1    0.47    0.06
  -1   6  -1    0.43    0.06
   1   6   1    0.34    0.06
   2  -6   1    1.40    0.08
  -2  -6  -1    1.36    0.09
   2  -6   1    1.29    0.09
  -2   6  -1    1.22    0.09
   2   6   1    1.34    0.10
   3  -6   1    0.23    0.05
  -3  -6  -1    0.21    0.06
   3  -6   1    0.23    0.05
   3   6   1    0.15    0.05
  -3   6  -1    0.20    0.05
  -4  -6  -1    2.50    0.13
   4  -6   1    2.46    0.11
   4  -6   1    2.60    0.12
   4   6   1    2.31    0.13
  -4   6  -1    2.48    0.13
  -5  -6  -1    0.04    0.04
   5  -6   1    0.05    0.05
   5  -6   1    0.06    0.04
   5   6   1   -0.02    0.04
  -5   6  -1   -0.01    0.04
   6  -6   1    0.44    0.07
   6  -6   1    0.51    0.07
  -6  -6  -1    0.53    0.07
  -6   6  -1    0.52    0.08
   6   6   1    0.50    0.07
   7  -6   1    0.00    0.04
   7  -6   1    0.00    0.04
  -7  -6  -1   -0.03    0.04
   7   6   1   -0.04    0.04
  -7   6  -1   -0.03    0.04
   8  -6   1    1.05    0.09
   8  -6   1    0.91    0.09
  -8  -6  -1    0.84    0.09
   8   6   1    0.82    0.10
  -8   6  -1    0.82    0.09
  -9  -6  -1    0.09    0.06
   9  -6   1    0.18    0.06
   9  -6   1    0.26    0.06
  -9   6  -1    0.19    0.06
   9   6   1    0.16    0.06
  10  -6   1   -0.01    0.05
 -10  -6  -1   -0.01    0.05
  10  -6   1    0.01    0.05
  10   6   1   -0.03    0.05
 -10   6  -1   -0.08    0.05
  11  -6   1    0.11    0.06
  11  -6   1   -0.04    0.05
 -11  -6  -1    0.00    0.05
  11   6   1    0.07    0.06
 -11   6  -1    0.01    0.06
  -8  -7   1    0.28    0.07
   8  -7  -1    0.42    0.08
  -8   7   1    0.31    0.07
   8   7  -1    0.33    0.08
   7  -7  -1    1.72    0.12
  -7  -7   1    1.52    0.12
   7   7  -1    1.64    0.13
  -7   7   1    1.44    0.12
  -6  -7   1    0.44    0.07
   6  -7  -1    0.43    0.07
  -6   7   1    0.51    0.08
   6   7  -1    0.40    0.08
  -5  -7   1    0.61    0.08
   5  -7  -1    0.72    0.09
  -5   7   1    0.95    0.10
   5   7  -1    0.63    0.09
   4  -7  -1    0.00    0.05
  -4  -7   1    0.05    0.05
  -4   7   1   -0.07    0.04
   4   7  -1   -0.02    0.05
  -3  -7   1    1.33    0.10
   3  -7  -1    1.40    0.10
   3   7  -1    1.18    0.11
  -3   7   1    1.27    0.11
   2  -7  -1    0.05    0.05
  -2  -7   1    0.05    0.05
  -2   7   1    0.04    0.05
   2   7  -1    0.06    0.05
  -1  -7   1    0.00    0.05
   1  -7  -1   -0.02    0.05
   0  -7  -1    3.71    0.17
   0  -7   1    3.61    0.16
  -1  -7  -1    0.05    0.05
   1  -7   1   -0.01    0.04
   1   7   1    0.00    0.05
  -1   7  -1   -0.05    0.04
   2  -7   1    0.27    0.06
  -2  -7  -1    0.18    0.06
   2   7   1    0.15    0.06
  -2   7  -1    0.17    0.06
  -3  -7  -1    0.06    0.05
   3   7   1    0.00    0.05
  -3   7  -1   -0.03    0.05
  -4  -7  -1    0.19    0.06
  -4   7  -1    0.11    0.06
   4   7   1    0.12    0.06
  -5  -7  -1    0.30    0.07
   5   7   1    0.25    0.07
  -5   7  -1    0.28    0.07
  -6  -7  -1    0.93    0.10
  -6   7  -1    0.84    0.10
   6   7   1    0.90    0.10
  -7  -7  -1   -0.03    0.05
  -7   7  -1   -0.08    0.05
   7   7   1    0.00    0.06
 -19   0   2   -0.01    0.05
  19   0  -2    0.02    0.08
 -18   0   2    0.15    0.06
  18   0  -2    0.18    0.08
 -17   0   2    0.01    0.05
  17   0  -2   -0.09    0.06
  16   0  -2   12.56    0.44
 -16   0   2   13.17    0.37
  15   0  -2    0.03    0.06
 -15   0   2   -0.02    0.04
  14   0  -2   -0.02    0.06
 -14   0   2   -0.02    0.03
 -13   0   2   -0.04    0.03
  13   0  -2   -0.01    0.05
  12   0  -2    0.93    0.10
 -12   0   2    0.86    0.06
  11   0  -2    0.00    0.04
 -11   0   2   -0.02    0.02
 -11   0   2    0.01    0.02
  11   0  -2    0.01    0.02
 -10   0   2    1.19    0.06
 -10   0   2    1.06    0.06
  10   0  -2    1.20    0.05
  10   0  -2    1.05    0.10
   9   0  -2    0.05    0.04
   9   0  -2   -0.01    0.02
  -9   0   2    0.00    0.02
  -9   0   2    0.04    0.02
   8   0  -2    0.21    0.05
   8   0  -2    0.17    0.02
  -8   0   2    0.17    0.02
  -8   0   2    0.13    0.03
   7   0  -2   -0.06    0.01
  -7   0   2   -0.05    0.02
  -7   0   2   -0.07    0.01
   7   0  -2   -0.12    0.03
  -6   0   2    0.93    0.04
  -6   0   2    0.95    0.04
   6   0  -2    0.88    0.04
   6   0  -2    0.88    0.07
   5   0  -2    0.01    0.03
   5   0  -2    0.00    0.01
  -5   0   2   -0.02    0.01
  -5   0   2    0.00    0.01
   4   0  -2    1.00    0.04
  -4   0   2    0.91    0.04
   4   0  -2    1.02    0.06
   3   0  -2   -0.02    0.01
  -3   0   2    0.00    0.01
  -3   0   2   -0.02    0.01
   3   0  -2    0.00    0.02
  -2   0   2  132.15    3.63
   2   0  -2  146.92    3.19
  -2   0   2  130.00    3.74
   1   0  -2    0.00    0.01
   1   0  -2    0.00    0.01
  -1   0   2    0.01    0.01
  -1   0   2   -0.01    0.01
   0   0  -2  161.47    4.63
   0   0  -2  172.98    4.46
   0   0  -2  175.04    4.27
   0   0   2  166.11    4.49
  -1   0  -2   -0.01    0.01
  -1   0  -2   -0.01    0.01
  -1   0  -2   -0.02    0.01
  -1   0  -2   -0.01    0.01
  -2   0  -2  917.63   22.49
  -2   0  -2 1000.00   22.86
  -2   0  -2  948.20   22.51
  -2   0  -2  887.56   23.00
  -3   0  -2    0.00    0.02
  -3   0  -2    0.00    0.01
  -3   0  -2    0.00    0.01
  -3   0  -2   -0.01    0.02
  -4   0  -2   36.47    0.86
  -4   0  -2   37.09    0.83
  -4   0  -2   36.86    0.84
  -5   0  -2   -0.02    0.02
  -5   0  -2   -0.01    0.02
   5   0   2   -0.01    0.02
  -6   0  -2   25.57    0.59
   6   0   2   25.76    0.64
  -6   0  -2   25.34    0.58
   6   0   2   23.91    0.59
   7   0   2   -0.01    0.02
   7   0   2   -0.02    0.03
  -7   0  -2   -0.01    0.02
  -7   0  -2   -0.02    0.02
   8   0   2   59.94    1.35
  -8   0  -2   58.13    1.33
   8   0   2   57.14    1.42
  -8   0  -2   59.71    1.34
  -9   0  -2    0.01    0.02
   9   0   2    0.01    0.04
   9   0   2   -0.03    0.02
  -9   0  -2    0.01    0.03
 -10   0  -2   12.03    0.33
 -10   0  -2   12.68    0.32
  10   0   2   12.72    0.32
  10   0   2   12.50    0.39
  11   0   2    0.04    0.05
 -11   0  -2    0.00    0.03
  12   0   2    0.14    0.06
 -12   0  -2    0.14    0.04
  13   0   2    0.04    0.06
 -13   0  -2    0.03    0.04
  14   0   2    0.00    0.06
 -14   0  -2    0.06    0.04
 -15   0  -2   -0.05    0.04
  15   0   2   -0.03    0.06
 -16   0  -2    3.70    0.17
  16   0   2    3.95    0.22
  17   0   2    0.02    0.07
 -17   0  -2   -0.02    0.05
 -19  -1   2    0.57    0.08
  19  -1  -2    0.50    0.11
 -19   1   2    0.72    0.09
  19   1  -2    0.51    0.12
 -18  -1   2    0.54    0.08
  18  -1  -2    0.77    0.12
  18   1  -2    0.81    0.13
 -18   1   2    0.58    0.08
  17  -1  -2    0.42    0.10
 -17  -1   2    0.28    0.06
 -17   1   2    0.25    0.06
  17   1  -2    0.22    0.09
 -16  -1   2    5.17    0.19
  16  -1  -2    5.60    0.25
 -16   1   2    5.45    0.20
  16   1  -2    5.74    0.27
 -15  -1   2    0.30    0.06
  15  -1  -2    0.15    0.07
 -15   1   2    0.23    0.05
  15   1  -2    0.34    0.08
  14  -1  -2    0.05    0.05
 -14  -1   2    0.08    0.04
  14   1  -2    0.14    0.06
 -14   1   2    0.08    0.04
  13  -1  -2    0.24    0.06
 -13  -1   2    0.20    0.04
  13   1  -2    0.31    0.08
  13   1  -2    0.28    0.04
 -13   1   2    0.26    0.04
 -13   1   2    0.22    0.05
 -12  -1   2    0.45    0.05
  12  -1  -2    0.43    0.07
 -12   1   2    0.45    0.05
 -12   1   2    0.43    0.05
  12   1  -2    0.41    0.08
  12   1  -2    0.34    0.04
  11  -1  -2    1.94    0.12
 -11  -1   2    1.76    0.08
  11   1  -2    1.97    0.09
 -11   1   2    1.95    0.08
  11   1  -2    1.83    0.13
 -11   1   2    1.65    0.09
  10  -1  -2    9.64    0.30
 -10  -1   2    9.95    0.26
 -10   1   2    9.99    0.26
 -10   1   2    9.79    0.26
  10   1  -2    9.82    0.32
  10   1  -2    9.58    0.26
  -9  -1   2    0.13    0.02
   9  -1  -2    0.15    0.04
   9  -1  -2    0.12    0.02
  -9  -1   2    0.09    0.03
  -9   1   2    0.11    0.03
   9   1  -2    0.11    0.03
  -9   1   2    0.06    0.03
   9   1  -2    0.20    0.05
   8  -1  -2   14.95    0.42
  -8  -1   2   15.92    0.38
   8  -1  -2   15.80    0.36
  -8  -1   2   16.15    0.36
   8   1  -2   15.81    0.39
   8   1  -2   15.55    0.43
  -8   1   2   15.45    0.38
  -8   1   2   15.71    0.38
  -7  -1   2   64.96    1.38
   7  -1  -2   60.24    1.45
  -7  -1   2   60.48    1.37
  -7  -1   2   62.04    1.42
   7  -1  -2   62.47    1.41
  -7   1   2   59.74    1.39
  -7   1   2   59.90    1.38
   7   1  -2   61.30    1.41
  -6  -1   2   43.75    0.98
  -6  -1   2   42.67    1.02
  -6  -1   2   45.25    0.99
   6  -1  -2   43.23    1.04
   6  -1  -2   44.74    1.00
   6   1  -2   44.44    1.01
  -6   1   2   42.88    0.99
  -6   1   2   43.47    1.00
  -5  -1   2   70.65    1.54
  -5  -1   2   68.35    1.57
  -5  -1   2   70.76    1.54
   5  -1  -2   68.18    1.59
   5  -1  -2   67.22    1.57
  -5   1   2   68.09    1.58
  -5   1   2   66.15    1.52
   5   1  -2   69.11    1.58
   4  -1  -2    7.95    0.22
   4  -1  -2    8.02    0.19
  -4  -1   2    8.40    0.18
  -4  -1   2    8.06    0.20
  -4   1   2    7.93    0.20
  -4   1   2    8.39    0.20
   4   1  -2    7.74    0.20
   3  -1  -2    2.51    0.07
  -3  -1   2    2.41    0.07
  -3  -1   2    2.36    0.08
   3  -1  -2    2.45    0.08
   3   1  -2    2.46    0.06
  -3   1   2    2.31    0.08
   3   1  -2    2.38    0.08
  -3   1   2    2.43    0.07
   2  -1  -2    3.84    0.10
   2  -1  -2    3.86    0.11
  -2  -1   2    3.74    0.10
  -2  -1   2    3.74    0.10
  -2   1   2    3.71    0.09
   2   1  -2    3.77    0.09
   2   1  -2    3.52    0.10
  -2   1   2    3.52    0.10
  -1  -1   2    5.81    0.14
  -1  -1   2    5.95    0.14
   1  -1  -2    5.85    0.15
   1  -1  -2    5.91    0.15
   1  -1  -2    5.99    0.13
   1   1  -2    5.89    0.14
  -1   1   2    5.86    0.14
   1   1  -2    5.68    0.15
   0  -1   2  287.24    6.17
   0  -1   2  269.00    7.15
   0  -1  -2  299.65    8.18
   0  -1  -2  267.92    6.40
   0   1  -2  300.78    6.26
   0   1   2  258.43    7.14
   0   1  -2  250.88    7.32
  -1  -1  -2  194.37    4.94
   1  -1   2  203.65    4.68
   1  -1   2  208.42    4.57
  -1  -1  -2  210.42    4.70
  -1  -1  -2  205.13    4.68
   1   1   2  191.43    5.43
  -1   1  -2  208.00    4.62
   2  -1   2  282.04    6.35
  -2  -1  -2  254.02    7.16
  -2  -1  -2  286.96    6.35
   2   1   2  244.60    7.02
  -2   1  -2  261.97    6.99
  -2   1  -2  291.82    6.16
   2   1   2  284.98    6.33
  -2   1  -2  282.68    6.27
  -3  -1  -2    3.11    0.10
  -3  -1  -2    3.00    0.08
   3  -1   2    3.29    0.10
  -3   1  -2    3.00    0.08
   3   1   2    2.85    0.10
   3   1   2    3.01    0.08
  -3   1  -2    3.00    0.09
  -3   1  -2    3.12    0.09
  -4  -1  -2   41.07    0.92
  -4  -1  -2   41.07    0.96
  -4  -1  -2   42.07    0.93
   4  -1   2   40.79    0.97
  -4   1  -2   40.58    0.93
   4   1   2   40.07    0.95
  -4   1  -2   40.73    0.94
  -4   1  -2   40.92    0.93
  -5  -1  -2   22.50    0.55
  -5  -1  -2   22.33    0.52
   5  -1   2   22.15    0.56
  -5  -1  -2   23.63    0.51
  -5   1  -2   22.49    0.53
   5   1   2   22.12    0.54
  -5   1  -2   22.74    0.52
   6  -1   2   19.24    0.50
  -6  -1  -2   19.21    0.48
  -6  -1  -2   19.74    0.45
   6  -1   2   19.76    0.45
  -6  -1  -2   19.49    0.46
  -6   1  -2   19.37    0.47
  -6   1  -2   19.11    0.47
   6   1   2   19.35    0.48
   7  -1   2    1.17    0.08
  -7  -1  -2    1.24    0.04
  -7  -1  -2    1.10    0.06
  -7  -1  -2    1.06    0.06
   7  -1   2    1.10    0.05
   7   1   2    1.11    0.07
  -7   1  -2    1.05    0.07
  -7   1  -2    1.19    0.06
   8  -1   2    0.60    0.07
  -8  -1  -2    0.75    0.06
   8  -1   2    0.70    0.04
  -8  -1  -2    0.78    0.05
  -8  -1  -2    0.75    0.04
   8   1   2    0.81    0.06
  -8   1  -2    0.62    0.06
  -8   1  -2    0.74    0.05
   9  -1   2    2.37    0.13
  -9  -1  -2    2.68    0.10
  -9  -1  -2    2.82    0.11
   9   1   2    2.75    0.11
  -9   1  -2    2.65    0.11
  -9   1  -2    2.71    0.10
 -10  -1  -2    0.92    0.06
  10  -1   2    0.84    0.09
 -10   1  -2    1.05    0.07
  10   1   2    1.02    0.07
 -10   1  -2    0.96    0.06
  11  -1   2    0.06    0.05
 -11  -1  -2   -0.02    0.03
 -11   1  -2   -0.02    0.03
 -11   1  -2    0.03    0.03
  11   1   2    0.03    0.03
  11   1   2    0.03    0.05
  12  -1   2    3.09    0.17
 -12  -1  -2    3.15    0.13
  12   1   2    3.21    0.18
 -12   1  -2    3.48    0.13
 -12   1  -2    3.15    0.14
 -13  -1  -2    0.92    0.08
  13  -1   2    0.84    0.11
 -13   1  -2    0.94    0.08
  13   1   2    0.99    0.12
  14  -1   2    0.06    0.06
 -14  -1  -2    0.05    0.04
  14   1   2    0.00    0.07
 -14   1  -2   -0.03    0.04
 -15  -1  -2    2.23    0.12
  15  -1   2    2.35    0.16
 -15   1  -2    2.29    0.13
  15   1   2    1.96    0.17
  16  -1   2   -0.07    0.05
 -16  -1  -2    0.01    0.05
  16   1   2    0.03    0.07
 -16   1  -2   -0.08    0.04
 -17  -1  -2    0.80    0.09
  17  -1   2    1.22    0.14
 -17   1  -2    1.04    0.11
  17   1   2    0.99    0.14
 -18  -2   2    0.21    0.06
  18  -2  -2    0.09    0.08
 -18   2   2    0.18    0.06
  18   2  -2    0.01    0.08
 -17  -2   2    2.09    0.12
  17  -2  -2    2.30    0.16
  17   2  -2    2.39    0.19
 -17   2   2    2.22    0.13
 -16  -2   2    4.18    0.17
  16  -2  -2    4.62    0.21
 -16   2   2    4.45    0.18
  16   2  -2    4.27    0.24
 -15  -2   2    3.77    0.15
  15  -2  -2    4.27    0.20
 -15   2   2    3.91    0.15
 -15   2   2    4.18    0.17
  15   2  -2    3.57    0.21
  14  -2  -2    9.24    0.32
 -14  -2   2    9.45    0.28
  14   2  -2   10.11    0.29
 -14   2   2    9.59    0.29
  14   2  -2    9.57    0.36
 -14   2   2    9.82    0.28
  13  -2  -2    0.14    0.06
 -13  -2   2    0.14    0.04
 -13   2   2    0.21    0.05
 -13   2   2    0.20    0.05
  13   2  -2    0.08    0.06
  13   2  -2    0.10    0.04
  12  -2  -2    0.02    0.05
 -12  -2   2   -0.02    0.03
  12   2  -2    0.04    0.04
 -12   2   2    0.00    0.03
 -12   2   2    0.07    0.04
  11  -2  -2    8.42    0.28
 -11  -2   2    8.69    0.26
 -11  -2   2    9.24    0.24
 -11   2   2    8.46    0.25
  11   2  -2    8.86    0.26
 -11   2   2    8.96    0.25
 -10  -2   2   21.40    0.52
 -10  -2   2   21.13    0.55
  10  -2  -2   22.14    0.57
 -10   2   2   21.69    0.53
 -10   2   2   21.40    0.53
  10   2  -2   21.46    0.54
  -9  -2   2   10.68    0.29
   9  -2  -2   10.39    0.31
  -9  -2   2   10.46    0.27
  -9   2   2   10.68    0.28
  -9   2   2   10.45    0.28
   9   2  -2   10.26    0.29
  -8  -2   2   11.26    0.31
  -8  -2   2   11.69    0.28
   8  -2  -2   11.51    0.32
   8   2  -2   11.61    0.31
  -8   2   2   11.37    0.30
  -8   2   2   11.42    0.30
  -7  -2   2    9.12    0.23
  -7  -2   2    9.70    0.25
   7  -2  -2    9.42    0.27
  -7   2   2    9.46    0.24
   7   2  -2    9.01    0.25
  -7   2   2    9.05    0.25
  -6  -2   2    3.69    0.12
   6  -2  -2    3.69    0.13
  -6  -2   2    3.51    0.11
   6   2  -2    3.64    0.12
  -6   2   2    3.64    0.12
  -6   2   2    3.47    0.11
  -6   2   2    3.88    0.09
   5  -2  -2    0.46    0.05
  -5  -2   2    0.50    0.03
  -5  -2   2    0.56    0.04
   5   2  -2    0.52    0.02
  -5   2   2    0.45    0.04
  -5   2   2    0.50    0.04
  -5   2   2    0.49    0.03
   5   2  -2    0.45    0.04
   4  -2  -2   37.57    0.89
  -4  -2   2   37.44    0.88
  -4  -2   2   37.12    0.84
  -4   2   2   38.08    0.85
   4   2  -2   37.63    0.85
  -4   2   2   38.54    0.86
   4   2  -2   37.32    0.88
  -3  -2   2    1.79    0.06
  -3  -2   2    2.01    0.07
   3  -2  -2    1.86    0.07
   3   2  -2    1.89    0.06
  -3   2   2    1.86    0.07
  -3   2   2    1.86    0.06
   3   2  -2    1.80    0.07
  -2  -2   2    8.53    0.21
   2  -2  -2    8.56    0.20
  -2  -2   2    8.44    0.21
   2  -2  -2    8.80    0.22
  -2   2   2    8.50    0.21
   2   2  -2    8.62    0.21
   2   2  -2    8.42    0.22
  -2   2   2    8.59    0.22
   1  -2  -2    4.10    0.12
  -1  -2   2    4.26    0.11
  -1  -2   2    4.05    0.11
   1  -2  -2    4.07    0.10
   1   2  -2    3.94    0.12
  -1   2   2    4.06    0.12
   1   2  -2    4.03    0.11
  -1   2   2    3.92    0.11
   0  -2   2    0.80    0.04
   0  -2  -2    0.76    0.05
   0  -2   2    0.75    0.04
   0  -2  -2    0.77    0.03
   0   2  -2    0.74    0.04
   0   2   2    0.78    0.04
   0   2  -2    0.83    0.04
   0   2   2    0.81    0.05
   1  -2   2    0.03    0.02
  -1  -2  -2    0.03    0.01
  -1  -2  -2    0.04    0.02
   1  -2   2    0.03    0.02
  -1   2  -2    0.05    0.02
   1   2   2    0.01    0.02
   1   2   2    0.03    0.01
  -1   2  -2    0.01    0.02
  -2  -2  -2    0.13    0.03
   2  -2   2    0.08    0.02
   2  -2   2    0.12    0.03
   2   2   2    0.10    0.03
  -2   2  -2    0.12    0.03
  -2   2  -2    0.06    0.01
   2   2   2    0.11    0.02
   3  -2   2    1.10    0.06
  -3  -2  -2    1.28    0.04
  -3  -2  -2    1.06    0.06
   3  -2   2    1.20    0.06
   3   2   2    1.20    0.04
  -3   2  -2    1.26    0.04
  -3   2  -2    1.11    0.06
   3   2   2    1.20    0.07
  -4  -2  -2   23.39    0.52
   4  -2   2   22.69    0.56
  -4  -2  -2   22.76    0.56
   4   2   2   22.47    0.52
   4   2   2   22.70    0.56
  -4   2  -2   22.77    0.55
  -4   2  -2   23.61    0.52
  -5  -2  -2    0.03    0.02
  -5  -2  -2    0.02    0.02
   5  -2   2    0.04    0.03
  -5   2  -2    0.07    0.01
   5   2   2    0.02    0.01
   5   2   2    0.01    0.03
  -5   2  -2    0.06    0.03
  -5   2  -2    0.05    0.03
  -6  -2  -2    3.59    0.10
   6  -2   2    3.59    0.13
  -6  -2  -2    3.51    0.12
   6   2   2    3.01    0.12
  -6   2  -2    3.43    0.12
   6   2   2    3.37    0.09
  -6   2  -2    3.28    0.12
  -7  -2  -2    8.62    0.23
  -7  -2  -2    8.49    0.25
   7  -2   2    8.61    0.26
   7   2   2    9.25    0.26
  -7   2  -2    8.65    0.25
  -7   2  -2    8.87    0.24
   8  -2   2    0.76    0.07
  -8  -2  -2    0.77    0.06
  -8  -2  -2    0.75    0.07
   8   2   2    0.54    0.06
  -8   2  -2    0.73    0.06
  -8   2  -2    0.71    0.06
  -9  -2  -2    0.14    0.03
  -9  -2  -2    0.11    0.04
   9  -2   2    0.07    0.04
  -9   2  -2    0.12    0.04
   9   2   2    0.14    0.04
  -9   2  -2    0.18    0.04
 -10  -2  -2    3.93    0.15
 -10  -2  -2    4.33    0.14
  10  -2   2    3.67    0.17
 -10   2  -2    4.12    0.15
  10   2   2    3.74    0.15
 -10   2  -2    3.92    0.15
 -11  -2  -2    0.32    0.05
 -11  -2  -2    0.19    0.05
  11  -2   2    0.16    0.06
 -11   2  -2    0.31    0.05
  11   2   2    0.18    0.05
 -11   2  -2    0.22    0.05
 -12  -2  -2    6.32    0.22
  12  -2   2    6.82    0.26
 -12  -2  -2    6.55    0.21
  12   2   2    6.48    0.22
 -12   2  -2    6.46    0.22
 -12   2  -2    6.81    0.21
  13  -2   2    0.37    0.08
 -13  -2  -2    0.26    0.05
  13   2   2    0.26    0.05
 -13   2  -2    0.21    0.05
 -13   2  -2    0.26    0.05
 -14  -2  -2    0.09    0.04
  14  -2   2    0.18    0.07
 -14   2  -2    0.10    0.05
  14   2   2    0.13    0.07
 -14   2  -2    0.04    0.04
  15  -2   2    0.04    0.06
 -15  -2  -2   -0.03    0.04
  15   2   2    0.02    0.07
 -15   2  -2    0.11    0.05
  16  -2   2    1.40    0.14
 -16  -2  -2    1.57    0.11
  16   2   2    1.55    0.17
 -16   2  -2    1.61    0.12
 -17  -2  -2    0.57    0.08
  17  -2   2    0.59    0.11
 -17   2  -2    0.70    0.10
  17   2   2    0.52    0.12
 -17  -3   2    0.17    0.06
  17  -3  -2    0.12    0.07
 -17   3   2    0.20    0.07
  17   3  -2    0.24    0.09
 -16  -3   2    1.15    0.09
  16  -3  -2    0.78    0.11
 -16   3   2    1.11    0.10
  16   3  -2    1.10    0.10
  16   3  -2    1.40    0.16
 -16   3   2    1.17    0.10
 -15  -3   2    1.98    0.11
  15  -3  -2    2.02    0.14
 -15   3   2    2.00    0.12
 -15   3   2    1.97    0.11
  15   3  -2    2.09    0.12
  15   3  -2    2.08    0.18
  14  -3  -2    3.23    0.17
 -14  -3   2    3.10    0.13
 -14   3   2    3.24    0.14
 -14   3   2    2.94    0.14
  14   3  -2    3.47    0.15
 -13  -3   2    1.01    0.09
  13  -3  -2    0.95    0.10
 -13  -3   2    0.95    0.08
  13   3  -2    1.00    0.09
 -13   3   2    0.87    0.08
 -13   3   2    0.88    0.08
 -12  -3   2    0.06    0.03
 -12  -3   2   -0.01    0.04
  12  -3  -2   -0.06    0.05
  12   3  -2   -0.01    0.04
 -12   3   2   -0.02    0.04
 -12   3   2    0.02    0.04
 -11  -3   2    1.27    0.07
  11  -3  -2    1.44    0.10
 -11  -3   2    1.31    0.09
 -11   3   2    1.34    0.09
  11   3  -2    1.32    0.09
 -11   3   2    1.19    0.08
  10  -3  -2    0.02    0.04
 -10  -3   2    0.04    0.03
 -10  -3   2    0.07    0.04
 -10   3   2    0.03    0.03
  10   3  -2    0.01    0.03
 -10   3   2    0.00    0.03
  -9  -3   2    0.39    0.05
  -9  -3   2    0.33    0.04
   9  -3  -2    0.39    0.06
   9   3  -2    0.50    0.06
  -9   3   2    0.40    0.05
  -9   3   2    0.35    0.05
  -8  -3   2   23.69    0.56
   8  -3  -2   23.92    0.60
  -8  -3   2   23.48    0.59
   8   3  -2   24.25    0.60
  -8   3   2   24.04    0.57
  -8   3   2   23.35    0.59
  -7  -3   2    0.98    0.05
  -7  -3   2    0.91    0.06
   7  -3  -2    1.02    0.07
  -7   3   2    0.96    0.06
   7   3  -2    1.06    0.07
  -7   3   2    1.00    0.06
  -6  -3   2    0.26    0.03
  -6  -3   2    0.25    0.04
   6  -3  -2    0.27    0.04
  -6   3   2    0.19    0.04
   6   3  -2    0.26    0.04
  -6   3   2    0.23    0.04
  -6   3   2    0.30    0.03
   5  -3  -2    0.22    0.03
  -5  -3   2    0.20    0.03
  -5  -3   2    0.16    0.03
   5  -3  -2    0.18    0.04
   5   3  -2    0.18    0.02
  -5   3   2    0.20    0.03
  -5   3   2    0.20    0.03
   5   3  -2    0.23    0.04
  -4  -3   2    0.16    0.02
   4  -3  -2    0.12    0.03
  -4  -3   2    0.14    0.03
   4  -3  -2    0.18    0.03
  -4   3   2    0.14    0.03
  -4   3   2    0.14    0.03
   4   3  -2    0.13    0.02
   4   3  -2    0.10    0.03
  -3  -3   2    3.43    0.10
   3  -3  -2    3.37    0.10
   3  -3  -2    3.55    0.12
  -3  -3   2    3.46    0.11
  -3   3   2    3.39    0.11
   3   3  -2    3.37    0.10
  -3   3   2    3.31    0.11
   3   3  -2    3.34    0.12
   2  -3  -2    5.54    0.17
  -2  -3   2    5.40    0.15
  -2  -3   2    5.29    0.16
   2  -3  -2    5.65    0.15
  -2   3   2    5.57    0.16
   2   3  -2    5.78    0.17
   2   3  -2    5.49    0.15
  -2   3   2    5.55    0.16
   1  -3  -2    4.95    0.15
  -1  -3   2    4.85    0.14
   1  -3  -2    4.85    0.13
  -1  -3   2    4.75    0.14
  -1   3   2    4.92    0.14
  -1   3   2    4.81    0.15
   1   3  -2    4.87    0.14
   1   3  -2    4.70    0.14
   0  -3   2   94.20    2.15
   0  -3  -2   95.86    2.18
   0  -3  -2   93.75    2.14
   0  -3   2   94.82    2.21
   0   3  -2   96.61    2.20
   0   3  -2   95.80    2.15
   0   3   2   93.34    2.14
   0   3   2   94.77    2.17
   1  -3   2   44.95    1.04
   1  -3   2   44.45    1.01
  -1  -3  -2   43.29    1.00
  -1  -3  -2   45.05    1.05
  -1   3  -2   44.63    1.03
  -1   3  -2   45.24    1.03
   1   3   2   44.23    1.02
   1   3   2   45.23    1.05
   2  -3   2    0.11    0.03
   2  -3   2    0.15    0.03
  -2  -3  -2    0.09    0.03
  -2  -3  -2    0.14    0.02
  -2   3  -2    0.13    0.03
   2   3   2    0.11    0.03
  -2   3  -2    0.15    0.02
   2   3   2    0.14    0.02
  -3  -3  -2   27.98    0.63
   3  -3   2   27.37    0.65
  -3  -3  -2   27.49    0.68
   3  -3   2   28.40    0.67
   3   3   2   27.94    0.68
  -3   3  -2   27.13    0.64
   3   3   2   28.65    0.64
  -3   3  -2   27.84    0.67
   4  -3   2    6.18    0.18
  -4  -3  -2    6.04    0.19
  -4  -3  -2    6.27    0.16
   4  -3   2    6.28    0.18
  -4   3  -2    6.18    0.19
   4   3   2    5.99    0.16
   4   3   2    5.94    0.19
  -4   3  -2    6.39    0.15
  -5  -3  -2    0.21    0.03
  -5  -3  -2    0.29    0.04
   5  -3   2    0.24    0.04
   5  -3   2    0.28    0.04
   5   3   2    0.29    0.05
  -5   3  -2    0.22    0.04
   5   3   2    0.29    0.02
   6  -3   2    3.74    0.14
  -6  -3  -2    4.00    0.12
   6  -3   2    4.04    0.14
  -6  -3  -2    3.85    0.14
   6   3   2    3.69    0.15
  -6   3  -2    3.86    0.14
  -7  -3  -2    1.75    0.09
  -7  -3  -2    1.94    0.08
   7  -3   2    1.89    0.10
   7  -3   2    2.12    0.10
  -7   3  -2    2.02    0.10
   7   3   2    1.91    0.11
  -8  -3  -2    2.90    0.13
  -8  -3  -2    2.88    0.10
   8  -3   2    2.93    0.13
  -8   3  -2    2.86    0.12
  -8   3  -2    2.77    0.12
   8   3   2    2.81    0.13
  -9  -3  -2   24.77    0.57
  -9  -3  -2   23.62    0.61
   9  -3   2   23.22    0.62
  -9   3  -2   23.34    0.60
  -9   3  -2   24.09    0.60
   9   3   2   24.58    0.62
  10  -3   2    2.75    0.14
 -10  -3  -2    2.84    0.11
 -10  -3  -2    2.96    0.13
 -10   3  -2    3.00    0.13
  10   3   2    2.81    0.14
 -10   3  -2    3.01    0.13
 -11  -3  -2    0.04    0.03
 -11  -3  -2   -0.02    0.04
  11  -3   2   -0.04    0.04
 -11   3  -2    0.00    0.04
  11   3   2    0.03    0.04
 -11   3  -2   -0.01    0.04
 -12  -3  -2    0.36    0.05
  12  -3   2    0.20    0.07
 -12  -3  -2    0.34    0.06
 -12   3  -2    0.34    0.06
  12   3   2    0.15    0.05
 -12   3  -2    0.36    0.06
 -13  -3  -2    0.01    0.04
  13  -3   2    0.05    0.06
 -13  -3  -2    0.01    0.04
  13   3   2   -0.03    0.04
 -13   3  -2    0.01    0.04
 -13   3  -2   -0.07    0.04
 -14  -3  -2    0.19    0.06
  14  -3   2    0.30    0.08
 -14  -3  -2    0.22    0.05
  14   3   2    0.28    0.06
 -14   3  -2    0.25    0.06
 -14   3  -2    0.30    0.06
 -15  -3  -2    1.69    0.11
  15  -3   2    1.55    0.14
 -15   3  -2    1.45    0.11
 -15   3  -2    1.60    0.12
 -16  -3  -2    0.09    0.05
  16  -3   2    0.04    0.07
 -16   3  -2    0.07    0.06
  16   3   2    0.04    0.08
  16  -4  -2    0.16    0.08
 -16  -4   2    0.24    0.06
 -16   4   2    0.15    0.06
  16   4  -2    0.26    0.07
 -16   4   2    0.23    0.06
 -15  -4   2    0.03    0.05
 -15  -4   2    0.08    0.04
  15  -4  -2   -0.01    0.06
 -15   4   2    0.03    0.05
  15   4  -2    0.03    0.05
 -15   4   2   -0.03    0.05
 -14  -4   2    0.06    0.05
  14  -4  -2    0.00    0.06
 -14  -4   2    0.03    0.04
  14   4  -2    0.07    0.05
 -14   4   2    0.12    0.05
 -14   4   2    0.01    0.05
 -13  -4   2    1.66    0.11
 -13  -4   2    1.68    0.09
  13  -4  -2    1.56    0.12
 -13   4   2    1.50    0.11
  13   4  -2    1.69    0.11
 -13   4   2    1.73    0.11
 -12  -4   2    0.13    0.04
  12  -4  -2    0.11    0.06
 -12  -4   2    0.09    0.05
  12   4  -2    0.03    0.04
 -12   4   2    0.04    0.04
 -12   4   2    0.03    0.05
  11  -4  -2    2.49    0.13
 -11  -4   2    2.42    0.10
 -11  -4   2    2.52    0.12
  11   4  -2    2.54    0.13
 -11   4   2    2.53    0.12
 -11   4   2    2.58    0.13
 -10  -4   2    1.88    0.10
  10  -4  -2    1.98    0.11
 -10  -4   2    2.04    0.09
 -10   4   2    1.84    0.10
  10   4  -2    2.05    0.11
  -9  -4   2    6.60    0.22
   9  -4  -2    7.09    0.22
   9  -4  -2    6.64    0.23
  -9  -4   2    6.80    0.19
  -9   4   2    6.53    0.22
   9   4  -2    6.92    0.23
  -8  -4   2   11.16    0.28
  -8  -4   2   10.89    0.31
   8  -4  -2   10.49    0.31
   8  -4  -2   11.31    0.30
  -8   4   2   10.59    0.31
   8   4  -2   10.46    0.32
  -7  -4   2    2.93    0.10
   7  -4  -2    2.93    0.12
  -7  -4   2    2.53    0.11
   7  -4  -2    2.51    0.12
  -7   4   2    2.89    0.12
   7   4  -2    2.62    0.12
  -6  -4   2    0.61    0.06
   6  -4  -2    0.62    0.06
  -6  -4   2    0.57    0.04
   6  -4  -2    0.61    0.06
   6   4  -2    0.50    0.06
  -6   4   2    0.56    0.06
   5  -4  -2    1.76    0.08
  -5  -4   2    1.63    0.07
   5  -4  -2    1.56    0.09
  -5  -4   2    1.54    0.08
  -5   4   2    1.59    0.08
   5   4  -2    1.63    0.09
   4  -4  -2    0.00    0.03
  -4  -4   2   -0.01    0.02
   4  -4  -2    0.02    0.02
  -4  -4   2    0.04    0.03
  -4   4   2    0.01    0.03
   4   4  -2   -0.01    0.03
  -4   4   2    0.00    0.02
   4   4  -2    0.01    0.02
  -3  -4   2    0.93    0.06
   3  -4  -2    0.90    0.05
   3  -4  -2    0.92    0.06
  -3  -4   2    0.93    0.05
   3   4  -2    0.84    0.06
   3   4  -2    0.87    0.05
  -3   4   2    0.97    0.06
  -3   4   2    0.95    0.06
  -2  -4   2    4.68    0.14
  -2  -4   2    4.96    0.16
   2  -4  -2    4.74    0.16
   2  -4  -2    5.01    0.14
  -2   4   2    4.81    0.16
   2   4  -2    4.86    0.15
   2   4  -2    4.87    0.16
  -2   4   2    4.93    0.15
  -1  -4   2   12.14    0.32
   1  -4  -2   12.14    0.33
  -1  -4   2   12.15    0.31
   1  -4  -2   12.65    0.30
   1   4  -2   12.16    0.32
  -1   4   2   12.56    0.32
   1   4  -2   12.35    0.33
  -1   4   2   12.54    0.33
   0  -4  -2   16.11    0.42
   0  -4  -2   16.06    0.38
   0  -4   2   16.45    0.41
   0  -4   2   15.76    0.39
   0   4   2   16.26    0.42
   0   4  -2   16.41    0.41
   0   4  -2   15.79    0.41
   0   4   2   15.98    0.40
  -1  -4  -2    7.81    0.23
  -1  -4  -2    7.77    0.19
   1  -4   2    7.72    0.22
   1  -4   2    7.74    0.21
   1   4   2    7.87    0.21
  -1   4  -2    7.75    0.22
   1   4   2    7.79    0.23
  -1   4  -2    8.02    0.21
  -2  -4  -2    5.16    0.14
  -2  -4  -2    5.15    0.17
   2  -4   2    4.98    0.16
   2  -4   2    5.31    0.16
  -2   4  -2    5.23    0.15
  -2   4  -2    5.34    0.17
   2   4   2    5.36    0.15
   2   4   2    5.33    0.18
   3  -4   2    8.65    0.24
  -3  -4  -2    8.67    0.21
   3  -4   2    8.40    0.24
  -3  -4  -2    8.08    0.25
   3   4   2    8.55    0.22
   3   4   2    8.46    0.26
  -3   4  -2    8.55    0.25
  -3   4  -2    8.27    0.22
  -4  -4  -2    3.05    0.13
   4  -4   2    2.99    0.12
   4  -4   2    3.10    0.12
  -4  -4  -2    3.17    0.09
   4   4   2    3.19    0.13
  -4   4  -2    3.13    0.13
   5  -4   2    4.38    0.15
   5  -4   2    4.54    0.15
  -5  -4  -2    4.43    0.13
  -5  -4  -2    4.47    0.16
  -5   4  -2    4.17    0.16
   5   4   2    4.37    0.17
   6  -4   2    0.01    0.04
  -6  -4  -2   -0.02    0.03
  -6  -4  -2    0.05    0.02
   6  -4   2    0.03    0.04
   6   4   2    0.03    0.04
  -6   4  -2    0.00    0.04
   7  -4   2   25.84    0.63
  -7  -4  -2   26.19    0.65
   7  -4   2   24.79    0.64
  -7  -4  -2   25.46    0.60
  -7   4  -2   25.33    0.64
   7   4   2   25.45    0.66
   8  -4   2    2.11    0.11
   8  -4   2    2.10    0.12
  -8  -4  -2    2.36    0.09
  -8  -4  -2    2.22    0.12
  -8   4  -2    2.41    0.12
   8   4   2    2.05    0.12
   9  -4   2    1.25    0.10
   9  -4   2    0.98    0.09
  -9  -4  -2    1.17    0.07
  -9  -4  -2    1.21    0.09
  -9   4  -2    1.15    0.10
   9   4   2    0.94    0.09
  10  -4   2    2.64    0.13
 -10  -4  -2    2.70    0.11
  10  -4   2    2.76    0.14
 -10  -4  -2    2.57    0.13
  10   4   2    2.84    0.14
 -10   4  -2    2.64    0.13
  11  -4   2   -0.01    0.04
  11  -4   2   -0.01    0.05
 -11  -4  -2    0.02    0.04
 -11  -4  -2   -0.04    0.03
 -11   4  -2   -0.02    0.04
  11   4   2   -0.01    0.05
  12  -4   2    0.27    0.07
 -12  -4  -2    0.30    0.05
 -12  -4  -2    0.33    0.06
  12  -4   2    0.23    0.07
 -12   4  -2    0.33    0.06
  12   4   2    0.21    0.06
 -13  -4  -2    1.96    0.11
  13  -4   2    1.87    0.12
  13  -4   2    1.94    0.13
 -13  -4  -2    2.29    0.13
 -13   4  -2    2.05    0.13
  13   4   2    2.04    0.13
  14  -4   2    0.03    0.05
  14  -4   2    0.03    0.06
 -14  -4  -2    0.00    0.05
 -14   4  -2   -0.02    0.05
  14   4   2    0.04    0.06
 -15  -4  -2    0.20    0.06
  15  -4   2    0.16    0.07
 -15   4  -2    0.14    0.06
  15   4   2    0.15    0.07
  14  -5  -2    1.04    0.11
 -14  -5   2    1.15    0.08
 -14  -5   2    1.13    0.11
  14  -5  -2    1.32    0.12
 -14   5   2    1.08    0.11
  14   5  -2    1.31    0.12
 -13  -5   2    0.13    0.05
 -13  -5   2    0.06    0.04
  13  -5  -2    0.19    0.06
  13  -5  -2    0.16    0.06
 -13   5   2    0.22    0.06
  13   5  -2    0.13    0.06
  12  -5  -2    3.14    0.15
 -12  -5   2    3.22    0.13
  12  -5  -2    3.03    0.15
 -12  -5   2    2.94    0.15
  12   5  -2    2.82    0.15
 -12   5   2    3.07    0.15
  11  -5  -2    1.41    0.10
  11  -5  -2    1.20    0.11
 -11  -5   2    1.19    0.08
 -11  -5   2    1.10    0.10
 -11   5   2    1.02    0.10
  11   5  -2    1.14    0.10
 -10  -5   2    0.69    0.06
  10  -5  -2    0.77    0.08
 -10  -5   2    0.67    0.08
  10  -5  -2    0.94    0.09
 -10   5   2    0.77    0.09
  10   5  -2    0.84    0.09
  -9  -5   2    0.30    0.06
  -9  -5   2    0.39    0.05
   9  -5  -2    0.44    0.06
   9  -5  -2    0.43    0.07
  -9   5   2    0.37    0.06
   9   5  -2    0.33    0.06
  -8  -5   2    1.15    0.07
  -8  -5   2    1.14    0.09
   8  -5  -2    1.13    0.09
   8  -5  -2    1.17    0.09
   8   5  -2    0.93    0.09
  -8   5   2    1.18    0.09
   7  -5  -2    0.19    0.05
  -7  -5   2    0.21    0.05
   7  -5  -2    0.12    0.05
  -7  -5   2    0.16    0.03
   7   5  -2    0.12    0.05
  -7   5   2    0.09    0.05
   6  -5  -2    3.87    0.13
  -6  -5   2    3.42    0.12
  -6  -5   2    3.41    0.14
   6  -5  -2    3.36    0.14
   6   5  -2    3.20    0.15
  -6   5   2    3.48    0.15
   5  -5  -2   27.96    0.65
   5  -5  -2   26.23    0.68
  -5  -5   2   27.59    0.68
  -5  -5   2   27.35    0.63
  -5   5   2   27.20    0.68
   5   5  -2   26.58    0.69
  -4  -5   2    1.01    0.06
   4  -5  -2    0.94    0.08
  -4  -5   2    0.92    0.08
   4   5  -2    1.09    0.08
  -4   5   2    1.10    0.08
  -3  -5   2    0.59    0.05
   3  -5  -2    0.48    0.06
  -3  -5   2    0.60    0.06
  -3   5   2    0.64    0.07
   3   5  -2    0.61    0.07
   3   5  -2    0.62    0.06
  -3   5   2    0.71    0.06
   2  -5  -2    4.13    0.16
  -2  -5   2    4.04    0.13
  -2  -5   2    3.76    0.14
  -2   5   2    3.91    0.15
   2   5  -2    4.32    0.15
  -2   5   2    3.94    0.15
   2   5  -2    4.11    0.14
   1  -5  -2    1.19    0.08
  -1  -5   2    1.27    0.07
  -1  -5   2    1.24    0.08
  -1   5   2    1.30    0.09
  -1   5   2    1.27    0.08
   1   5  -2    1.37    0.08
   1   5  -2    1.41    0.08
   0  -5  -2   -0.01    0.03
   0  -5   2   -0.01    0.03
   0  -5   2    0.03    0.03
   0   5   2   -0.03    0.03
   0   5  -2    0.06    0.04
   0   5   2    0.03    0.04
   0   5  -2    0.00    0.03
   1  -5   2    1.59    0.08
  -1  -5  -2    1.62    0.09
   1  -5   2    1.50    0.09
  -1   5  -2    1.59    0.08
  -1   5  -2    1.55    0.09
   1   5   2    1.50    0.08
   1   5   2    1.52    0.10
   2  -5   2    7.07    0.21
   2  -5   2    6.92    0.22
  -2  -5  -2    7.00    0.23
   2   5   2    7.18    0.24
   2   5   2    7.29    0.21
  -2   5  -2    6.98    0.22
  -2   5  -2    7.18    0.21
   3  -5   2    0.18    0.04
  -3  -5  -2    0.12    0.04
   3  -5   2    0.17    0.04
   3   5   2    0.13    0.05
  -3   5  -2    0.16    0.05
   4  -5   2    0.74    0.07
  -4  -5  -2    0.60    0.07
   4  -5   2    0.69    0.07
   4   5   2    0.57    0.08
  -4   5  -2    0.61    0.07
   5  -5   2    1.22    0.09
   5  -5   2    1.24    0.08
  -5  -5  -2    1.21    0.09
   5   5   2    1.00    0.09
  -5   5  -2    1.10    0.09
  -6  -5  -2    2.16    0.12
   6  -5   2    2.32    0.12
   6  -5   2    2.35    0.11
  -6   5  -2    2.29    0.12
   6   5   2    2.25    0.13
   7  -5   2    0.37    0.06
   7  -5   2    0.29    0.06
  -7  -5  -2    0.26    0.06
  -7   5  -2    0.24    0.06
   7   5   2    0.28    0.06
   8  -5   2    2.88    0.13
   8  -5   2    3.00    0.14
  -8  -5  -2    3.00    0.15
  -8   5  -2    2.80    0.14
   8   5   2    3.13    0.15
   9  -5   2    0.01    0.05
   9  -5   2    0.07    0.05
  -9  -5  -2    0.04    0.04
   9   5   2   -0.02    0.05
  -9   5  -2   -0.01    0.04
  10  -5   2    0.58    0.08
  10  -5   2    0.73    0.08
 -10  -5  -2    0.47    0.07
  10   5   2    0.65    0.09
 -10   5  -2    0.60    0.08
  11  -5   2    0.54    0.08
 -11  -5  -2    0.35    0.07
  11  -5   2    0.46    0.08
  11   5   2    0.35    0.07
 -11   5  -2    0.37    0.07
  12  -5   2    0.61    0.09
 -12  -5  -2    0.46    0.08
  12  -5   2    0.48    0.08
 -12   5  -2    0.39    0.08
  12   5   2    0.56    0.09
  13  -5   2   -0.03    0.05
  13  -5   2    0.13    0.06
 -13  -5  -2    0.08    0.06
 -13   5  -2    0.05    0.05
  13   5   2    0.09    0.06
 -12  -6   2    0.68    0.09
  12  -6  -2    0.79    0.10
  12   6  -2    0.65    0.09
 -12   6   2    0.63    0.09
 -11  -6   2    0.22    0.06
  11  -6  -2    0.14    0.07
 -11   6   2    0.13    0.06
  11   6  -2    0.11    0.06
  10  -6  -2    1.16    0.11
 -10  -6   2    1.02    0.10
 -10   6   2    1.12    0.11
  10   6  -2    0.90    0.10
  -9  -6   2    4.58    0.19
   9  -6  -2    4.25    0.18
  -9   6   2    4.49    0.19
   9   6  -2    4.27    0.19
  -8  -6   2    1.98    0.12
   8  -6  -2    1.89    0.12
  -8   6   2    1.98    0.13
   8   6  -2    2.00    0.12
   7  -6  -2    3.99    0.17
  -7  -6   2    4.07    0.17
   7   6  -2    3.74    0.17
  -7   6   2    3.94    0.17
   6  -6  -2   12.90    0.37
  -6  -6   2   12.84    0.37
  -6  -6   2   12.47    0.32
  -6   6   2   12.15    0.37
  -5  -6   2    0.12    0.04
   5  -6  -2    0.09    0.05
  -5  -6   2    0.13    0.05
  -5   6   2    0.11    0.05
   5   6  -2    0.13    0.05
  -4  -6   2    3.13    0.12
  -4  -6   2    3.27    0.14
   4  -6  -2    2.93    0.14
   4   6  -2    3.06    0.15
  -4   6   2    3.01    0.14
   3  -6  -2    2.83    0.14
  -3  -6   2    3.05    0.11
  -3  -6   2    3.15    0.14
   3   6  -2    2.81    0.14
  -3   6   2    3.17    0.14
  -2  -6   2    0.20    0.04
  -2  -6   2    0.20    0.05
   2  -6  -2    0.20    0.06
  -2   6   2    0.17    0.05
   2   6  -2    0.09    0.05
  -1  -6   2    2.92    0.13
  -1  -6   2    3.25    0.12
   1  -6  -2    3.19    0.14
  -1   6   2    3.07    0.13
   1   6  -2    3.27    0.13
   1   6  -2    3.11    0.14
  -1   6   2    3.13    0.14
   0  -6  -2    0.49    0.07
   0  -6   2    0.56    0.06
   0  -6   2    0.56    0.07
   0   6  -2    0.58    0.07
   0   6  -2    0.55    0.06
   0   6   2    0.64    0.08
   0   6   2    0.51    0.06
   1  -6   2    0.28    0.05
   1  -6   2    0.35    0.06
  -1  -6  -2    0.26    0.06
   1   6   2    0.22    0.06
  -1   6  -2    0.28    0.06
   2  -6   2    1.88    0.10
   2  -6   2    1.92    0.11
  -2  -6  -2    1.89    0.11
  -2   6  -2    2.11    0.11
   2   6   2    1.83    0.11
  -3  -6  -2    0.69    0.08
   3  -6   2    0.73    0.07
   3  -6   2    0.86    0.08
   3   6   2    0.55    0.08
  -3   6  -2    0.75    0.08
  -4  -6  -2    0.02    0.04
   4  -6   2    0.03    0.04
   4  -6   2   -0.04    0.03
   4   6   2   -0.01    0.04
  -4   6  -2   -0.01    0.04
   5  -6   2    0.27    0.05
   5  -6   2    0.26    0.06
  -5  -6  -2    0.23    0.06
  -5   6  -2    0.18    0.06
   5   6   2    0.22    0.06
  -6  -6  -2    0.64    0.08
   6  -6   2    0.69    0.08
   6  -6   2    0.67    0.08
  -6   6  -2    0.63    0.08
   6   6   2    0.67    0.09
   7  -6   2    0.02    0.05
  -7  -6  -2    0.16    0.06
  -7   6  -2    0.10    0.05
   7   6   2    0.06    0.05
   8  -6   2    0.94    0.09
  -8  -6  -2    0.99    0.10
   8   6   2    0.80    0.10
  -8   6  -2    0.82    0.09
   9  -6   2    0.73    0.09
  -9  -6  -2    0.73    0.09
   9   6   2    0.84    0.10
  -9   6  -2    0.73    0.09
 -10  -6  -2    0.15    0.07
  10  -6   2    0.17    0.06
 -10   6  -2    0.15    0.06
  10   6   2    0.29    0.07
   8  -7  -2    0.32    0.07
  -8   7   2    0.47    0.08
   8   7  -2    0.45    0.08
   7  -7  -2    1.27    0.11
   7   7  -2    1.13    0.11
  -7   7   2    0.98    0.10
   6  -7  -2   -0.05    0.05
   6   7  -2   -0.02    0.05
  -6   7   2   -0.07    0.04
   5  -7  -2    0.12    0.06
  -5   7   2    0.10    0.06
   5   7  -2    0.12    0.06
   4  -7  -2    0.01    0.05
   4   7  -2    0.00    0.05
  -4   7   2   -0.03    0.05
   3  -7  -2    0.51    0.08
  -3   7   2    0.54    0.08
   2  -7  -2   -0.07    0.04
   2   7  -2    0.01    0.05
  -2   7   2    0.08    0.05
   1  -7  -2    3.07    0.15
   0  -7  -2    0.24    0.06
  -1  -7  -2    0.43    0.07
  -1   7  -2    0.35    0.07
   1   7   2    0.44    0.07
  -2  -7  -2    1.51    0.11
   2   7   2    1.44    0.11
  -2   7  -2    1.59    0.11
  -3  -7  -2    0.28    0.07
   3   7   2    0.09    0.06
  -3   7  -2    0.16    0.06
  -4  -7  -2    0.01    0.05
  -4   7  -2    0.02    0.05
   4   7   2    0.02    0.05
  -5  -7  -2    0.49    0.08
   5   7   2    0.36    0.07
  -5   7  -2    0.36    0.07
  -6  -7  -2    0.13    0.06
  -6   7  -2    0.28    0.07
   6   7   2    0.22    0.07
  -7  -7  -2    0.08    0.06
   7   7   2    0.10    0.06
  -7   7  -2    0.16    0.06
  19   0  -3    0.93    0.13
 -19   0   3    1.33    0.11
 -18   0   3    0.01    0.04
  18   0  -3   -0.05    0.06
  17   0  -3   11.40    0.40
 -17   0   3   10.21    0.32
 -16   0   3   -0.02    0.04
  16   0  -3    0.06    0.06
 -15   0   3    1.31    0.09
  15   0  -3    1.23    0.13
  14   0  -3    0.03    0.06
 -14   0   3   -0.02    0.03
  13   0  -3    0.22    0.07
 -13   0   3    0.30    0.05
 -12   0   3    0.01    0.03
  12   0  -3    0.00    0.04
  11   0  -3    0.33    0.06
 -11   0   3    0.33    0.04
 -11   0   3    0.35    0.04
  11   0  -3    0.38    0.03
 -10   0   3    0.01    0.02
 -10   0   3    0.01    0.02
  10   0  -3   -0.01    0.02
  10   0  -3    0.05    0.04
   9   0  -3   21.68    0.58
  -9   0   3   21.73    0.52
   9   0  -3   22.23    0.52
  -9   0   3   22.27    0.51
  -8   0   3    0.00    0.02
  -8   0   3    0.00    0.02
   8   0  -3   -0.03    0.02
   8   0  -3   -0.02    0.03
  -7   0   3   36.09    0.82
   7   0  -3   36.52    0.83
   7   0  -3   36.60    0.88
  -7   0   3   35.51    0.82
   6   0  -3   -0.01    0.01
  -6   0   3   -0.01    0.01
  -6   0   3    0.00    0.01
   6   0  -3    0.00    0.03
   5   0  -3  101.97    2.40
  -5   0   3  106.83    2.36
  -5   0   3  103.62    2.39
   5   0  -3  105.41    2.40
  -4   0   3    0.01    0.01
   4   0  -3    0.01    0.02
   4   0  -3    0.00    0.01
  -4   0   3   -0.02    0.01
  -3   0   3  125.06    2.87
   3   0  -3  125.84    2.90
   3   0  -3  127.39    2.93
   2   0  -3    0.02    0.01
   2   0  -3    0.00    0.01
  -2   0   3    0.00    0.01
  -2   0   3    0.00    0.01
   1   0  -3  116.72    2.60
  -1   0   3  110.72    2.58
  -1   0   3  112.54    2.53
   0   0  -3    0.02    0.01
   0   0  -3   -0.02    0.01
   0   0  -3    0.01    0.01
   0   0   3    0.12    0.02
  -1   0  -3  118.56    2.77
  -1   0  -3  123.25    2.75
  -1   0  -3  124.77    2.79
  -1   0  -3  115.44    2.71
  -2   0  -3    0.03    0.02
  -2   0  -3   -0.01    0.02
  -2   0  -3    0.02    0.02
  -2   0  -3   -0.01    0.01
  -3   0  -3   20.46    0.48
  -3   0  -3   20.03    0.47
  -3   0  -3   20.14    0.47
  -3   0  -3   20.54    0.48
  -4   0  -3   -0.02    0.02
  -4   0  -3   -0.02    0.02
  -4   0  -3   -0.01    0.02
  -4   0  -3   -0.03    0.02
  -5   0  -3   37.33    0.86
  -5   0  -3   37.45    0.87
  -5   0  -3   37.94    0.86
  -5   0  -3   38.22    0.89
   6   0   3   -0.03    0.03
   6   0   3    0.01    0.02
  -6   0  -3    0.01    0.02
  -6   0  -3   -0.03    0.02
  -7   0  -3    0.20    0.03
  -7   0  -3    0.15    0.03
   7   0   3    0.16    0.03
   7   0   3    0.20    0.05
   8   0   3   -0.02    0.02
   8   0   3   -0.01    0.04
  -8   0  -3    0.02    0.02
  -8   0  -3    0.03    0.03
   9   0   3    5.74    0.17
   9   0   3    5.72    0.22
  -9   0  -3    5.81    0.16
  -9   0  -3    5.64    0.18
  10   0   3   -0.03    0.04
 -10   0  -3    0.00    0.03
 -10   0  -3    0.01    0.02
  11   0   3    0.04    0.05
 -11   0  -3   -0.01    0.03
  12   0   3   -0.06    0.05
 -12   0  -3    0.04    0.04
 -13   0  -3    1.05    0.09
  13   0   3    1.03    0.12
 -14   0  -3   -0.01    0.04
  14   0   3   -0.07    0.06
  15   0   3    0.94    0.12
 -15   0  -3    1.06    0.10
 -16   0  -3   -0.04    0.05
  16   0   3   -0.01    0.07
  17   0   3    3.37    0.22
 -17   0  -3    3.05    0.16
 -19  -1   3    0.19    0.06
  19  -1  -3    0.19    0.09
  19   1  -3    0.28    0.10
 -19   1   3    0.41    0.08
 -18  -1   3    0.26    0.06
  18  -1  -3    0.08    0.07
 -18   1   3    0.20    0.06
  18   1  -3    0.29    0.10
 -17  -1   3    0.19    0.06
  17  -1  -3    0.29    0.08
 -17   1   3    0.20    0.06
  17   1  -3    0.07    0.08
 -16  -1   3    1.47    0.10
  16  -1  -3    1.42    0.14
 -16   1   3    1.70    0.10
  16   1  -3    1.51    0.15
 -15  -1   3   17.17    0.45
  15  -1  -3   16.50    0.51
  15   1  -3   17.41    0.53
 -15   1   3   16.97    0.45
  14  -1  -3    2.06    0.14
 -14  -1   3    2.22    0.11
  14   1  -3    2.25    0.15
 -14   1   3    2.04    0.11
  13  -1  -3    0.40    0.07
 -13  -1   3    0.29    0.05
  13   1  -3    0.29    0.04
 -13   1   3    0.25    0.05
 -13   1   3    0.23    0.04
  13   1  -3    0.31    0.07
  12  -1  -3    6.22    0.24
 -12  -1   3    6.82    0.20
 -12   1   3    6.62    0.19
  12   1  -3    6.50    0.25
  12   1  -3    6.41    0.19
 -12   1   3    6.46    0.20
 -11  -1   3    3.93    0.13
  11  -1  -3    3.51    0.16
 -11   1   3    3.74    0.13
  11   1  -3    3.96    0.18
 -11   1   3    3.77    0.13
  11   1  -3    3.77    0.13
  10  -1  -3   -0.03    0.03
 -10  -1   3    0.02    0.02
 -10   1   3   -0.01    0.02
 -10   1   3   -0.01    0.02
  10   1  -3    0.00    0.02
  10   1  -3    0.09    0.05
   9  -1  -3    1.21    0.04
  -9  -1   3    1.26    0.04
  -9  -1   3    1.20    0.06
   9  -1  -3    1.13    0.08
  -9   1   3    1.19    0.06
  -9   1   3    1.17    0.06
   9   1  -3    1.33    0.06
   9   1  -3    1.25    0.10
   8  -1  -3   18.10    0.48
  -8  -1   3   18.90    0.42
  -8  -1   3   17.86    0.43
   8  -1  -3   18.83    0.42
  -8   1   3   17.68    0.44
   8   1  -3   18.13    0.49
  -8   1   3   17.93    0.43
   8   1  -3   18.38    0.44
  -7  -1   3    7.65    0.18
   7  -1  -3    7.70    0.18
   7  -1  -3    7.47    0.22
  -7  -1   3    7.61    0.19
   7   1  -3    7.27    0.23
  -7   1   3    7.15    0.19
   7   1  -3    7.48    0.20
  -7   1   3    7.36    0.19
  -6  -1   3   15.91    0.37
  -6  -1   3   15.59    0.36
   6  -1  -3   16.19    0.40
   6  -1  -3   15.97    0.36
  -6  -1   3   15.52    0.38
  -6   1   3   15.38    0.38
   6   1  -3   16.00    0.38
  -6   1   3   15.79    0.37
  -5  -1   3    9.72    0.23
  -5  -1   3    9.71    0.25
  -5  -1   3   10.12    0.23
   5  -1  -3    9.76    0.26
   5  -1  -3    9.88    0.23
   5   1  -3    9.90    0.25
  -5   1   3    9.76    0.23
  -5   1   3    9.68    0.24
  -4  -1   3   92.81    2.15
   4  -1  -3   96.36    2.17
  -4  -1   3   96.74    2.21
  -4  -1   3   95.29    2.14
   4  -1  -3   95.42    2.18
  -4   1   3   90.68    2.18
   4   1  -3   91.98    2.21
  -4   1   3   94.93    2.14
  -3  -1   3    2.00    0.06
   3  -1  -3    2.09    0.06
  -3  -1   3    2.04    0.06
   3  -1  -3    2.23    0.07
  -3   1   3    2.11    0.06
   3   1  -3    2.08    0.06
  -3   1   3    1.98    0.06
   3   1  -3    1.99    0.07
   2  -1  -3   44.28    1.04
   2  -1  -3   45.00    1.04
  -2  -1   3   44.48    1.04
  -2  -1   3   46.44    1.05
   2   1  -3   44.19    1.05
   2   1  -3   46.38    1.03
  -2   1   3   45.55    1.01
  -2   1   3   46.10    1.06
   1  -1  -3   74.60    1.69
   1  -1  -3   74.48    1.69
  -1  -1   3   71.90    1.62
  -1  -1   3   67.08    1.65
  -1   1   3   71.05    1.67
   1   1  -3   71.30    1.69
   1   1  -3   74.04    1.66
   0  -1   3   78.70    1.85
   0  -1  -3   84.03    1.81
   0  -1  -3   82.69    1.94
   0  -1  -3   82.81    1.89
   0  -1   3   79.46    1.89
   0   1  -3   83.01    1.87
   0   1  -3   81.93    1.91
   0   1   3   83.70    2.66
   1  -1   3  293.78    6.47
   1  -1   3  291.33    6.62
  -1  -1  -3  295.10    6.61
  -1  -1  -3  297.12    6.67
  -1  -1  -3  296.21    7.04
   1   1   3  262.81    7.55
  -1   1  -3  262.78    7.56
  -1   1  -3  299.27    6.56
  -2  -1  -3  366.25    8.58
   2  -1   3  392.93    8.34
   2  -1   3  371.44    8.59
  -2  -1  -3  381.21    8.53
  -2  -1  -3  392.96    8.27
  -2   1  -3  358.22    9.63
  -2   1  -3  384.61    8.46
   2   1   3  328.73    9.54
   3  -1   3   18.57    0.46
  -3  -1  -3   19.20    0.43
  -3  -1  -3   18.65    0.45
  -3  -1  -3   18.78    0.45
   3   1   3   19.19    0.43
  -3   1  -3   18.30    0.44
  -3   1  -3   19.04    0.44
  -3   1  -3   18.90    0.45
  -4  -1  -3   18.33    0.42
  -4  -1  -3   17.93    0.45
  -4  -1  -3   18.41    0.42
   4  -1   3   18.25    0.46
  -4   1  -3   18.05    0.44
  -4   1  -3   19.05    0.43
   4   1   3   18.17    0.45
  -4   1  -3   18.08    0.44
   5  -1   3    1.91    0.10
  -5  -1  -3    1.93    0.08
  -5  -1  -3    1.69    0.07
  -5  -1  -3    1.74    0.06
  -5   1  -3    1.75    0.06
   5   1   3    1.74    0.08
  -5   1  -3    1.66    0.08
  -5   1  -3    1.73    0.07
  -6  -1  -3   23.80    0.54
  -6  -1  -3   22.79    0.55
   6  -1   3   23.21    0.60
  -6  -1  -3   23.20    0.57
  -6   1  -3   23.61    0.56
  -6   1  -3   23.69    0.56
   6   1   3   23.70    0.57
  -6   1  -3   23.58    0.54
  -7  -1  -3    1.92    0.08
  -7  -1  -3    2.18    0.09
  -7  -1  -3    2.11    0.07
   7  -1   3    1.93    0.07
   7  -1   3    2.05    0.11
  -7   1  -3    2.08    0.09
  -7   1  -3    2.14    0.08
   7   1   3    2.16    0.09
  -8  -1  -3    0.39    0.04
   8  -1   3    0.48    0.07
  -8  -1  -3    0.43    0.05
  -8  -1  -3    0.44    0.03
   8   1   3    0.50    0.05
  -8   1  -3    0.39    0.05
  -8   1  -3    0.45    0.04
  -9  -1  -3    5.65    0.18
  -9  -1  -3    5.57    0.17
   9  -1   3    5.27    0.21
   9   1   3    5.64    0.18
  -9   1  -3    5.61    0.17
  -9   1  -3    5.61    0.18
  10  -1   3    7.86    0.28
 -10  -1  -3    7.72    0.23
 -10   1  -3    7.72    0.24
 -10   1  -3    7.79    0.22
  10   1   3    8.12    0.23
  11  -1   3    0.40    0.08
 -11  -1  -3    0.25    0.05
  11   1   3    0.35    0.08
 -11   1  -3    0.17    0.05
 -11   1  -3    0.31    0.05
  11   1   3    0.19    0.04
 -12  -1  -3    0.11    0.04
  12  -1   3   -0.01    0.05
  12   1   3    0.02    0.06
 -12   1  -3    0.14    0.04
 -12   1  -3    0.06    0.04
  13  -1   3    0.20    0.07
 -13  -1  -3    0.22    0.05
  13   1   3    0.20    0.07
 -13   1  -3    0.25    0.06
 -14  -1  -3    0.90    0.08
  14  -1   3    0.90    0.12
  14   1   3    0.84    0.12
 -14   1  -3    0.85    0.09
  15  -1   3    0.03    0.06
 -15  -1  -3   -0.05    0.04
 -15   1  -3    0.01    0.04
  15   1   3    0.15    0.08
  16  -1   3   -0.07    0.06
 -16  -1  -3    0.03    0.05
 -16   1  -3    0.03    0.05
  16   1   3    0.02    0.08
 -17  -1  -3    0.20    0.06
  17  -1   3    0.29    0.09
 -17   1  -3    0.13    0.07
  17   1   3    0.15    0.09
  18  -2  -3    1.78    0.16
 -18  -2   3    2.10    0.12
  18   2  -3    1.98    0.19
 -18   2   3    1.91    0.13
 -17  -2   3    7.62    0.25
  17  -2  -3    7.25    0.29
 -17   2   3    7.47    0.26
  17   2  -3    8.05    0.33
  16  -2  -3    0.64    0.10
 -16  -2   3    1.00    0.09
 -16   2   3    0.93    0.09
  16   2  -3    0.78    0.12
  15  -2  -3    3.51    0.18
 -15  -2   3    3.31    0.14
 -15   2   3    3.32    0.15
  15   2  -3    3.50    0.14
 -15   2   3    3.20    0.14
  15   2  -3    3.17    0.19
  14  -2  -3    6.12    0.24
 -14  -2   3    6.97    0.21
  14   2  -3    6.10    0.27
 -14   2   3    6.87    0.21
 -14   2   3    6.52    0.22
  14   2  -3    6.67    0.21
 -13  -2   3    5.27    0.17
  13  -2  -3    5.12    0.21
 -13   2   3    4.75    0.17
  13   2  -3    5.28    0.18
 -13   2   3    5.16    0.17
  13   2  -3    5.05    0.23
 -12  -2   3    0.72    0.06
  12  -2  -3    0.89    0.09
  12   2  -3    0.66    0.06
  12   2  -3    0.99    0.11
 -12   2   3    0.75    0.07
 -12   2   3    0.87    0.07
 -11  -2   3    0.03    0.03
  11  -2  -3    0.09    0.04
 -11   2   3    0.04    0.03
  11   2  -3    0.04    0.03
 -11   2   3    0.07    0.04
  10  -2  -3    1.02    0.09
 -10  -2   3    1.13    0.06
 -10  -2   3    0.93    0.07
 -10   2   3    1.06    0.07
 -10   2   3    1.01    0.07
  10   2  -3    1.12    0.07
  -9  -2   3    6.04    0.19
  -9  -2   3    6.27    0.17
   9  -2  -3    6.05    0.21
  -9   2   3    6.17    0.18
   9   2  -3    6.12    0.19
  -9   2   3    6.42    0.18
  -8  -2   3   15.46    0.39
   8  -2  -3   15.25    0.41
  -8  -2   3   15.68    0.37
   8  -2  -3   15.88    0.35
  -8   2   3   14.76    0.38
  -8   2   3   15.11    0.38
   8   2  -3   15.27    0.39
   7  -2  -3   51.05    1.21
   7  -2  -3   52.04    1.16
  -7  -2   3   51.65    1.20
  -7  -2   3   50.81    1.15
   7   2  -3   51.37    1.19
  -7   2   3   51.17    1.16
  -7   2   3   50.65    1.18
   6  -2  -3   10.74    0.29
  -6  -2   3   10.47    0.27
  -6  -2   3   10.62    0.26
   6  -2  -3   10.99    0.25
  -6  -2   3   10.99    0.24
  -6   2   3   10.14    0.27
  -6   2   3   10.18    0.26
   6   2  -3   10.64    0.28
   5  -2  -3    0.88    0.04
  -5  -2   3    0.94    0.05
  -5  -2   3    1.00    0.05
   5  -2  -3    0.95    0.07
  -5   2   3    0.83    0.05
   5   2  -3    0.97    0.03
   5   2  -3    1.11    0.06
  -5   2   3    0.89    0.05
   4  -2  -3    0.06    0.02
   4  -2  -3    0.08    0.03
  -4  -2   3    0.02    0.02
  -4  -2   3    0.03    0.02
   4   2  -3    0.07    0.01
  -4   2   3    0.05    0.02
  -4   2   3    0.04    0.02
   4   2  -3    0.05    0.02
   3  -2  -3    0.62    0.05
  -3  -2   3    0.69    0.04
   3  -2  -3    0.62    0.04
  -3  -2   3    0.64    0.04
   3   2  -3    0.58    0.04
   3   2  -3    0.62    0.03
  -3   2   3    0.58    0.04
   2  -2  -3   21.25    0.47
  -2  -2   3   21.47    0.50
  -2  -2   3   20.94    0.49
   2  -2  -3   21.08    0.51
   2  -2  -3   21.26    0.50
  -2   2   3   20.89    0.49
   2   2  -3   21.07    0.50
   2   2  -3   21.22    0.49
  -1  -2   3    5.69    0.15
  -1  -2   3    5.80    0.14
   1  -2  -3    5.41    0.15
   1  -2  -3    5.35    0.15
   1  -2  -3    5.46    0.13
   1   2  -3    5.30    0.15
   1   2  -3    5.62    0.15
  -1   2   3    5.35    0.14
   0  -2   3   12.91    0.30
   0  -2  -3   12.51    0.28
   0  -2  -3   12.37    0.31
   0  -2   3   12.15    0.30
   0   2  -3   12.35    0.30
   0   2   3   12.38    0.29
   0   2  -3   11.91    0.30
   0   2   3   12.72    0.32
   1  -2   3   10.33    0.25
   1  -2   3    9.77    0.25
  -1  -2  -3   10.37    0.23
  -1  -2  -3    9.86    0.26
  -1   2  -3   10.13    0.24
   1   2   3   10.07    0.24
   1   2   3   10.13    0.27
  -2  -2  -3   10.50    0.26
   2  -2   3    9.89    0.25
  -2  -2  -3   10.38    0.23
   2  -2   3    9.84    0.26
  -2   2  -3   10.03    0.26
   2   2   3    9.88    0.24
   2   2   3    9.74    0.27
  -2   2  -3   10.06    0.24
   3  -2   3    4.12    0.13
   3  -2   3    4.30    0.13
  -3  -2  -3    4.20    0.11
  -3  -2  -3    4.18    0.13
  -3   2  -3    4.12    0.13
   3   2   3    3.97    0.14
   3   2   3    4.20    0.11
  -3   2  -3    4.29    0.11
  -4  -2  -3   -0.02    0.02
   4  -2   3    0.02    0.03
   4  -2   3    0.00    0.03
  -4  -2  -3    0.03    0.02
  -4   2  -3    0.07    0.01
  -4   2  -3   -0.01    0.02
   4   2   3   -0.01    0.03
   4   2   3    0.01    0.01
  -5  -2  -3    0.30    0.04
  -5  -2  -3    0.19    0.03
   5  -2   3    0.28    0.04
  -5   2  -3    0.47    0.05
   5   2   3    0.18    0.04
   5   2   3    0.22    0.02
  -5   2  -3    0.20    0.04
  -5   2  -3    0.20    0.02
  -6  -2  -3    1.86    0.07
   6  -2   3    2.01    0.09
  -6  -2  -3    1.93    0.09
   6   2   3    2.02    0.10
  -6   2  -3    2.03    0.09
  -6   2  -3    1.96    0.09
   6   2   3    1.96    0.06
  -7  -2  -3    2.09    0.08
  -7  -2  -3    2.17    0.10
   7  -2   3    2.05    0.11
  -7   2  -3    1.92    0.09
  -7   2  -3    2.20    0.10
   7   2   3    2.08    0.10
   8  -2   3    0.19    0.05
  -8  -2  -3    0.28    0.04
  -8  -2  -3    0.28    0.05
  -8   2  -3    0.31    0.05
  -8   2  -3    0.26    0.04
   8   2   3    0.29    0.05
   9  -2   3    1.22    0.10
  -9  -2  -3    0.96    0.07
  -9  -2  -3    1.04    0.06
  -9   2  -3    0.93    0.07
   9   2   3    1.05    0.08
  -9   2  -3    1.16    0.08
 -10  -2  -3    0.24    0.04
 -10  -2  -3    0.23    0.05
  10  -2   3    0.24    0.06
 -10   2  -3    0.23    0.05
 -10   2  -3    0.22    0.05
  10   2   3    0.13    0.04
 -11  -2  -3    0.55    0.07
 -11  -2  -3    0.56    0.06
  11  -2   3    0.51    0.08
 -11   2  -3    0.49    0.06
 -11   2  -3    0.58    0.07
  11   2   3    0.39    0.06
 -12  -2  -3    1.16    0.08
 -12  -2  -3    0.91    0.09
  12  -2   3    1.28    0.12
  12   2   3    1.02    0.09
 -12   2  -3    1.11    0.08
 -12   2  -3    1.04    0.09
  13  -2   3    2.19    0.15
 -13  -2  -3    2.26    0.12
 -13   2  -3    2.11    0.12
  13   2   3    1.99    0.12
 -13   2  -3    2.29    0.11
 -14  -2  -3    0.28    0.06
  14  -2   3    0.23    0.08
  14   2   3    0.26    0.08
 -14   2  -3    0.28    0.06
  15  -2   3    0.06    0.07
 -15  -2  -3    0.03    0.05
  15   2   3    0.03    0.08
 -15   2  -3    0.05    0.05
  16  -2   3    0.59    0.11
 -16  -2  -3    0.38    0.07
  16   2   3    0.34    0.11
 -16   2  -3    0.61    0.09
  18  -3  -3    0.10    0.07
 -18  -3   3    0.05    0.05
 -18   3   3    0.15    0.06
  18   3  -3    0.05    0.08
  17  -3  -3    2.51    0.16
 -17  -3   3    2.15    0.12
  17   3  -3    2.14    0.19
 -17   3   3    2.36    0.14
  16  -3  -3   -0.01    0.06
 -16  -3   3    0.02    0.04
  16   3  -3   -0.01    0.04
 -16   3   3    0.10    0.05
  16   3  -3    0.10    0.08
 -16   3   3    0.00    0.05
 -15  -3   3    0.37    0.06
  15  -3  -3    0.27    0.07
 -15   3   3    0.32    0.06
  15   3  -3    0.34    0.06
  15   3  -3    0.48    0.10
 -15   3   3    0.43    0.06
  14  -3  -3    1.29    0.12
 -14  -3   3    1.33    0.08
 -14   3   3    1.38    0.10
  14   3  -3    1.51    0.10
 -14   3   3    1.31    0.09
 -13  -3   3    0.48    0.06
  13  -3  -3    0.46    0.08
 -13  -3   3    0.54    0.07
 -13   3   3    0.50    0.07
  13   3  -3    0.59    0.07
 -13   3   3    0.51    0.06
 -12  -3   3    6.80    0.23
 -12  -3   3    6.56    0.20
  12  -3  -3    6.70    0.24
  12   3  -3    7.37    0.23
 -12   3   3    7.11    0.22
 -12   3   3    7.06    0.22
  11  -3  -3    1.12    0.09
 -11  -3   3    1.02    0.08
 -11  -3   3    1.02    0.06
  11   3  -3    1.10    0.08
 -11   3   3    0.93    0.08
 -11   3   3    1.08    0.08
 -10  -3   3    4.52    0.16
 -10  -3   3    4.35    0.14
  10  -3  -3    4.25    0.17
 -10   3   3    4.38    0.16
  10   3  -3    4.47    0.16
 -10   3   3    4.17    0.15
  -9  -3   3    3.37    0.13
  -9  -3   3    3.24    0.11
   9  -3  -3    3.48    0.14
  -9   3   3    3.46    0.13
   9   3  -3    3.10    0.13
  -9   3   3    3.47    0.12
   8  -3  -3    2.51    0.12
  -8  -3   3    2.56    0.09
  -8  -3   3    2.51    0.10
  -8   3   3    2.46    0.10
  -8   3   3    2.67    0.10
   8   3  -3    2.56    0.11
  -7  -3   3    0.23    0.04
   7  -3  -3    0.26    0.05
  -7   3   3    0.30    0.04
   7   3  -3    0.28    0.05
  -7   3   3    0.24    0.04
   6  -3  -3    5.69    0.19
  -6  -3   3    5.98    0.16
  -6  -3   3    6.16    0.18
  -6   3   3    6.06    0.17
   6   3  -3    6.14    0.19
   6   3  -3    5.98    0.15
  -6   3   3    5.96    0.18
  -6   3   3    6.41    0.16
  -5  -3   3   10.89    0.28
   5  -3  -3   10.88    0.29
  -5  -3   3   10.67    0.26
   5  -3  -3   10.91    0.27
  -5   3   3   10.60    0.28
   5   3  -3   10.70    0.29
   5   3  -3   10.68    0.26
  -5   3   3   10.92    0.27
  -4  -3   3   28.62    0.66
   4  -3  -3   28.48    0.69
  -4  -3   3   28.59    0.68
   4  -3  -3   28.96    0.66
   4   3  -3   29.23    0.66
   4   3  -3   28.24    0.69
  -4   3   3   28.66    0.68
  -4   3   3   28.90    0.68
  -3  -3   3    6.28    0.17
   3  -3  -3    6.44    0.16
   3  -3  -3    6.25    0.18
  -3  -3   3    6.38    0.18
  -3   3   3    6.31    0.18
   3   3  -3    6.19    0.17
  -3   3   3    6.24    0.18
   3   3  -3    6.27    0.18
   2  -3  -3    6.28    0.15
  -2  -3   3    6.26    0.17
   2  -3  -3    5.86    0.18
  -2  -3   3    6.05    0.17
   2   3  -3    5.99    0.17
  -2   3   3    6.17    0.18
   2   3  -3    6.02    0.17
  -2   3   3    6.11    0.17
   1  -3  -3    4.60    0.11
   1  -3  -3    4.44    0.14
  -1  -3   3    4.63    0.13
  -1  -3   3    4.55    0.13
   1   3  -3    4.51    0.14
  -1   3   3    4.59    0.15
  -1   3   3    4.51    0.13
   1   3  -3    4.53    0.14
   0  -3  -3   16.89    0.43
   0  -3  -3   17.46    0.39
   0  -3   3   17.31    0.41
   0  -3   3   17.33    0.42
   0   3  -3   17.31    0.42
   0   3   3   16.94    0.41
   0   3   3   17.63    0.44
   0   3  -3   16.85    0.42
  -1  -3  -3   14.78    0.34
   1  -3   3   14.92    0.36
  -1  -3  -3   14.82    0.38
   1  -3   3   14.92    0.36
   1   3   3   14.87    0.38
   1   3   3   14.79    0.36
  -1   3  -3   14.57    0.37
  -1   3  -3   14.54    0.36
   2  -3   3    4.31    0.13
  -2  -3  -3    4.27    0.11
  -2  -3  -3    4.20    0.14
   2  -3   3    4.21    0.13
   2   3   3    4.35    0.12
  -2   3  -3    4.08    0.12
  -2   3  -3    4.12    0.14
   2   3   3    4.12    0.15
   3  -3   3    1.42    0.07
  -3  -3  -3    1.39    0.05
  -3   3  -3    1.92    0.08
   3   3   3    1.56    0.08
  -3   3  -3    1.18    0.05
   3   3   3    1.47    0.05
   4  -3   3    1.91    0.09
  -4  -3  -3    1.87    0.09
  -4  -3  -3    2.00    0.07
   4  -3   3    1.88    0.08
   4   3   3    2.06    0.06
   4   3   3    1.90    0.10
  -4   3  -3    1.81    0.09
  -4   3  -3    1.91    0.06
  -5  -3  -3    2.89    0.09
   5  -3   3    2.85    0.11
   5  -3   3    2.87    0.12
  -5  -3  -3    2.98    0.12
   5   3   3    2.87    0.08
  -5   3  -3    2.90    0.11
   5   3   3    2.64    0.12
  -6  -3  -3   16.06    0.42
   6  -3   3   16.22    0.42
   6  -3   3   16.16    0.41
  -6  -3  -3   15.88    0.38
   6   3   3   15.33    0.43
  -6   3  -3   15.71    0.41
  -7  -3  -3    0.11    0.03
   7  -3   3   -0.02    0.04
   7  -3   3    0.04    0.04
  -7  -3  -3    0.05    0.03
  -7   3  -3    0.04    0.04
   7   3   3    0.13    0.04
   8  -3   3   16.44    0.44
  -8  -3  -3   15.43    0.43
  -8  -3  -3   16.12    0.39
   8   3   3   16.04    0.44
  -8   3  -3   15.69    0.42
  -9  -3  -3   17.17    0.42
   9  -3   3   16.32    0.46
  -9  -3  -3   16.89    0.46
  -9   3  -3   16.67    0.45
  -9   3  -3   17.38    0.45
   9   3   3   17.29    0.46
 -10  -3  -3    6.15    0.22
 -10  -3  -3    6.69    0.20
  10  -3   3    6.42    0.23
 -10   3  -3    6.90    0.22
  10   3   3    6.76    0.23
 -10   3  -3    6.49    0.22
  11  -3   3    1.69    0.11
 -11  -3  -3    1.83    0.09
 -11  -3  -3    1.84    0.11
  11   3   3    1.75    0.12
 -11   3  -3    1.60    0.10
 -11   3  -3    1.83    0.11
 -12  -3  -3    3.79    0.14
  12  -3   3    3.77    0.17
 -12  -3  -3    3.42    0.16
 -12   3  -3    3.35    0.15
  12   3   3    3.73    0.16
 -12   3  -3    3.64    0.16
  13  -3   3    0.63    0.09
 -13  -3  -3    0.74    0.09
 -13  -3  -3    0.73    0.08
 -13   3  -3    0.76    0.08
  13   3   3    0.86    0.09
 -13   3  -3    0.64    0.08
 -14  -3  -3    0.06    0.05
 -14  -3  -3    0.11    0.05
  14  -3   3    0.10    0.06
  14   3   3    0.14    0.06
 -14   3  -3    0.06    0.05
 -14   3  -3    0.16    0.05
 -15  -3  -3    0.17    0.05
  15  -3   3    0.13    0.07
 -15   3  -3    0.05    0.05
 -15   3  -3    0.11    0.06
 -16  -4   3    0.04    0.04
  16  -4  -3    0.02    0.06
 -16   4   3    0.07    0.05
  16   4  -3    0.17    0.06
 -16   4   3    0.05    0.05
  16   4  -3    0.04    0.08
  15  -4  -3    0.68    0.09
 -15  -4   3    0.71    0.07
 -15  -4   3    0.85    0.09
 -15   4   3    0.76    0.09
  15   4  -3    0.65    0.08
 -15   4   3    0.62    0.08
 -14  -4   3    0.12    0.05
  14  -4  -3   -0.04    0.05
 -14  -4   3    0.10    0.04
 -14   4   3    0.07    0.05
  14   4  -3   -0.04    0.04
 -14   4   3    0.07    0.05
 -13  -4   3    1.36    0.08
  13  -4  -3    1.26    0.11
 -13  -4   3    1.48    0.10
 -13   4   3    1.47    0.10
 -13   4   3    1.28    0.09
  13   4  -3    1.29    0.10
  12  -4  -3    0.06    0.05
 -12  -4   3    0.03    0.03
 -12  -4   3   -0.03    0.04
 -12   4   3    0.08    0.05
 -12   4   3    0.07    0.04
  12   4  -3   -0.02    0.04
 -11  -4   3    3.63    0.15
  11  -4  -3    4.30    0.18
 -11  -4   3    3.73    0.13
 -11   4   3    3.79    0.16
  11   4  -3    3.80    0.16
 -11   4   3    3.88    0.15
 -10  -4   3    1.00    0.07
  10  -4  -3    0.88    0.09
 -10  -4   3    0.91    0.08
  10   4  -3    1.01    0.09
 -10   4   3    0.96    0.08
 -10   4   3    0.97    0.08
   9  -4  -3    6.96    0.21
  -9  -4   3    6.41    0.19
  -9  -4   3    6.15    0.21
   9  -4  -3    6.46    0.22
   9   4  -3    6.61    0.22
  -9   4   3    6.41    0.21
  -8  -4   3    0.75    0.07
  -8  -4   3    0.86    0.05
   8  -4  -3    0.83    0.07
   8  -4  -3    0.76    0.08
  -8   4   3    0.73    0.07
   8   4  -3    0.65    0.07
   7  -4  -3    0.03    0.03
  -7  -4   3    0.03    0.03
   7  -4  -3    0.02    0.04
  -7  -4   3    0.05    0.03
   7   4  -3    0.03    0.04
  -7   4   3    0.02    0.04
   6  -4  -3    2.71    0.12
   6  -4  -3    2.41    0.10
  -6  -4   3    2.59    0.11
  -6  -4   3    2.60    0.09
   6   4  -3    2.61    0.12
  -6   4   3    2.63    0.11
  -5  -4   3    0.18    0.03
   5  -4  -3    0.16    0.04
  -5  -4   3    0.18    0.04
   5  -4  -3    0.20    0.03
   5   4  -3    0.21    0.04
  -5   4   3    0.20    0.04
  -5   4   3    0.20    0.03
   4  -4  -3    0.64    0.06
  -4  -4   3    0.66    0.06
   4  -4  -3    0.70    0.05
  -4  -4   3    0.60    0.05
  -4   4   3    0.54    0.05
  -4   4   3    0.63    0.06
   4   4  -3    0.68    0.05
   4   4  -3    0.57    0.06
   3  -4  -3    0.39    0.05
   3  -4  -3    0.48    0.04
  -3  -4   3    0.41    0.04
  -3  -4   3    0.43    0.04
  -3   4   3    0.40    0.05
   3   4  -3    0.40    0.05
   3   4  -3    0.46    0.04
  -3   4   3    0.49    0.05
   2  -4  -3    0.89    0.05
  -2  -4   3    0.95    0.06
  -2  -4   3    1.03    0.06
   2  -4  -3    0.93    0.07
  -2   4   3    0.85    0.07
   2   4  -3    0.91    0.06
   2   4  -3    0.95    0.07
  -2   4   3    1.01    0.06
   1  -4  -3    6.01    0.20
  -1  -4   3    6.44    0.18
   1  -4  -3    6.27    0.16
  -1  -4   3    6.65    0.19
  -1   4   3    6.35    0.19
   1   4  -3    6.64    0.19
   1   4  -3    6.42    0.19
  -1   4   3    6.24    0.20
   0  -4   3    1.22    0.06
   0  -4   3    1.11    0.06
   0  -4  -3    1.17    0.05
   0  -4  -3    1.16    0.07
   0   4  -3    1.09    0.06
   0   4   3    1.11    0.06
   0   4  -3    1.09    0.07
   0   4   3    1.10    0.07
   1  -4   3    0.06    0.03
   1  -4   3    0.14    0.03
  -1  -4  -3    0.07    0.03
  -1  -4  -3    0.08    0.02
  -1   4  -3    0.08    0.03
   1   4   3    0.05    0.03
   1   4   3    0.12    0.03
  -1   4  -3    0.07    0.03
   2  -4   3    0.15    0.03
  -2  -4  -3    0.12    0.02
  -2  -4  -3    0.17    0.04
   2  -4   3    0.14    0.03
  -2   4  -3    0.18    0.04
  -2   4  -3    0.13    0.03
   2   4   3    0.11    0.03
   2   4   3    0.14    0.04
   3  -4   3    6.10    0.18
  -3  -4  -3    5.95    0.15
   3  -4   3    5.93    0.18
  -3  -4  -3    5.66    0.19
   3   4   3    5.93    0.16
   3   4   3    5.60    0.20
  -3   4  -3    5.62    0.19
  -3   4  -3    5.57    0.16
  -4  -4  -3    0.20    0.03
  -4  -4  -3    0.21    0.04
   4  -4   3    0.28    0.05
   4  -4   3    0.21    0.04
   4   4   3    0.28    0.05
  -4   4  -3    0.16    0.04
  -5  -4  -3    0.61    0.06
   5  -4   3    0.66    0.07
   5  -4   3    0.73    0.06
  -5  -4  -3    0.74    0.04
   5   4   3    0.49    0.07
  -5   4  -3    0.58    0.06
   6  -4   3    3.81    0.15
  -6  -4  -3    3.50    0.15
  -6  -4  -3    4.16    0.12
   6  -4   3    3.83    0.14
  -6   4  -3    3.83    0.15
   6   4   3    3.61    0.16
  -7  -4  -3    9.20    0.28
  -7  -4  -3    9.67    0.24
   7  -4   3    9.23    0.28
   7  -4   3    8.75    0.27
  -7   4  -3    9.16    0.28
   7   4   3    9.06    0.29
  -8  -4  -3   -0.02    0.04
   8  -4   3    0.01    0.04
   8  -4   3    0.03    0.04
   8   4   3    0.06    0.05
  -8   4  -3    0.07    0.04
  -9  -4  -3   11.72    0.35
   9  -4   3   11.91    0.35
   9  -4   3   12.11    0.35
  -9   4  -3   11.57    0.34
   9   4   3   11.48    0.36
  10  -4   3    2.28    0.13
 -10  -4  -3    2.33    0.13
  10  -4   3    2.42    0.13
 -10   4  -3    2.54    0.13
  10   4   3    2.32    0.13
  11  -4   3    0.40    0.07
 -11  -4  -3    0.39    0.07
  11  -4   3    0.52    0.08
 -11   4  -3    0.40    0.07
  11   4   3    0.54    0.08
  12  -4   3    3.11    0.16
  12  -4   3    3.02    0.16
 -12  -4  -3    3.10    0.15
 -12   4  -3    2.85    0.15
  12   4   3    3.26    0.16
  13  -4   3    1.03    0.11
 -13  -4  -3    0.97    0.10
  13  -4   3    1.26    0.11
  13   4   3    1.03    0.11
 -13   4  -3    1.08    0.10
  14  -4   3    0.62    0.10
  14  -4   3    0.61    0.09
 -14  -4  -3    0.72    0.09
  14   4   3    0.58    0.09
 -14   4  -3    0.50    0.08
 -15  -5   3    0.00    0.04
  15  -5  -3    0.05    0.06
 -15  -5   3   -0.02    0.05
  15   5  -3   -0.02    0.05
 -15   5   3   -0.02    0.05
 -14  -5   3    1.58    0.12
 -14  -5   3    1.68    0.10
  14  -5  -3    1.40    0.13
  14   5  -3    1.59    0.12
 -14   5   3    1.68    0.12
 -13  -5   3    4.11    0.18
  13  -5  -3    3.75    0.18
 -13  -5   3    3.91    0.15
  13   5  -3    3.72    0.17
 -13   5   3    3.89    0.18
  12  -5  -3    0.12    0.06
 -12  -5   3    0.08    0.05
 -12  -5   3    0.10    0.04
  12   5  -3    0.08    0.05
 -12   5   3    0.09    0.06
 -11  -5   3    1.21    0.07
 -11  -5   3    1.26    0.09
  11  -5  -3    1.33    0.10
  11   5  -3    1.27    0.10
 -11   5   3    1.24    0.11
 -10  -5   3    1.85    0.09
 -10  -5   3    1.91    0.11
  10  -5  -3    1.84    0.12
  10   5  -3    2.01    0.12
 -10   5   3    1.96    0.11
  -9  -5   3    4.66    0.15
  -9  -5   3    4.63    0.18
   9  -5  -3    4.56    0.18
   9   5  -3    4.39    0.18
  -9   5   3    4.67    0.18
   8  -5  -3    0.55    0.07
  -8  -5   3    0.50    0.05
  -8  -5   3    0.46    0.06
  -8   5   3    0.40    0.06
   8   5  -3    0.55    0.08
  -7  -5   3    1.58    0.08
  -7  -5   3    1.64    0.09
   7  -5  -3    1.70    0.10
   7   5  -3    1.42    0.10
  -7   5   3    1.51    0.10
  -6  -5   3   22.12    0.52
  -6  -5   3   21.84    0.56
   6  -5  -3   21.77    0.57
   6   5  -3   20.98    0.56
  -6   5   3   21.23    0.56
   5  -5  -3   28.18    0.73
  -5  -5   3   30.51    0.68
  -5  -5   3   29.41    0.72
  -5   5   3   28.54    0.72
   5   5  -3   27.86    0.72
  -4  -5   3    0.29    0.05
   4  -5  -3    0.13    0.05
  -4  -5   3    0.23    0.04
   4   5  -3    0.25    0.05
  -4   5   3    0.33    0.05
   3  -5  -3    4.19    0.16
  -3  -5   3    4.50    0.16
  -3  -5   3    4.37    0.14
   3   5  -3    4.53    0.16
   3   5  -3    4.47    0.15
  -3   5   3    4.56    0.16
  -3   5   3    4.47    0.16
  -2  -5   3    7.90    0.23
   2  -5  -3    7.36    0.24
  -2  -5   3    7.87    0.22
   2   5  -3    7.48    0.22
   2   5  -3    7.68    0.23
  -2   5   3    7.88    0.24
  -2   5   3    7.85    0.23
  -1  -5   3    0.34    0.05
  -1  -5   3    0.31    0.05
   1  -5  -3    0.28    0.05
  -1   5   3    0.30    0.05
  -1   5   3    0.32    0.05
   1   5  -3    0.36    0.05
   1   5  -3    0.30    0.05
   0  -5  -3    1.43    0.09
   0  -5   3    1.35    0.08
   0  -5   3    1.44    0.08
   0   5  -3    1.29    0.08
   0   5   3    1.49    0.09
   0   5  -3    1.48    0.09
   0   5   3    1.57    0.08
   1  -5   3    0.88    0.07
   1  -5   3    0.89    0.07
  -1  -5  -3    0.77    0.07
   1   5   3    0.83    0.06
  -1   5  -3    0.82    0.07
   1   5   3    0.81    0.08
  -1   5  -3    0.89    0.06
  -2  -5  -3    0.65    0.07
   2  -5   3    0.81    0.07
   2  -5   3    0.88    0.07
   2   5   3    0.83    0.06
  -2   5  -3    0.76    0.07
   2   5   3    0.94    0.09
   3  -5   3    5.93    0.19
   3  -5   3    5.96    0.19
  -3  -5  -3    5.80    0.20
   3   5   3    5.31    0.20
  -3   5  -3    5.56    0.19
   4  -5   3    0.05    0.04
  -4  -5  -3    0.10    0.05
   4  -5   3    0.23    0.05
  -4   5  -3    0.08    0.05
   4   5   3    0.07    0.05
   5  -5   3    2.17    0.11
  -5  -5  -3    2.11    0.12
   5  -5   3    2.12    0.11
  -5   5  -3    1.81    0.11
   5   5   3    2.19    0.13
   6  -5   3    1.15    0.08
  -6  -5  -3    0.95    0.09
   6  -5   3    1.06    0.09
  -6   5  -3    1.16    0.09
   6   5   3    0.85    0.09
   7  -5   3    0.91    0.08
  -7  -5  -3    1.03    0.09
   7  -5   3    1.04    0.09
  -7   5  -3    0.97    0.09
   7   5   3    0.85    0.10
  -8  -5  -3    3.78    0.17
   8  -5   3    3.89    0.16
   8  -5   3    3.91    0.16
   8   5   3    3.86    0.18
  -8   5  -3    3.97    0.17
   9  -5   3    0.02    0.05
  -9  -5  -3    0.00    0.05
   9  -5   3   -0.01    0.05
  -9   5  -3    0.02    0.04
   9   5   3   -0.01    0.05
 -10  -5  -3    0.00    0.05
  10  -5   3    0.03    0.05
 -10   5  -3   -0.06    0.04
  10   5   3    0.07    0.06
 -11  -5  -3    0.04    0.05
  11  -5   3    0.02    0.05
  11   5   3   -0.01    0.05
 -11   5  -3    0.04    0.05
  12  -5   3    2.02    0.14
 -12  -5  -3    1.89    0.13
 -12   5  -3    2.07    0.13
  12   5   3    1.89    0.13
 -12  -6   3    0.15    0.06
  12  -6  -3    0.14    0.06
  12   6  -3    0.09    0.06
 -12   6   3    0.13    0.06
 -11  -6   3    0.02    0.04
 -11  -6   3    0.02    0.05
  11  -6  -3   -0.06    0.05
  11   6  -3   -0.02    0.05
 -11   6   3   -0.04    0.05
  10  -6  -3    8.68    0.30
 -10  -6   3    8.75    0.25
 -10  -6   3    8.93    0.29
 -10   6   3    8.66    0.30
  10   6  -3    8.62    0.30
  -9  -6   3    1.65    0.11
   9  -6  -3    1.60    0.11
  -9  -6   3    1.55    0.08
   9   6  -3    1.36    0.11
  -9   6   3    1.45    0.12
  -8  -6   3    2.29    0.13
  -8  -6   3    2.37    0.10
   8  -6  -3    2.25    0.13
  -8   6   3    2.31    0.13
   8   6  -3    2.36    0.13
  -7  -6   3    8.25    0.23
   7  -6  -3    8.41    0.28
  -7  -6   3    8.03    0.26
  -7   6   3    7.86    0.27
   7   6  -3    8.35    0.27
  -6  -6   3    0.85    0.08
  -6  -6   3    0.82    0.06
   6  -6  -3    0.81    0.09
  -6   6   3    0.63    0.08
   6   6  -3    0.76    0.08
  -5  -6   3    3.66    0.15
  -5  -6   3    3.88    0.13
   5  -6  -3    3.68    0.16
   5   6  -3    3.57    0.16
  -5   6   3    3.64    0.16
   4  -6  -3    3.28    0.15
  -4  -6   3    3.28    0.14
  -4  -6   3    3.53    0.13
   4   6  -3    3.51    0.15
  -4   6   3    3.13    0.15
  -3  -6   3    3.39    0.14
  -3  -6   3    3.29    0.12
   3  -6  -3    3.04    0.15
  -3   6   3    3.33    0.14
   3   6  -3    3.17    0.14
   2  -6  -3    2.16    0.12
  -2  -6   3    2.45    0.10
  -2  -6   3    2.30    0.11
   2   6  -3    2.50    0.12
  -2   6   3    2.38    0.12
  -2   6   3    2.22    0.12
   1  -6  -3    4.05    0.17
  -1  -6   3    4.29    0.16
  -1  -6   3    4.19    0.15
  -1   6   3    4.20    0.16
   1   6  -3    4.16    0.16
   1   6  -3    4.24    0.16
  -1   6   3    4.55    0.17
   0  -6  -3    0.74    0.08
   0  -6   3    0.67    0.07
   0   6  -3    0.79    0.08
   0   6   3    0.81    0.08
   0   6   3    0.78    0.07
   1  -6   3    2.87    0.12
  -1  -6  -3    2.84    0.14
   1   6   3    2.91    0.14
  -1   6  -3    2.57    0.13
  -2  -6  -3    2.49    0.13
   2  -6   3    2.75    0.12
  -2   6  -3    2.70    0.13
   2   6   3    2.54    0.14
   3  -6   3    0.02    0.04
  -3  -6  -3    0.03    0.05
   3   6   3    0.04    0.05
  -3   6  -3   -0.02    0.04
  -4  -6  -3    0.32    0.06
   4  -6   3    0.37    0.06
   4   6   3    0.47    0.07
  -4   6  -3    0.33    0.06
  -5  -6  -3    0.21    0.06
   5  -6   3    0.27    0.06
  -5   6  -3    0.33    0.07
   5   6   3    0.20    0.06
  -6  -6  -3    0.47    0.07
   6  -6   3    0.27    0.06
  -6   6  -3    0.34    0.07
   6   6   3    0.32    0.07
  -7  -6  -3    0.00    0.05
   7  -6   3    0.11    0.05
   7   6   3    0.05    0.05
  -7   6  -3   -0.01    0.05
  -8  -6  -3    0.02    0.05
   8  -6   3    0.09    0.06
  -8   6  -3    0.01    0.05
   8   6   3    0.02    0.05
  -9  -6  -3    0.00    0.05
   9  -6   3    0.08    0.06
   9   6   3    0.12    0.06
  -9   6  -3   -0.01    0.05
 -10  -6  -3    0.32    0.07
  10  -6   3    0.34    0.07
 -10   6  -3    0.39    0.08
  10   6   3    0.26    0.08
   8  -7  -3    0.03    0.06
   8   7  -3   -0.01    0.05
  -8   7   3   -0.11    0.04
   7  -7  -3    0.04    0.06
   7   7  -3   -0.04    0.04
  -7   7   3    0.06    0.05
   6  -7  -3    0.28    0.07
  -6   7   3    0.22    0.06
   6   7  -3    0.28    0.07
   5  -7  -3    0.38    0.07
   5   7  -3    0.49    0.08
  -5   7   3    0.56    0.08
   4  -7  -3    0.34    0.07
   4   7  -3    0.53    0.08
  -4   7   3    0.46    0.07
   3  -7  -3    0.56    0.08
  -3   7   3    0.46    0.07
   3   7  -3    0.53    0.08
   2  -7  -3    0.19    0.06
   2   7  -3    0.20    0.06
  -2   7   3    0.26    0.06
   1  -7  -3    0.11    0.06
   0  -7  -3   -0.03    0.04
   0   7   3    0.04    0.05
  -1  -7  -3    0.33    0.07
   1   7   3    0.31    0.07
  -1   7  -3    0.25    0.06
  -2  -7  -3    0.29    0.06
   2   7   3    0.27    0.07
  -2   7  -3    0.18    0.06
  -3  -7  -3   -0.01    0.05
   3   7   3    0.06    0.05
  -3   7  -3    0.08    0.06
  -4  -7  -3    0.34    0.07
  -4   7  -3    0.42    0.08
   4   7   3    0.29    0.08
  -5  -7  -3    0.08    0.06
  -5   7  -3   -0.05    0.05
   5   7   3    0.12    0.06
  -6  -7  -3    0.09    0.06
  -6   7  -3   -0.03    0.05
   6   7   3    0.00    0.05
 -19   0   4   -0.02    0.05
  19   0  -4    0.07    0.08
 -18   0   4    0.14    0.05
  18   0  -4    0.07    0.07
 -17   0   4   -0.04    0.04
  17   0  -4    0.04    0.06
  16   0  -4    2.16    0.15
 -16   0   4    2.22    0.12
 -15   0   4    0.02    0.04
  15   0  -4   -0.05    0.05
  14   0  -4   28.95    0.79
 -14   0   4   29.57    0.71
 -13   0   4   -0.05    0.03
  13   0  -4   -0.05    0.04
  12   0  -4    2.54    0.09
 -12   0   4    2.54    0.10
  12   0  -4    2.42    0.14
  11   0  -4    0.00    0.04
 -11   0   4    0.00    0.03
  11   0  -4   -0.01    0.02
 -11   0   4   -0.02    0.02
  10   0  -4    0.19    0.05
 -10   0   4    0.17    0.03
 -10   0   4    0.24    0.03
  10   0  -4    0.13    0.02
  -9   0   4    0.00    0.02
   9   0  -4   -0.01    0.02
   9   0  -4    0.03    0.04
  -9   0   4    0.01    0.02
   8   0  -4   11.14    0.32
   8   0  -4   11.85    0.28
  -8   0   4   11.67    0.29
  -8   0   4   11.71    0.28
   7   0  -4   -0.02    0.03
  -7   0   4   -0.03    0.01
  -7   0   4   -0.01    0.02
   7   0  -4   -0.01    0.02
   6   0  -4   10.49    0.25
  -6   0   4   10.38    0.25
  -6   0   4   10.38    0.25
   6   0  -4   10.83    0.28
   5   0  -4   -0.02    0.01
   5   0  -4   -0.02    0.02
  -5   0   4    0.00    0.01
  -5   0   4    0.01    0.01
  -4   0   4   40.76    0.91
  -4   0   4   40.72    0.93
   4   0  -4   39.34    0.94
   4   0  -4   41.04    0.94
  -3   0   4   -0.06    0.01
  -3   0   4   -0.07    0.01
   3   0  -4   -0.05    0.02
   3   0  -4   -0.06    0.01
  -2   0   4    1.04    0.04
  -2   0   4    1.11    0.04
   2   0  -4    1.05    0.04
   1   0  -4    0.00    0.01
  -1   0   4   -0.01    0.01
   1   0  -4    0.00    0.01
   0   0  -4   18.92    0.44
   0   0  -4   19.18    0.44
   0   0  -4   19.06    0.44
   0   0   4   18.49    0.43
  -1   0  -4    0.02    0.02
  -1   0  -4   -0.01    0.01
  -1   0  -4   -0.02    0.01
  -2   0  -4    1.58    0.06
  -2   0  -4    1.60    0.06
  -2   0  -4    1.65    0.06
  -2   0  -4    1.63    0.06
  -3   0  -4    0.00    0.02
  -3   0  -4    0.00    0.02
  -3   0  -4    0.00    0.02
  -3   0  -4   -0.01    0.02
  -4   0  -4    5.00    0.15
  -4   0  -4    5.25    0.14
  -4   0  -4    5.10    0.15
  -4   0  -4    5.12    0.14
  -5   0  -4    0.00    0.02
  -5   0  -4    0.00    0.02
  -5   0  -4    0.01    0.02
  -5   0  -4    0.04    0.02
  -6   0  -4    1.41    0.06
  -6   0  -4    1.45    0.07
  -7   0  -4    0.01    0.02
  -7   0  -4   -0.01    0.02
   7   0   4    0.00    0.02
   7   0   4    0.02    0.04
   8   0   4    0.08    0.03
   8   0   4    0.09    0.05
  -8   0  -4    0.09    0.03
  -8   0  -4    0.10    0.03
  -9   0  -4   -0.01    0.03
  -9   0  -4   -0.02    0.02
   9   0   4   -0.01    0.02
   9   0   4    0.01    0.05
  10   0   4   12.61    0.40
 -10   0  -4   12.61    0.32
 -10   0  -4   11.97    0.33
  11   0   4   -0.06    0.05
 -11   0  -4    0.01    0.04
  12   0   4    0.04    0.06
 -12   0  -4    0.01    0.04
  13   0   4    0.02    0.06
 -13   0  -4    0.03    0.04
 -14   0  -4    1.15    0.10
  14   0   4    0.96    0.12
  15   0   4    0.07    0.08
 -15   0  -4    0.02    0.04
 -16   0  -4    1.71    0.12
  16   0   4    1.42    0.16
  19  -1  -4    0.10    0.07
 -19  -1   4   -0.01    0.05
 -19   1   4    0.09    0.06
  19   1  -4    0.05    0.08
  18  -1  -4    1.32    0.14
 -18  -1   4    1.32    0.10
 -18   1   4    1.40    0.11
  18   1  -4    1.26    0.15
 -17  -1   4    1.79    0.11
  17  -1  -4    1.62    0.15
  17   1  -4    1.97    0.18
 -17   1   4    1.99    0.12
  16  -1  -4    0.02    0.06
 -16  -1   4    0.04    0.04
  16   1  -4    0.05    0.07
 -16   1   4    0.02    0.04
 -15  -1   4    2.61    0.12
  15  -1  -4    2.44    0.15
 -15   1   4    2.63    0.12
  15   1  -4    2.68    0.18
 -14  -1   4    0.94    0.07
  14  -1  -4    0.98    0.11
 -14   1   4    0.92    0.08
  14   1  -4    0.76    0.11
  14   1  -4    0.92    0.06
 -13  -1   4    0.76    0.07
  13  -1  -4    0.91    0.10
  13   1  -4    0.76    0.10
 -13   1   4    0.84    0.06
  13   1  -4    0.79    0.06
 -13   1   4    0.77    0.07
 -12  -1   4    0.10    0.03
  12  -1  -4    0.13    0.05
  12   1  -4    0.08    0.05
 -12   1   4    0.08    0.03
  12   1  -4    0.06    0.03
 -12   1   4    0.05    0.03
  11  -1  -4    2.27    0.12
 -11  -1   4    2.14    0.09
 -11   1   4    2.19    0.09
 -11   1   4    2.12    0.09
  11   1  -4    2.34    0.09
  11   1  -4    2.36    0.13
  10  -1  -4    3.89    0.16
  10  -1  -4    3.89    0.10
 -10  -1   4    3.67    0.12
  10   1  -4    3.99    0.16
 -10   1   4    3.86    0.12
 -10   1   4    3.54    0.12
  10   1  -4    3.77    0.12
  -9  -1   4    4.05    0.12
  -9  -1   4    4.16    0.11
   9  -1  -4    4.05    0.11
   9  -1  -4    3.80    0.15
  -9   1   4    3.94    0.12
   9   1  -4    3.97    0.16
  -9   1   4    4.03    0.13
   9   1  -4    4.08    0.13
  -8  -1   4   10.28    0.24
   8  -1  -4   10.75    0.30
  -8  -1   4   10.22    0.26
   8  -1  -4   10.75    0.25
   8   1  -4   10.27    0.30
  -8   1   4   10.44    0.26
   8   1  -4   10.51    0.27
  -8   1   4   10.26    0.26
   7  -1  -4   92.37    2.13
  -7  -1   4   91.02    2.10
   7  -1  -4   94.09    2.13
  -7  -1   4   90.62    2.09
  -7   1   4   89.60    2.10
  -7   1   4   92.10    2.08
   7   1  -4   92.07    2.13
   7   1  -4   92.84    2.15
   6  -1  -4   12.28    0.29
  -6  -1   4   12.27    0.29
  -6  -1   4   12.74    0.28
   6  -1  -4   12.31    0.32
  -6   1   4   12.04    0.29
   6   1  -4   12.35    0.33
  -6   1   4   12.23    0.30
   6   1  -4   12.12    0.30
  -5  -1   4    0.18    0.02
   5  -1  -4    0.20    0.03
  -5  -1   4    0.17    0.02
   5  -1  -4    0.22    0.02
   5   1  -4    0.20    0.02
  -5   1   4    0.21    0.02
  -5   1   4    0.22    0.02
   5   1  -4    0.21    0.03
  -4  -1   4    1.68    0.05
   4  -1  -4    1.75    0.06
  -4  -1   4    1.62    0.06
   4  -1  -4    1.73    0.07
  -4   1   4    1.74    0.05
   4   1  -4    1.81    0.06
  -4   1   4    1.67    0.06
   3  -1  -4   12.03    0.29
  -3  -1   4   11.62    0.28
   3  -1  -4   12.29    0.30
  -3   1   4   12.13    0.29
  -3   1   4   12.04    0.27
   3   1  -4   11.94    0.29
   3   1  -4   12.05    0.28
  -2  -1   4    1.42    0.04
   2  -1  -4    1.37    0.05
  -2  -1   4    1.39    0.05
   2  -1  -4    1.36    0.06
  -2   1   4    1.37    0.05
  -2   1   4    1.36    0.04
   2   1  -4    1.43    0.05
   2   1  -4    1.44    0.05
   1  -1  -4    7.09    0.18
   1  -1  -4    6.82    0.18
  -1  -1   4    6.81    0.17
   1   1  -4    6.68    0.17
  -1   1   4    6.95    0.17
   1   1  -4    7.04    0.17
   0  -1  -4   49.31    1.11
   0  -1  -4   51.60    1.09
   0  -1   4   48.20    1.08
   0  -1  -4   47.90    1.12
   0  -1   4   46.40    1.11
   0   1  -4   49.22    1.10
   0   1   4   47.70    1.13
   0   1  -4   47.78    1.14
   1  -1   4  295.22    6.92
   1  -1   4  308.04    6.77
  -1  -1  -4  295.45    6.95
  -1  -1  -4  322.08    6.68
  -1   1  -4  304.84    6.86
   1   1   4  284.61    7.16
  -1   1  -4  299.04    7.17
  -2  -1  -4  296.35    6.61
  -2  -1  -4  297.57    6.35
  -2  -1  -4  289.65    6.58
   2  -1   4  276.68    6.60
   2  -1   4  284.93    6.44
  -2   1  -4  280.34    6.49
   2   1   4  280.38    6.45
  -2   1  -4  278.59    6.51
   3  -1   4   46.61    1.12
  -3  -1  -4   48.07    1.11
  -3  -1  -4   48.86    1.07
  -3  -1  -4   49.13    1.10
  -3   1  -4   46.88    1.08
  -3   1  -4   46.68    1.09
  -3   1  -4   47.02    1.08
   3   1   4   47.91    1.08
  -4  -1  -4    0.47    0.03
  -4  -1  -4    0.44    0.04
   4  -1   4    0.42    0.05
  -4  -1  -4    0.39    0.04
  -4  -1  -4    0.45    0.04
  -4   1  -4    0.46    0.04
  -4   1  -4    0.39    0.04
  -4   1  -4    0.43    0.03
   5  -1   4    8.10    0.25
  -5  -1  -4    8.56    0.23
  -5  -1  -4    8.29    0.22
  -5  -1  -4    8.67    0.21
  -5   1  -4    8.32    0.21
  -5   1  -4    8.32    0.22
   5   1   4    8.14    0.23
  -5   1  -4    8.30    0.23
  -6  -1  -4    0.21    0.03
   6  -1   4    0.19    0.05
  -6  -1  -4    0.20    0.04
  -6  -1  -4    0.24    0.02
  -6   1  -4    0.26    0.03
   6   1   4    0.18    0.04
  -6   1  -4    0.26    0.03
  -6   1  -4    0.26    0.04
  -7  -1  -4   14.92    0.39
  -7  -1  -4   15.00    0.35
   7  -1   4   14.24    0.41
  -7  -1  -4   14.41    0.37
   7   1   4   15.17    0.38
  -7   1  -4   14.88    0.38
  -7   1  -4   14.28    0.37
   8  -1   4    4.68    0.19
  -8  -1  -4    4.57    0.12
  -8  -1  -4    4.49    0.16
  -8  -1  -4    4.22    0.14
  -8   1  -4    4.09    0.15
   8   1   4    4.54    0.15
  -8   1  -4    4.38    0.14
  -9  -1  -4    1.44    0.09
  -9  -1  -4    1.53    0.08
   9  -1   4    1.28    0.11
  -9   1  -4    1.61    0.09
  -9   1  -4    1.53    0.08
   9   1   4    1.46    0.09
 -10  -1  -4    6.35    0.20
 -10  -1  -4    6.10    0.21
  10  -1   4    5.82    0.24
 -10   1  -4    6.55    0.19
  10   1   4    6.16    0.20
 -10   1  -4    6.49    0.21
 -11  -1  -4    5.31    0.18
  11  -1   4    5.18    0.23
 -11   1  -4    5.15    0.17
  11   1   4    5.36    0.24
 -11   1  -4    5.05    0.18
  11   1   4    5.08    0.18
  12  -1   4    0.00    0.06
 -12  -1  -4    0.04    0.04
 -12   1  -4    0.00    0.03
 -12   1  -4    0.04    0.04
  12   1   4    0.06    0.06
  13  -1   4    0.08    0.06
 -13  -1  -4    0.04    0.04
 -13   1  -4    0.02    0.04
  13   1   4   -0.02    0.06
 -14  -1  -4    0.04    0.05
  14  -1   4    0.23    0.08
 -14   1  -4    0.12    0.05
  14   1   4    0.28    0.09
 -15  -1  -4    0.32    0.06
  15  -1   4    0.42    0.09
  15   1   4    0.39    0.10
 -15   1  -4    0.26    0.07
 -16  -1  -4    0.07    0.05
  16  -1   4    0.21    0.08
 -16   1  -4    0.15    0.06
  16   1   4    0.00    0.08
  19  -2  -4    0.44    0.10
 -19  -2   4    0.52    0.08
  19   2  -4    0.58    0.12
 -19   2   4    0.51    0.08
 -18  -2   4    2.53    0.14
  18  -2  -4    2.63    0.17
 -18   2   4    2.64    0.14
  18   2  -4    2.56    0.19
  17  -2  -4    0.58    0.09
 -17  -2   4    0.59    0.07
  17   2  -4    0.46    0.10
 -17   2   4    0.44    0.07
 -16  -2   4    0.75    0.08
  16  -2  -4    0.73    0.10
 -16   2   4    0.74    0.08
  16   2  -4    0.73    0.11
 -15  -2   4    9.55    0.28
  15  -2  -4    9.39    0.33
  15   2  -4    9.82    0.36
  15   2  -4   10.29    0.29
 -15   2   4    9.62    0.28
 -15   2   4    9.65    0.29
 -14  -2   4    9.49    0.27
  14  -2  -4    9.92    0.32
 -14   2   4    9.87    0.28
  14   2  -4    9.81    0.28
 -14   2   4    9.50    0.28
  14   2  -4    9.52    0.35
  13  -2  -4    1.66    0.11
 -13  -2   4    1.64    0.09
 -13   2   4    1.74    0.10
  13   2  -4    1.72    0.13
 -13   2   4    2.07    0.10
  13   2  -4    1.77    0.09
  12  -2  -4    0.94    0.09
 -12  -2   4    0.93    0.06
 -12   2   4    0.94    0.07
 -12   2   4    1.13    0.07
  12   2  -4    1.04    0.07
  12   2  -4    0.92    0.11
 -11  -2   4    0.21    0.03
  11  -2  -4    0.21    0.05
  11   2  -4    0.13    0.06
 -11   2   4    0.17    0.04
  11   2  -4    0.21    0.04
 -11   2   4    0.15    0.04
  10  -2  -4    0.56    0.07
 -10  -2   4    0.51    0.04
  10   2  -4    0.40    0.05
 -10   2   4    0.51    0.05
 -10   2   4    0.46    0.05
  -9  -2   4    0.29    0.03
  -9  -2   4    0.27    0.04
   9  -2  -4    0.18    0.05
   9   2  -4    0.18    0.04
  -9   2   4    0.25    0.04
  -9   2   4    0.23    0.03
   8  -2  -4    8.63    0.26
   8  -2  -4    8.93    0.21
  -8  -2   4    8.67    0.24
  -8  -2   4    8.65    0.23
  -8   2   4    8.84    0.23
  -8   2   4    8.87    0.24
   8   2  -4    9.07    0.24
  -7  -2   4    3.93    0.12
   7  -2  -4    3.88    0.11
  -7  -2   4    4.09    0.09
  -7  -2   4    3.86    0.11
   7  -2  -4    3.80    0.14
   7   2  -4    3.63    0.13
  -7   2   4    3.78    0.12
  -7   2   4    3.66    0.12
   6  -2  -4   95.15    2.14
  -6  -2   4   91.48    2.09
   6  -2  -4   92.69    2.13
  -6  -2   4   91.48    2.15
  -6   2   4   90.57    2.08
  -6   2   4   93.04    2.09
   6   2  -4   90.76    2.10
  -5  -2   4  101.56    2.39
   5  -2  -4  102.55    2.33
  -5  -2   4  101.95    2.28
   5  -2  -4  101.77    2.34
   5   2  -4  101.46    2.31
  -5   2   4  102.17    2.31
  -5   2   4   99.98    2.35
   5   2  -4  101.68    2.34
   4  -2  -4   18.54    0.46
   4  -2  -4   18.55    0.44
  -4  -2   4   18.65    0.44
  -4  -2   4   18.46    0.43
  -4   2   4   18.35    0.44
  -4   2   4   18.64    0.43
   4   2  -4   19.04    0.45
   4   2  -4   18.94    0.43
   3  -2  -4    3.76    0.12
   3  -2  -4    3.66    0.11
  -3  -2   4    3.69    0.10
  -3  -2   4    3.68    0.11
  -3   2   4    3.56    0.11
   3   2  -4    3.73    0.11
   3   2  -4    3.62    0.10
   2  -2  -4    3.66    0.12
  -2  -2   4    3.81    0.10
  -2  -2   4    3.69    0.11
   2  -2  -4    3.68    0.11
   2  -2  -4    3.59    0.09
   2   2  -4    3.54    0.11
  -2   2   4    3.65    0.11
   2   2  -4    3.66    0.11
   1  -2  -4    3.44    0.08
   1  -2  -4    3.24    0.11
  -1  -2   4    3.44    0.09
  -1  -2   4    3.38    0.10
  -1   2   4    3.30    0.10
   1   2  -4    3.35    0.10
   1   2  -4    3.31    0.10
   0  -2   4   31.99    0.72
   0  -2  -4   31.48    0.69
   0  -2  -4   31.10    0.73
   0  -2   4   30.26    0.71
   0  -2  -4   31.01    0.74
   0   2  -4   30.65    0.72
   0   2  -4   31.24    0.72
   0   2   4   31.13    0.71
  -1  -2  -4   45.01    1.06
   1  -2   4   45.89    1.04
   1  -2   4   43.91    1.02
  -1  -2  -4   45.55    1.05
  -1  -2  -4   44.64    1.05
   1   2   4   46.19    1.02
  -1   2  -4   44.76    1.03
  -1   2  -4   44.93    1.04
   2  -2   4    0.01    0.02
   2  -2   4   -0.01    0.03
  -2  -2  -4    0.02    0.01
  -2  -2  -4    0.02    0.02
  -2   2  -4    0.02    0.02
  -2   2  -4    0.01    0.01
   2   2   4    0.05    0.03
   2   2   4    0.02    0.02
  -3  -2  -4    0.13    0.03
   3  -2   4    0.12    0.03
  -3  -2  -4    0.15    0.02
   3  -2   4    0.15    0.03
   3   2   4    0.15    0.02
  -3   2  -4    0.12    0.03
   3   2   4    0.07    0.03
  -3   2  -4    0.16    0.02
  -4  -2  -4    0.93    0.06
  -4  -2  -4    1.11    0.05
   4  -2   4    1.14    0.07
   4  -2   4    1.06    0.07
   4   2   4    1.25    0.08
   4   2   4    1.25    0.05
  -4   2  -4    1.07    0.04
  -4   2  -4    1.09    0.06
   5  -2   4   36.10    0.87
  -5  -2  -4   36.52    0.83
  -5  -2  -4   36.29    0.87
   5   2   4   35.66    0.87
  -5   2  -4   36.38    0.86
  -5   2  -4   37.68    0.83
   5   2   4   36.01    0.83
   6  -2   4    0.39    0.05
  -6  -2  -4    0.41    0.04
  -6  -2  -4    0.41    0.05
  -6   2  -4    0.49    0.05
   6   2   4    0.48    0.03
  -6   2  -4    0.38    0.05
   6   2   4    0.44    0.06
   7  -2   4   -0.01    0.03
  -7  -2  -4   -0.01    0.03
  -7  -2  -4    0.00    0.02
  -7   2  -4   -0.01    0.03
   7   2   4   -0.05    0.03
  -7   2  -4    0.00    0.03
  -8  -2  -4    0.15    0.04
  -8  -2  -4    0.14    0.03
   8  -2   4    0.12    0.05
  -8   2  -4    0.13    0.04
   8   2   4    0.20    0.05
  -8   2  -4    0.18    0.04
  -9  -2  -4    3.58    0.13
  -9  -2  -4    3.39    0.14
   9  -2   4    3.53    0.16
  -9   2  -4    3.64    0.14
  -9   2  -4    3.71    0.14
   9   2   4    3.38    0.14
 -10  -2  -4    0.16    0.04
 -10  -2  -4    0.12    0.05
  10  -2   4    0.23    0.06
  10   2   4    0.13    0.05
 -10   2  -4    0.17    0.05
 -10   2  -4    0.15    0.05
 -11  -2  -4    6.14    0.22
 -11  -2  -4    6.36    0.20
  11  -2   4    6.19    0.24
 -11   2  -4    6.35    0.21
  11   2   4    6.33    0.22
 -11   2  -4    6.29    0.22
  12  -2   4    2.40    0.15
 -12  -2  -4    2.99    0.13
 -12  -2  -4    2.87    0.14
 -12   2  -4    2.66    0.13
 -12   2  -4    2.72    0.13
  12   2   4    2.97    0.14
 -13  -2  -4   -0.05    0.03
  13  -2   4    0.01    0.06
 -13   2  -4    0.03    0.04
 -13   2  -4    0.00    0.05
 -14  -2  -4    0.42    0.06
  14  -2   4    0.42    0.09
  14   2   4    0.27    0.09
 -14   2  -4    0.32    0.07
  15  -2   4   -0.01    0.06
 -15  -2  -4   -0.02    0.05
  15   2   4    0.02    0.08
 -15   2  -4   -0.03    0.05
 -16  -2  -4    0.49    0.08
  16  -2   4    0.45    0.10
  16   2   4    0.64    0.13
 -16   2  -4    0.50    0.08
  18  -3  -4   -0.02    0.07
 -18  -3   4    0.04    0.04
 -18   3   4    0.11    0.06
  18   3  -4   -0.06    0.07
 -17  -3   4    0.12    0.05
  17  -3  -4    0.08    0.07
  17   3  -4    0.19    0.08
 -17   3   4    0.17    0.06
 -16  -3   4    1.00    0.09
  16  -3  -4    0.83    0.11
  16   3  -4    1.11    0.14
 -16   3   4    0.94    0.09
  16   3  -4    0.94    0.09
 -16   3   4    1.02    0.09
  15  -3  -4    0.01    0.06
 -15  -3   4    0.08    0.04
  15   3  -4    0.15    0.05
  15   3  -4    0.25    0.08
 -15   3   4    0.16    0.05
 -15   3   4    0.17    0.05
  14  -3  -4    3.37    0.17
 -14  -3   4    3.53    0.14
 -14   3   4    3.58    0.15
  14   3  -4    3.53    0.15
  14   3  -4    3.49    0.20
 -14   3   4    3.46    0.15
 -13  -3   4    0.11    0.04
  13  -3  -4    0.10    0.05
  13   3  -4    0.14    0.05
 -13   3   4    0.09    0.04
 -13   3   4    0.10    0.04
 -12  -3   4    2.94    0.12
 -12  -3   4    3.22    0.13
  12  -3  -4    3.32    0.15
 -12   3   4    3.30    0.13
  12   3  -4    3.02    0.13
 -12   3   4    2.96    0.13
 -11  -3   4   -0.03    0.03
 -11  -3   4    0.01    0.02
  11  -3  -4   -0.02    0.04
  11   3  -4   -0.06    0.03
 -11   3   4   -0.01    0.03
 -11   3   4   -0.02    0.03
 -10  -3   4    0.32    0.05
 -10  -3   4    0.25    0.04
  10  -3  -4    0.36    0.06
 -10   3   4    0.29    0.05
 -10   3   4    0.30    0.05
  10   3  -4    0.32    0.05
  -9  -3   4    5.04    0.15
  -9  -3   4    4.82    0.16
   9  -3  -4    5.20    0.18
  -9   3   4    5.01    0.16
  -9   3   4    5.03    0.16
   9   3  -4    4.66    0.17
  -8  -3   4    3.22    0.11
   8  -3  -4    3.19    0.13
  -8  -3   4    3.28    0.12
  -8   3   4    3.25    0.12
  -8   3   4    3.15    0.11
   8   3  -4    3.35    0.13
   7  -3  -4    2.47    0.11
  -7  -3   4    2.33    0.08
  -7  -3   4    2.62    0.10
  -7   3   4    2.41    0.09
   7   3  -4    2.47    0.10
  -7   3   4    2.37    0.10
  -7   3   4    2.43    0.08
   6  -3  -4    4.75    0.16
  -6  -3   4    4.55    0.14
  -6  -3   4    4.38    0.13
   6   3  -4    4.61    0.15
  -6   3   4    4.47    0.13
   6   3  -4    4.75    0.12
  -6   3   4    4.72    0.14
  -5  -3   4    0.19    0.03
   5  -3  -4    0.23    0.03
  -5  -3   4    0.18    0.03
   5  -3  -4    0.16    0.04
  -5   3   4    0.27    0.04
   5   3  -4    0.20    0.04
   5   3  -4    0.24    0.02
  -5   3   4    0.23    0.03
  -4  -3   4    0.15    0.03
  -4  -3   4    0.15    0.03
   4  -3  -4    0.11    0.02
   4  -3  -4    0.11    0.03
  -4   3   4    0.09    0.03
   4   3  -4    0.11    0.02
   4   3  -4    0.15    0.03
  -4   3   4    0.11    0.03
  -3  -3   4    2.43    0.08
   3  -3  -4    2.38    0.10
   3  -3  -4    2.51    0.07
  -3  -3   4    2.58    0.09
  -3   3   4    2.46    0.09
   3   3  -4    2.41    0.08
  -3   3   4    2.60    0.10
   3   3  -4    2.47    0.09
  -2  -3   4    6.44    0.18
  -2  -3   4    6.62    0.18
   2  -3  -4    6.71    0.19
   2  -3  -4    6.72    0.16
  -2   3   4    6.70    0.19
   2   3  -4    6.36    0.18
  -2   3   4    6.50    0.18
   2   3  -4    6.31    0.18
   1  -3  -4    6.77    0.16
  -1  -3   4    6.77    0.18
  -1  -3   4    6.66    0.18
   1  -3  -4    6.76    0.20
  -1   3   4    6.74    0.18
   1   3  -4    6.75    0.18
  -1   3   4    6.77    0.20
   1   3  -4    6.45    0.18
   0  -3   4   43.46    0.99
   0  -3   4   44.58    1.00
   0  -3  -4   43.34    0.96
   0   3  -4   42.78    1.00
   0   3   4   42.63    1.02
   0   3   4   42.79    0.99
   0   3  -4   42.72    1.00
  -1  -3  -4   10.13    0.23
  -1  -3  -4   10.06    0.28
   1  -3   4   10.45    0.26
   1  -3   4    9.99    0.26
   1   3   4    9.83    0.28
   1   3   4   10.00    0.25
  -1   3  -4    9.84    0.27
  -1   3  -4    9.87    0.25
  -2  -3  -4    2.80    0.08
   2  -3   4    2.72    0.09
   2  -3   4    2.70    0.10
  -2  -3  -4    2.69    0.11
  -2   3  -4    2.46    0.10
   2   3   4    2.76    0.08
  -2   3  -4    2.68    0.08
   2   3   4    2.62    0.11
  -3  -3  -4    1.17    0.07
  -3  -3  -4    1.17    0.05
   3  -3   4    1.38    0.06
   3  -3   4    1.16    0.07
   3   3   4    1.16    0.05
   3   3   4    1.10    0.08
  -3   3  -4    1.05    0.07
  -3   3  -4    1.21    0.05
  -4  -3  -4    0.39    0.03
   4  -3   4    0.29    0.05
  -4  -3  -4    0.34    0.05
   4  -3   4    0.36    0.04
  -4   3  -4    0.31    0.04
  -4   3  -4    0.40    0.03
   4   3   4    0.41    0.03
   4   3   4    0.44    0.06
   5  -3   4    9.38    0.27
  -5  -3  -4    9.64    0.24
  -5  -3  -4    9.65    0.28
   5  -3   4    9.80    0.27
   5   3   4    9.57    0.29
  -5   3  -4    9.57    0.27
   5   3   4    9.69    0.24
   6  -3   4    0.76    0.07
  -6  -3  -4    0.80    0.07
   6  -3   4    0.71    0.07
  -6  -3  -4    0.74    0.05
  -6   3  -4    0.80    0.07
   6   3   4    0.55    0.07
  -7  -3  -4    3.98    0.13
   7  -3   4    3.59    0.15
  -7  -3  -4    3.66    0.15
   7  -3   4    4.01    0.16
   7   3   4    3.81    0.16
  -7   3  -4    4.03    0.15
   8  -3   4   32.79    0.80
   8  -3   4   32.86    0.82
  -8  -3  -4   32.36    0.82
  -8  -3  -4   33.67    0.77
   8   3   4   33.13    0.83
  -8   3  -4   32.72    0.80
  -9  -3  -4    3.54    0.15
   9  -3   4    3.89    0.16
  -9  -3  -4    4.01    0.14
  -9   3  -4    3.92    0.16
   9   3   4    4.02    0.17
 -10  -3  -4    0.37    0.06
  10  -3   4    0.47    0.07
 -10  -3  -4    0.48    0.06
  10   3   4    0.60    0.08
 -10   3  -4    0.49    0.06
  11  -3   4    0.41    0.07
 -11  -3  -4    0.30    0.06
 -11  -3  -4    0.28    0.05
 -11   3  -4    0.34    0.06
  11   3   4    0.36    0.06
 -12  -3  -4    0.61    0.08
  12  -3   4    0.59    0.09
 -12  -3  -4    0.54    0.07
 -12   3  -4    0.50    0.08
  12   3   4    0.62    0.08
 -12   3  -4    0.60    0.07
  13  -3   4    0.10    0.07
 -13  -3  -4    0.18    0.06
 -13  -3  -4    0.13    0.05
 -13   3  -4    0.18    0.06
  13   3   4    0.13    0.06
 -13   3  -4    0.18    0.05
 -14  -3  -4    1.56    0.11
  14  -3   4    1.58    0.14
 -14  -3  -4    1.82    0.12
 -14   3  -4    1.86    0.13
 -14   3  -4    1.77    0.11
  14   3   4    1.71    0.12
  15  -3   4    1.46    0.14
 -15   3  -4    1.49    0.13
 -15   3  -4    1.70    0.11
 -17  -4   4    0.25    0.06
  17  -4  -4    0.10    0.08
  17   4  -4    0.33    0.10
 -17   4   4    0.18    0.06
  17   4  -4    0.19    0.06
 -17   4   4    0.23    0.06
  16  -4  -4    0.16    0.07
 -16  -4   4    0.15    0.05
  16   4  -4    0.10    0.08
 -16   4   4    0.23    0.06
  16   4  -4    0.23    0.06
 -16   4   4    0.21    0.06
  15  -4  -4    0.13    0.06
 -15  -4   4    0.20    0.05
 -15   4   4    0.12    0.05
 -15   4   4    0.27    0.06
  15   4  -4    0.13    0.05
 -14  -4   4   -0.01    0.03
  14  -4  -4    0.06    0.06
 -14  -4   4    0.00    0.04
 -14   4   4    0.01    0.04
  14   4  -4   -0.03    0.04
 -14   4   4    0.00    0.04
  13  -4  -4    2.90    0.15
 -13  -4   4    3.13    0.13
 -13  -4   4    3.35    0.15
 -13   4   4    2.86    0.14
  13   4  -4    3.22    0.15
 -13   4   4    3.28    0.14
  12  -4  -4    0.35    0.07
 -12  -4   4    0.39    0.05
 -12  -4   4    0.34    0.06
 -12   4   4    0.47    0.06
 -12   4   4    0.44    0.07
  12   4  -4    0.37    0.06
  11  -4  -4    2.74    0.14
 -11  -4   4    2.52    0.12
 -11  -4   4    2.41    0.10
 -11   4   4    2.42    0.12
 -11   4   4    2.76    0.12
  11   4  -4    2.47    0.12
  10  -4  -4    1.00    0.09
 -10  -4   4    0.97    0.07
 -10  -4   4    1.03    0.07
 -10   4   4    1.06    0.08
  10   4  -4    1.03    0.09
 -10   4   4    1.07    0.08
  -9  -4   4    3.70    0.14
   9  -4  -4    3.60    0.15
  -9  -4   4    3.56    0.12
   9   4  -4    3.65    0.15
  -9   4   4    3.67    0.15
   8  -4  -4    4.75    0.17
   8  -4  -4    4.77    0.15
  -8  -4   4    4.38    0.14
  -8  -4   4    4.52    0.16
   8   4  -4    4.73    0.17
  -8   4   4    4.26    0.16
  -7  -4   4    2.01    0.08
   7  -4  -4    1.96    0.10
  -7  -4   4    2.03    0.09
   7  -4  -4    2.05    0.09
  -7   4   4    2.01    0.10
   7   4  -4    2.00    0.10
   6  -4  -4    0.08    0.03
  -6  -4   4    0.05    0.03
   6  -4  -4    0.05    0.03
  -6  -4   4    0.09    0.03
  -6   4   4    0.08    0.03
   6   4  -4    0.11    0.04
   5  -4  -4    1.48    0.09
  -5  -4   4    1.43    0.07
   5  -4  -4    1.39    0.07
  -5  -4   4    1.30    0.07
   5   4  -4    1.37    0.08
  -5   4   4    1.33    0.08
   5   4  -4    1.43    0.06
  -5   4   4    1.43    0.07
   4  -4  -4    0.31    0.03
   4  -4  -4    0.29    0.05
  -4  -4   4    0.22    0.03
  -4  -4   4    0.27    0.04
   4   4  -4    0.22    0.03
  -4   4   4    0.31    0.04
   4   4  -4    0.28    0.04
  -4   4   4    0.35    0.04
   3  -4  -4    4.43    0.16
  -3  -4   4    4.71    0.14
  -3  -4   4    4.66    0.15
   3   4  -4    4.81    0.15
  -3   4   4    5.00    0.15
  -3   4   4    4.51    0.15
   3   4  -4    4.53    0.14
  -2  -4   4    1.48    0.07
  -2  -4   4    1.31    0.07
   2  -4  -4    1.48    0.08
  -2   4   4    1.30    0.07
   2   4  -4    1.29    0.07
  -2   4   4    1.29    0.08
   2   4  -4    1.31    0.07
   1  -4  -4    4.46    0.16
  -1  -4   4    4.63    0.14
  -1  -4   4    4.60    0.14
   1   4  -4    4.31    0.15
   1   4  -4    4.56    0.15
  -1   4   4    4.54    0.14
  -1   4   4    4.55    0.16
   0  -4   4    8.29    0.23
   0  -4  -4    8.71    0.25
   0  -4   4    8.82    0.23
   0   4  -4    8.43    0.24
   0   4   4    8.26    0.23
   0   4   4    8.24    0.25
   0   4  -4    8.44    0.23
   1  -4   4    5.19    0.15
   1  -4   4    4.84    0.16
  -1  -4  -4    4.93    0.17
   1   4   4    4.92    0.18
  -1   4  -4    5.08    0.15
   1   4   4    5.07    0.15
  -1   4  -4    5.24    0.17
   2  -4   4    1.90    0.09
  -2  -4  -4    2.05    0.10
   2  -4   4    2.35    0.09
   2   4   4    2.11    0.11
  -2   4  -4    2.09    0.10
   2   4   4    1.95    0.08
  -2   4  -4    2.15    0.08
   3  -4   4    0.00    0.03
  -3  -4  -4    0.08    0.04
   3  -4   4    0.05    0.03
   3   4   4    0.02    0.04
   3   4   4    0.07    0.02
  -3   4  -4    0.04    0.04
  -4  -4  -4    4.32    0.16
   4  -4   4    4.45    0.15
   4  -4   4    4.55    0.16
  -4   4  -4    4.40    0.16
   4   4   4    4.48    0.17
   5  -4   4    0.65    0.07
  -5  -4  -4    0.63    0.07
   5  -4   4    0.79    0.06
   5   4   4    0.67    0.08
  -5   4  -4    0.59    0.07
   6  -4   4    7.18    0.22
   6  -4   4    7.13    0.21
  -6  -4  -4    6.54    0.23
   6   4   4    6.72    0.24
  -6   4  -4    6.76    0.22
  -7  -4  -4   13.36    0.38
   7  -4   4   12.90    0.37
   7  -4   4   13.71    0.37
   7   4   4   13.43    0.39
  -7   4  -4   13.54    0.38
   8  -4   4    0.36    0.06
  -8  -4  -4    0.37    0.06
   8  -4   4    0.46    0.07
  -8   4  -4    0.40    0.07
   8   4   4    0.48    0.07
   9  -4   4    0.19    0.06
   9  -4   4    0.08    0.05
  -9  -4  -4    0.11    0.05
   9   4   4    0.07    0.05
  -9   4  -4    0.11    0.05
  10  -4   4   -0.03    0.05
  10  -4   4   -0.02    0.05
 -10  -4  -4    0.06    0.05
  10   4   4    0.01    0.05
 -10   4  -4    0.00    0.04
  11  -4   4    1.27    0.11
  11  -4   4    1.31    0.11
 -11  -4  -4    1.13    0.10
  11   4   4    0.96    0.10
 -11   4  -4    1.33    0.10
  12  -4   4    0.16    0.06
 -12  -4  -4    0.17    0.06
 -12   4  -4    0.10    0.06
  12   4   4    0.11    0.06
  13  -4   4    0.02    0.05
 -13  -4  -4    0.11    0.06
 -13   4  -4    0.00    0.05
  13   4   4    0.04    0.06
 -15  -5   4    1.41    0.10
  15  -5  -4    1.15    0.12
 -15  -5   4    1.21    0.11
  15   5  -4    1.48    0.12
 -15   5   4    1.78    0.12
  14  -5  -4    0.47    0.08
 -14  -5   4    0.44    0.08
 -14  -5   4    0.37    0.06
 -14   5   4    0.42    0.08
  14   5  -4    0.37    0.07
  13  -5  -4    2.83    0.15
 -13  -5   4    3.00    0.13
 -13  -5   4    3.06    0.15
  13   5  -4    3.06    0.15
 -13   5   4    2.94    0.15
  12  -5  -4    1.18    0.11
 -12  -5   4    1.30    0.10
 -12  -5   4    1.13    0.07
  12   5  -4    1.09    0.10
 -12   5   4    1.07    0.10
 -11  -5   4    1.57    0.10
 -11  -5   4    1.73    0.09
  11  -5  -4    1.62    0.11
 -11   5   4    1.53    0.11
  11   5  -4    1.56    0.11
 -10  -5   4    0.83    0.08
  10  -5  -4    0.71    0.09
 -10  -5   4    0.83    0.07
  10   5  -4    0.76    0.08
 -10   5   4    0.70    0.08
   9  -5  -4    1.25    0.11
  -9  -5   4    1.27    0.09
  -9  -5   4    1.29    0.08
   9   5  -4    1.34    0.10
  -9   5   4    1.32    0.09
  -8  -5   4   18.71    0.45
   8  -5  -4   18.12    0.50
  -8  -5   4   17.96    0.48
  -8   5   4   18.32    0.49
   8   5  -4   18.59    0.50
  -7  -5   4   19.98    0.48
  -7  -5   4   19.34    0.51
   7  -5  -4   19.56    0.53
  -7   5   4   19.73    0.52
   7   5  -4   19.86    0.52
   6  -5  -4    8.38    0.26
  -6  -5   4    8.43    0.25
  -6  -5   4    8.39    0.23
   6   5  -4    7.92    0.26
  -6   5   4    8.25    0.26
   5  -5  -4    0.00    0.04
  -5  -5   4    0.08    0.03
  -5  -5   4    0.00    0.03
   5   5  -4   -0.02    0.04
  -5   5   4    0.04    0.04
   4  -5  -4    0.17    0.05
  -4  -5   4    0.26    0.04
  -4  -5   4    0.11    0.04
   4   5  -4    0.24    0.05
  -4   5   4    0.25    0.05
  -4   5   4    0.20    0.05
  -3  -5   4    8.07    0.22
  -3  -5   4    7.81    0.23
   3  -5  -4    7.68    0.25
   3   5  -4    7.89    0.22
  -3   5   4    7.77    0.24
  -3   5   4    7.98    0.24
   3   5  -4    7.68    0.24
  -2  -5   4    1.25    0.07
   2  -5  -4    1.29    0.09
  -2  -5   4    1.35    0.08
  -2   5   4    1.33    0.08
   2   5  -4    1.22    0.08
  -2   5   4    1.37    0.09
   2   5  -4    1.20    0.08
   1  -5  -4   -0.04    0.04
  -1  -5   4   -0.02    0.03
  -1  -5   4   -0.02    0.03
  -1   5   4   -0.03    0.03
   1   5  -4   -0.02    0.03
   1   5  -4    0.01    0.03
  -1   5   4    0.03    0.04
   0  -5   4   12.88    0.34
   0  -5   4   12.61    0.33
   0  -5  -4   12.91    0.36
   0   5  -4   12.73    0.33
   0   5   4   12.31    0.33
   0   5  -4   12.54    0.34
   0   5   4   11.87    0.36
   1  -5   4    2.97    0.12
  -1  -5  -4    2.92    0.13
   1  -5   4    2.88    0.12
   1   5   4    3.13    0.14
  -1   5  -4    2.79    0.11
  -1   5  -4    3.08    0.13
   1   5   4    2.88    0.11
  -2  -5  -4    3.33    0.14
   2  -5   4    3.63    0.13
   2  -5   4    3.41    0.13
  -2   5  -4    3.38    0.14
   2   5   4    3.37    0.15
   3  -5   4    4.59    0.16
   3  -5   4    4.77    0.16
  -3  -5  -4    4.49    0.18
  -3   5  -4    4.58    0.17
   3   5   4    4.42    0.18
  -4  -5  -4    0.20    0.05
   4  -5   4    0.26    0.05
  -4   5  -4    0.22    0.05
   4   5   4    0.25    0.06
  -5  -5  -4    1.10    0.09
   5  -5   4    1.10    0.09
  -5   5  -4    1.03    0.09
   5   5   4    0.90    0.09
  -6  -5  -4    1.22    0.10
   6  -5   4    1.39    0.09
   6   5   4    1.36    0.10
  -6   5  -4    1.25    0.09
   7  -5   4    0.10    0.05
  -7  -5  -4    0.00    0.04
  -7   5  -4    0.02    0.04
   7   5   4   -0.01    0.05
  -8  -5  -4    0.47    0.07
   8  -5   4    0.39    0.07
  -8   5  -4    0.44    0.07
   8   5   4    0.37    0.07
  -9  -5  -4    0.26    0.06
   9  -5   4    0.37    0.07
   9   5   4    0.26    0.07
  -9   5  -4    0.32    0.07
 -10  -5  -4    0.09    0.05
  10  -5   4    0.18    0.06
 -10   5  -4    0.25    0.06
  10   5   4    0.05    0.06
  11  -5   4    2.09    0.14
 -11  -5  -4    2.43    0.14
 -11   5  -4    2.23    0.14
  11   5   4    2.36    0.15
  12  -5   4    0.04    0.06
 -12  -5  -4    0.00    0.05
 -12   5  -4    0.03    0.06
  12   5   4    0.12    0.06
  12  -6  -4    0.74    0.10
 -12  -6   4    0.99    0.07
 -12   6   4    0.86    0.10
  12   6  -4    0.86    0.10
 -11  -6   4    0.03    0.04
  11  -6  -4    0.05    0.06
  11   6  -4   -0.02    0.05
 -11   6   4    0.07    0.05
 -10  -6   4    0.36    0.05
  10  -6  -4    0.32    0.07
 -10   6   4    0.26    0.07
  10   6  -4    0.34    0.07
  -9  -6   4    0.08    0.04
   9  -6  -4    0.02    0.05
  -9   6   4    0.01    0.05
   9   6  -4    0.04    0.05
  -8  -6   4    3.77    0.13
   8  -6  -4    3.61    0.17
   8   6  -4    3.54    0.16
  -8   6   4    3.66    0.17
   7  -6  -4    2.54    0.14
  -7  -6   4    2.54    0.11
  -7   6   4    2.59    0.14
   7   6  -4    2.47    0.13
   6  -6  -4    1.34    0.10
  -6  -6   4    1.28    0.08
   6   6  -4    1.26    0.10
  -6   6   4    1.56    0.10
   5  -6  -4    1.64    0.11
  -5  -6   4    1.60    0.09
  -5   6   4    1.61    0.11
   5   6  -4    1.59    0.10
   4  -6  -4    7.22    0.25
  -4  -6   4    7.67    0.22
   4   6  -4    7.45    0.24
  -4   6   4    7.51    0.25
  -3  -6   4    3.86    0.14
   3  -6  -4    3.74    0.16
  -3   6   4    3.83    0.16
   3   6  -4    3.70    0.15
   2  -6  -4    0.03    0.04
  -2  -6   4   -0.02    0.03
   2   6  -4    0.01    0.04
  -2   6   4    0.03    0.05
  -2   6   4    0.05    0.04
  -1  -6   4    0.54    0.06
   1  -6  -4    0.64    0.08
   1   6  -4    0.65    0.07
  -1   6   4    0.70    0.08
  -1   6   4    0.58    0.07
   1   6  -4    0.59    0.07
   0  -6   4    1.10    0.08
   0  -6  -4    1.04    0.09
   0   6   4    1.21    0.08
   0   6  -4    1.19    0.09
   0   6   4    1.14    0.10
  -1  -6  -4    2.66    0.13
   1  -6   4    2.60    0.12
   1   6   4    2.34    0.14
  -1   6  -4    2.65    0.13
   2  -6   4    0.14    0.05
  -2  -6  -4    0.06    0.05
   2   6   4    0.06    0.05
  -2   6  -4    0.07    0.04
   3  -6   4    0.51    0.06
  -3  -6  -4    0.41    0.07
   3   6   4    0.49    0.08
  -3   6  -4    0.36    0.07
  -4  -6  -4    0.54    0.08
   4  -6   4    0.69    0.08
   4   6   4    0.37    0.07
  -4   6  -4    0.51    0.07
   5  -6   4    0.00    0.04
  -5  -6  -4    0.04    0.04
  -5   6  -4    0.00    0.05
   5   6   4    0.12    0.06
  -6  -6  -4    0.07    0.05
   6  -6   4    0.09    0.05
  -6   6  -4    0.13    0.06
   6   6   4    0.06    0.05
   7  -6   4   -0.01    0.05
  -7  -6  -4    0.04    0.05
  -7   6  -4    0.02    0.05
   7   6   4   -0.03    0.05
  -8  -6  -4    0.06    0.05
   8  -6   4    0.05    0.05
   8   6   4   -0.01    0.05
  -8   6  -4   -0.02    0.05
   9  -6   4    0.10    0.06
  -9  -6  -4    0.10    0.06
   9   6   4    0.00    0.05
  -9   6  -4    0.05    0.06
   8  -7  -4    0.45    0.08
   8   7  -4    0.49    0.08
  -8   7   4    0.40    0.08
   7  -7  -4    0.90    0.10
  -7   7   4    0.78    0.09
   7   7  -4    0.82    0.10
   6  -7  -4   -0.09    0.04
   6   7  -4    0.05    0.05
  -6   7   4    0.01    0.05
   5  -7  -4    0.12    0.06
  -5   7   4    0.13    0.06
   5   7  -4    0.09    0.05
   4  -7  -4    0.00    0.05
   4   7  -4    0.08    0.05
  -4   7   4   -0.04    0.05
   3  -7  -4    0.32    0.07
   3   7  -4    0.37    0.07
  -3   7   4    0.36    0.07
   2  -7  -4    0.20    0.06
  -2   7   4    0.22    0.06
   1  -7  -4    0.13    0.06
   0  -7   4    0.01    0.04
   0  -7  -4    0.02    0.05
   0   7   4   -0.03    0.05
   1  -7   4    0.06    0.04
  -1  -7  -4    0.10    0.06
  -1   7  -4    0.10    0.06
   1   7   4    0.17    0.06
   2  -7   4    0.17    0.05
  -2  -7  -4    0.23    0.07
  -2   7  -4    0.23    0.06
   2   7   4    0.13    0.06
   3  -7   4    0.27    0.06
  -3  -7  -4    0.28    0.07
   3   7   4    0.06    0.06
  -3   7  -4    0.36    0.07
  -4  -7  -4    0.58    0.09
   4  -7   4    0.54    0.07
  -4   7  -4    0.83    0.09
   4   7   4    0.99    0.11
   5  -7   4    0.29    0.06
  -5  -7  -4    0.36    0.08
  -5   7  -4    0.37    0.08
   5   7   4    0.23    0.07
  19   0  -5    1.42    0.15
 -19   0   5    1.23    0.11
 -18   0   5    0.01    0.04
  18   0  -5   -0.08    0.06
  17   0  -5    5.78    0.26
 -17   0   5    5.43    0.20
  16   0  -5   -0.08    0.05
 -16   0   5    0.05    0.04
  15   0  -5    7.13    0.27
 -15   0   5    6.82    0.22
  14   0  -5    0.05    0.05
 -14   0   5   -0.03    0.03
  13   0  -5    0.01    0.05
 -13   0   5   -0.03    0.03
 -12   0   5    0.01    0.02
  12   0  -5    0.00    0.02
  12   0  -5   -0.01    0.05
 -12   0   5   -0.02    0.03
  11   0  -5    1.29    0.06
 -11   0   5    1.41    0.07
 -11   0   5    1.41    0.06
  11   0  -5    1.27    0.10
 -10   0   5    0.01    0.02
  10   0  -5    0.03    0.02
 -10   0   5   -0.01    0.02
  10   0  -5   -0.03    0.03
   9   0  -5   29.32    0.73
  -9   0   5   28.51    0.67
  -9   0   5   29.37    0.67
   9   0  -5   29.69    0.68
   8   0  -5   -0.01    0.01
  -8   0   5   -0.01    0.02
   8   0  -5    0.03    0.03
  -8   0   5   -0.02    0.01
   7   0  -5   22.74    0.57
  -7   0   5   22.83    0.53
  -7   0   5   23.13    0.53
   7   0  -5   23.38    0.54
   6   0  -5   -0.05    0.03
   6   0  -5   -0.08    0.01
  -6   0   5   -0.08    0.01
  -6   0   5   -0.07    0.01
   5   0  -5    0.18    0.02
  -5   0   5    0.17    0.02
   5   0  -5    0.20    0.03
  -5   0   5    0.17    0.02
  -4   0   5    0.00    0.01
   4   0  -5    0.00    0.02
  -4   0   5   -0.01    0.01
   4   0  -5   -0.01    0.01
  -3   0   5  144.01    3.37
   3   0  -5  142.86    3.39
  -3   0   5  151.30    3.29
   3   0  -5  150.11    3.40
  -2   0   5   -0.02    0.01
   2   0  -5   -0.03    0.01
  -2   0   5   -0.04    0.01
   2   0  -5   -0.03    0.01
   1   0  -5    1.94    0.06
   1   0  -5    1.87    0.06
   1   0  -5    2.03    0.06
  -1   0   5    2.02    0.06
   0   0  -5    0.13    0.02
   1   0   5   79.03    1.88
  -1   0  -5   85.53    1.98
  -1   0  -5   86.95    1.95
  -1   0  -5   88.63    1.98
  -2   0  -5    0.00    0.02
  -2   0  -5    0.00    0.02
  -2   0  -5   -0.03    0.02
  -2   0  -5    0.00    0.02
  -3   0  -5   46.52    1.03
  -3   0  -5   44.40    1.03
  -3   0  -5   43.99    1.01
  -3   0  -5   43.04    1.00
  -4   0  -5   -0.04    0.02
  -4   0  -5   -0.02    0.02
  -4   0  -5    0.00    0.02
  -4   0  -5    0.03    0.02
  -5   0  -5   11.88    0.30
  -5   0  -5   11.95    0.30
  -5   0  -5   11.96    0.31
  -5   0  -5   12.18    0.30
  -6   0  -5   -0.01    0.02
  -6   0  -5    0.00    0.03
  -6   0  -5    0.02    0.02
  -6   0  -5   -0.02    0.02
   7   0   5    1.97    0.09
  -7   0  -5    2.01    0.08
  -7   0  -5    2.00    0.09
   7   0   5    1.89    0.12
   8   0   5    0.01    0.03
   8   0   5    0.00    0.05
  -8   0  -5    0.00    0.02
  -8   0  -5    0.02    0.03
  -9   0  -5    3.89    0.13
   9   0   5    3.74    0.18
  -9   0  -5    3.76    0.14
   9   0   5    3.98    0.14
 -10   0  -5   -0.01    0.03
  10   0   5    0.05    0.05
 -10   0  -5   -0.02    0.03
  11   0   5    0.03    0.05
 -11   0  -5    0.04    0.04
 -12   0  -5    0.03    0.04
  12   0   5   -0.01    0.06
  13   0   5    1.22    0.13
 -13   0  -5    1.34    0.09
  14   0   5   -0.02    0.06
 -14   0  -5   -0.04    0.04
  15   0   5    0.06    0.07
 -15   0  -5    0.04    0.05
 -16   0  -5   -0.07    0.04
  16   0   5    0.03    0.08
 -19  -1   5    0.62    0.08
  19  -1  -5    0.67    0.11
 -19   1   5    0.62    0.09
  19   1  -5    0.60    0.11
 -18  -1   5    0.01    0.04
  18  -1  -5   -0.03    0.06
 -18   1   5    0.00    0.04
  18   1  -5   -0.04    0.07
  17  -1  -5    2.49    0.16
 -17  -1   5    2.48    0.12
 -17   1   5    2.43    0.13
  17   1  -5    2.87    0.19
  16  -1  -5    7.63    0.30
 -16  -1   5    7.72    0.24
 -16   1   5    7.44    0.25
  16   1  -5    7.49    0.31
  15  -1  -5   20.40    0.59
 -15  -1   5   21.30    0.53
 -15   1   5   20.35    0.53
  15   1  -5   20.44    0.61
  14  -1  -5    2.46    0.14
 -14  -1   5    2.26    0.10
 -14   1   5    2.31    0.10
  14   1  -5    2.33    0.10
 -14   1   5    2.29    0.11
  14   1  -5    2.32    0.16
 -13  -1   5   18.86    0.48
  13  -1  -5   19.15    0.54
 -13   1   5   18.70    0.48
  13   1  -5   19.19    0.55
  13   1  -5   19.72    0.48
 -13   1   5   19.48    0.48
 -12  -1   5   10.53    0.28
  12  -1  -5   10.45    0.33
  12   1  -5   10.61    0.34
 -12   1   5   10.59    0.28
 -12   1   5   10.69    0.29
  12   1  -5   10.83    0.28
 -11  -1   5    1.63    0.07
  11  -1  -5    1.67    0.10
  11   1  -5    1.61    0.07
 -11   1   5    1.54    0.07
  11   1  -5    1.48    0.10
 -11   1   5    1.35    0.07
  10  -1  -5    6.39    0.16
  10  -1  -5    6.28    0.21
 -10  -1   5    6.31    0.16
 -10  -1   5    6.17    0.18
 -10   1   5    6.08    0.18
 -10   1   5    6.30    0.18
  10   1  -5    6.43    0.22
  10   1  -5    6.30    0.18
  -9  -1   5    2.17    0.08
  -9  -1   5    1.91    0.06
   9  -1  -5    2.14    0.10
   9  -1  -5    2.24    0.07
  -9   1   5    2.05    0.08
   9   1  -5    2.06    0.08
   9   1  -5    2.30    0.11
  -9   1   5    2.10    0.08
   8  -1  -5    0.32    0.05
   8  -1  -5    0.41    0.03
  -8  -1   5    0.34    0.03
  -8  -1   5    0.41    0.03
   8   1  -5    0.31    0.05
  -8   1   5    0.43    0.04
  -8   1   5    0.35    0.03
   8   1  -5    0.36    0.04
   7  -1  -5   28.72    0.71
   7  -1  -5   29.45    0.68
  -7  -1   5   29.86    0.67
  -7  -1   5   30.58    0.67
  -7   1   5   28.63    0.68
   7   1  -5   29.22    0.69
  -7   1   5   28.92    0.67
   7   1  -5   29.37    0.72
  -6  -1   5    0.12    0.02
  -6  -1   5    0.11    0.02
   6  -1  -5    0.12    0.03
   6  -1  -5    0.11    0.02
  -6   1   5    0.10    0.02
   6   1  -5    0.11    0.03
  -6   1   5    0.10    0.02
   6   1  -5    0.08    0.02
   5  -1  -5    2.90    0.10
  -5  -1   5    2.91    0.08
   5  -1  -5    2.83    0.08
  -5  -1   5    2.91    0.08
  -5   1   5    2.94    0.08
   5   1  -5    2.90    0.09
   5   1  -5    2.87    0.10
  -5   1   5    2.88    0.09
   4  -1  -5    6.70    0.18
  -4  -1   5    6.90    0.17
   4  -1  -5    6.70    0.17
   4   1  -5    6.99    0.18
  -4   1   5    6.78    0.17
  -4   1   5    6.88    0.16
   4   1  -5    6.77    0.18
   3  -1  -5   36.57    0.86
   3  -1  -5   37.09    0.87
  -3  -1   5   37.10    0.83
   3   1  -5   38.38    0.86
  -3   1   5   37.73    0.83
   3   1  -5   36.74    0.84
   3   1  -5   37.17    0.86
   2  -1  -5   31.24    0.70
  -2  -1   5   29.65    0.68
   2  -1  -5   29.75    0.70
  -2   1   5   30.41    0.69
   2   1  -5   29.31    0.69
   2   1  -5   29.55    0.68
  -2   1   5   29.84    0.67
   1  -1  -5   24.35    0.58
   1  -1  -5   26.11    0.59
  -1  -1   5   24.00    0.57
   1   1  -5   24.50    0.58
   1   1  -5   24.72    0.58
  -1   1   5   26.00    0.55
   0  -1  -5    2.86    0.09
   0  -1  -5    2.86    0.09
   0  -1   5    2.73    0.07
   0  -1   5    2.58    0.09
   0   1  -5    2.72    0.08
   0   1   5    2.66    0.07
   0   1   5    2.68    0.08
   0   1  -5    2.69    0.09
   1  -1   5   63.39    1.43
  -1  -1  -5   62.96    1.46
  -1  -1  -5   63.84    1.47
   1  -1   5   64.81    1.46
   1   1   5   62.85    1.48
  -1   1  -5   63.83    1.46
  -1   1  -5   64.81    1.47
   2  -1   5   38.10    0.86
   2  -1   5   37.96    0.88
  -2  -1  -5   38.74    0.85
  -2  -1  -5   37.17    0.88
  -2  -1  -5   37.31    0.88
   2   1   5   37.89    0.86
  -2   1  -5   37.19    0.86
  -2   1  -5   37.28    0.87
   3  -1   5    2.88    0.10
  -3  -1  -5    2.89    0.09
  -3  -1  -5    2.72    0.10
   3  -1   5    2.96    0.11
  -3  -1  -5    3.00    0.10
   3   1   5    2.90    0.09
  -3   1  -5    3.00    0.09
  -3   1  -5    2.90    0.10
  -4  -1  -5   41.13    0.95
  -4  -1  -5   41.00    0.92
  -4  -1  -5   39.86    0.96
   4  -1   5   39.92    0.97
  -4  -1  -5   41.22    0.92
  -4   1  -5   40.48    0.94
  -4   1  -5   40.74    0.93
  -4   1  -5   40.67    0.93
  -5  -1  -5   23.41    0.54
   5  -1   5   22.84    0.59
  -5  -1  -5   23.55    0.55
  -5  -1  -5   23.47    0.57
  -5   1  -5   22.96    0.56
  -5   1  -5   23.72    0.55
  -5   1  -5   22.98    0.56
   6  -1   5    3.30    0.14
  -6  -1  -5    3.35    0.11
  -6  -1  -5    3.36    0.12
  -6  -1  -5    3.34    0.10
  -6   1  -5    3.24    0.12
   6   1   5    3.31    0.12
  -6   1  -5    3.51    0.12
  -6   1  -5    3.36    0.10
  -7  -1  -5    0.16    0.02
  -7  -1  -5    0.11    0.04
  -7  -1  -5    0.06    0.03
   7  -1   5    0.13    0.05
  -7   1  -5    0.16    0.03
  -7   1  -5    0.17    0.03
  -7   1  -5    0.12    0.04
   7   1   5    0.09    0.03
  -8  -1  -5    1.47    0.08
   8  -1   5    1.49    0.11
  -8  -1  -5    1.70    0.06
  -8  -1  -5    1.62    0.09
   8   1   5    1.69    0.09
  -8   1  -5    1.52    0.08
  -8   1  -5    1.60    0.09
  -9  -1  -5    2.92    0.12
  -9  -1  -5    2.95    0.13
   9  -1   5    2.88    0.15
   9   1   5    3.20    0.13
  -9   1  -5    2.92    0.12
  -9   1  -5    2.92    0.12
 -10  -1  -5   -0.03    0.03
  10  -1   5    0.04    0.05
 -10  -1  -5    0.00    0.03
 -10   1  -5    0.03    0.03
  10   1   5    0.03    0.04
 -10   1  -5    0.05    0.04
 -11  -1  -5    1.53    0.09
  11  -1   5    1.62    0.14
 -11   1  -5    1.65    0.10
 -11   1  -5    1.55    0.09
  11   1   5    1.46    0.14
  12  -1   5    1.19    0.12
 -12  -1  -5    1.27    0.09
 -12   1  -5    1.28    0.10
  12   1   5    1.28    0.13
 -13  -1  -5    0.00    0.04
  13  -1   5    0.03    0.06
 -13   1  -5    0.03    0.04
  13   1   5    0.03    0.07
  14  -1   5   -0.08    0.06
 -14  -1  -5   -0.02    0.04
 -14   1  -5   -0.01    0.05
  14   1   5    0.11    0.08
  15  -1   5   -0.04    0.06
 -15  -1  -5    0.00    0.05
  15   1   5    0.08    0.08
 -15   1  -5    0.04    0.05
 -19  -2   5    0.45    0.07
  19  -2  -5    0.32    0.09
  19   2  -5    0.47    0.11
 -19   2   5    0.38    0.08
 -18  -2   5    0.51    0.07
  18  -2  -5    0.59    0.10
  18   2  -5    0.33    0.10
 -18   2   5    0.48    0.07
 -17  -2   5    1.80    0.10
  17  -2  -5    1.36    0.13
  17   2  -5    1.91    0.17
 -17   2   5    1.53    0.11
  16  -2  -5    3.25    0.17
 -16  -2   5    3.09    0.13
  16   2  -5    3.10    0.19
 -16   2   5    3.26    0.15
  15  -2  -5    8.53    0.30
 -15  -2   5    8.19    0.25
 -15   2   5    8.32    0.25
  15   2  -5    8.87    0.33
  15   2  -5    8.23    0.25
 -15   2   5    8.23    0.26
  14  -2  -5    7.51    0.27
 -14  -2   5    7.11    0.22
  14   2  -5    7.81    0.23
 -14   2   5    7.58    0.24
  14   2  -5    7.81    0.30
 -14   2   5    7.72    0.23
 -13  -2   5    0.04    0.03
  13  -2  -5    0.06    0.05
  13   2  -5    0.04    0.05
  13   2  -5    0.10    0.04
 -13   2   5    0.04    0.04
 -13   2   5    0.06    0.04
 -12  -2   5    0.89    0.06
  12  -2  -5    0.98    0.09
 -12   2   5    0.98    0.07
 -12   2   5    1.04    0.07
  12   2  -5    1.01    0.11
  12   2  -5    0.96    0.07
  11  -2  -5    7.21    0.24
 -11  -2   5    7.00    0.20
  11   2  -5    6.56    0.21
 -11   2   5    7.03    0.20
  11   2  -5    7.29    0.26
 -11   2   5    6.75    0.20
  10  -2  -5   10.74    0.32
 -10  -2   5   11.03    0.28
  10   2  -5   10.97    0.29
 -10   2   5   10.88    0.28
 -10   2   5   10.76    0.29
  10   2  -5   10.70    0.33
  -9  -2   5    0.09    0.02
   9  -2  -5    0.12    0.02
   9  -2  -5    0.11    0.04
  -9   2   5    0.07    0.03
  -9   2   5    0.06    0.03
   9   2  -5    0.07    0.03
  -8  -2   5    7.28    0.19
   8  -2  -5    6.97    0.22
  -8  -2   5    7.24    0.20
   8  -2  -5    7.03    0.18
  -8  -2   5    7.39    0.17
  -8   2   5    7.06    0.19
  -8   2   5    6.90    0.20
   8   2  -5    7.18    0.20
   7  -2  -5   24.34    0.60
   7  -2  -5   24.61    0.57
  -7  -2   5   24.65    0.55
  -7  -2   5   24.57    0.59
  -7   2   5   24.41    0.58
  -7   2   5   23.90    0.56
   7   2  -5   24.07    0.59
  -6  -2   5   24.31    0.56
   6  -2  -5   24.63    0.57
   6  -2  -5   24.24    0.60
  -6  -2   5   24.06    0.58
   6   2  -5   23.64    0.58
  -6   2   5   24.81    0.56
  -6   2   5   24.49    0.58
  -5  -2   5   70.13    1.58
  -5  -2   5   66.42    1.57
   5  -2  -5   68.95    1.60
   5  -2  -5   69.29    1.57
  -5   2   5   70.10    1.56
  -5   2   5   69.04    1.54
   5   2  -5   68.94    1.57
   5   2  -5   68.64    1.58
  -4  -2   5    3.57    0.10
  -4  -2   5    3.53    0.11
   4  -2  -5    3.52    0.12
   4  -2  -5    3.80    0.11
   4   2  -5    3.53    0.10
  -4   2   5    3.62    0.09
   4   2  -5    3.56    0.11
  -4   2   5    3.67    0.11
  -3  -2   5   61.20    1.36
   3  -2  -5   60.92    1.33
   3  -2  -5   59.45    1.37
   3  -2  -5   58.66    1.38
  -3  -2   5   60.47    1.33
   3   2  -5   58.50    1.36
   3   2  -5   57.87    1.36
  -3   2   5   60.06    1.35
  -2  -2   5    0.04    0.01
  -2  -2   5    0.06    0.02
   2  -2  -5    0.07    0.03
   2  -2  -5    0.04    0.03
  -2   2   5    0.02    0.02
   2   2  -5    0.03    0.02
   2   2  -5    0.04    0.02
  -1  -2   5    1.66    0.05
   1  -2  -5    1.62    0.07
  -1  -2   5    1.50    0.07
   1  -2  -5    1.53    0.07
   1   2  -5    1.67    0.06
   1   2  -5    1.48    0.07
  -1   2   5    1.66    0.06
   0  -2  -5    9.94    0.22
   0  -2  -5    9.55    0.26
   0  -2   5    9.46    0.23
   0  -2   5    9.85    0.25
   0  -2  -5   10.02    0.26
   0   2  -5    9.76    0.24
   0   2   5    9.72    0.24
   0   2  -5    9.65    0.25
  -1  -2  -5    0.42    0.03
  -1  -2  -5    0.45    0.05
   1  -2   5    0.39    0.04
  -1  -2  -5    0.39    0.04
   1  -2   5    0.43    0.03
  -1   2  -5    0.46    0.04
  -1   2  -5    0.33    0.04
   1   2   5    0.45    0.03
   2  -2   5   66.43    1.53
  -2  -2  -5   68.22    1.57
   2  -2   5   68.24    1.56
  -2  -2  -5   68.35    1.52
  -2  -2  -5   67.64    1.58
  -2   2  -5   66.85    1.55
  -2   2  -5   69.94    1.55
   2   2   5   68.16    1.55
   3  -2   5  140.92    3.28
  -3  -2  -5  138.94    3.28
   3  -2   5  140.13    3.68
  -3  -2  -5  149.10    3.15
  -3   2  -5  140.34    3.25
   3   2   5  141.01    4.03
  -3   2  -5  135.55    3.20
  -4  -2  -5    9.27    0.22
  -4  -2  -5    8.83    0.25
   4  -2   5    8.87    0.25
   4  -2   5    8.88    0.25
  -4   2  -5    8.71    0.24
   4   2   5    9.27    0.22
   4   2   5    8.79    0.26
  -4   2  -5    8.85    0.22
   5  -2   5    0.16    0.04
  -5  -2  -5    0.17    0.03
   5  -2   5    0.11    0.04
  -5  -2  -5    0.09    0.03
  -5   2  -5    0.11    0.02
  -5   2  -5    0.12    0.03
   5   2   5    0.10    0.04
   5   2   5    0.14    0.02
  -6  -2  -5   -0.02    0.03
  -6  -2  -5    0.00    0.02
   6  -2   5   -0.02    0.03
  -6   2  -5    0.04    0.03
   6   2   5    0.01    0.02
   6   2   5   -0.01    0.03
   7  -2   5    0.43    0.06
  -7  -2  -5    0.37    0.05
  -7  -2  -5    0.46    0.05
  -7   2  -5    0.45    0.05
  -7   2  -5    0.43    0.06
   7   2   5    0.44    0.06
  -8  -2  -5    4.90    0.17
  -8  -2  -5    4.76    0.15
   8  -2   5    4.47    0.18
  -8   2  -5    4.69    0.17
   8   2   5    4.54    0.17
  -8   2  -5    4.43    0.16
  -9  -2  -5   -0.03    0.03
  -9  -2  -5    0.01    0.03
   9  -2   5    0.01    0.04
   9   2   5    0.07    0.04
  -9   2  -5    0.07    0.04
  -9   2  -5   -0.01    0.04
 -10  -2  -5    5.72    0.18
 -10  -2  -5    5.26    0.20
  10  -2   5    5.54    0.22
  10   2   5    5.12    0.20
 -10   2  -5    5.48    0.20
 -10   2  -5    5.42    0.19
 -11  -2  -5   18.11    0.46
  11  -2   5   17.23    0.52
 -11  -2  -5   17.67    0.49
 -11   2  -5   17.64    0.48
  11   2   5   18.16    0.49
 -11   2  -5   18.83    0.47
 -12  -2  -5    0.52    0.07
 -12  -2  -5    0.43    0.07
  12  -2   5    0.59    0.09
  12   2   5    0.57    0.07
 -12   2  -5    0.44    0.07
 -12   2  -5    0.61    0.07
 -13  -2  -5    0.08    0.05
  13  -2   5    0.10    0.06
 -13   2  -5    0.18    0.06
 -13   2  -5    0.05    0.05
 -14  -2  -5    1.14    0.10
  14  -2   5    0.81    0.11
 -14   2  -5    1.23    0.11
  14   2   5    1.04    0.14
 -15  -2  -5    0.26    0.06
  15  -2   5    0.04    0.07
  15   2   5    0.18    0.09
 -15   2  -5    0.27    0.07
  18  -3  -5    0.16    0.07
 -18  -3   5    0.11    0.05
 -18   3   5    0.23    0.06
  18   3  -5    0.22    0.09
  17  -3  -5    0.08    0.06
 -17  -3   5    0.04    0.04
  17   3  -5   -0.03    0.04
 -17   3   5    0.03    0.05
 -17   3   5    0.11    0.05
  17   3  -5    0.00    0.07
 -16  -3   5    0.46    0.06
  16  -3  -5    0.48    0.08
  16   3  -5    0.46    0.10
 -16   3   5    0.51    0.07
 -16   3   5    0.47    0.07
  16   3  -5    0.54    0.07
  15  -3  -5    1.32    0.12
 -15  -3   5    1.39    0.09
 -15   3   5    1.56    0.10
 -15   3   5    1.57    0.10
  15   3  -5    1.46    0.10
  15   3  -5    1.59    0.15
 -14  -3   5    0.99    0.07
  14  -3  -5    1.25    0.11
 -14   3   5    1.31    0.09
 -14   3   5    1.04    0.08
  14   3  -5    1.08    0.13
  14   3  -5    1.19    0.09
 -13  -3   5    5.13    0.17
  13  -3  -5    5.02    0.20
 -13   3   5    5.30    0.18
  13   3  -5    5.43    0.24
 -13   3   5    5.11    0.18
  13   3  -5    5.35    0.19
  12  -3  -5    0.58    0.07
 -12  -3   5    0.37    0.05
 -12  -3   5    0.39    0.05
  12   3  -5    0.40    0.06
 -12   3   5    0.45    0.06
 -12   3   5    0.45    0.06
 -11  -3   5    0.67    0.07
  11  -3  -5    0.86    0.09
 -11  -3   5    0.65    0.05
  11   3  -5    0.63    0.07
 -11   3   5    0.62    0.07
 -11   3   5    0.66    0.06
 -10  -3   5    2.71    0.11
 -10  -3   5    2.59    0.10
  10  -3  -5    2.57    0.13
  10   3  -5    2.71    0.12
 -10   3   5    2.65    0.11
 -10   3   5    2.71    0.11
  -9  -3   5    0.65    0.05
  -9  -3   5    0.57    0.06
   9  -3  -5    0.69    0.07
  -9   3   5    0.58    0.06
   9   3  -5    0.57    0.06
  -9   3   5    0.67    0.05
   8  -3  -5    0.14    0.04
  -8  -3   5    0.14    0.03
  -8  -3   5    0.15    0.03
  -8   3   5    0.09    0.03
  -8   3   5    0.12    0.03
   8   3  -5    0.10    0.03
  -7  -3   5    0.01    0.02
   7  -3  -5    0.01    0.03
  -7  -3   5    0.00    0.02
   7  -3  -5   -0.02    0.02
  -7   3   5    0.00    0.03
  -7   3   5    0.02    0.02
   7   3  -5   -0.02    0.03
   6  -3  -5    0.66    0.04
  -6  -3   5    0.65    0.05
  -6  -3   5    0.63    0.05
   6  -3  -5    0.67    0.06
  -6   3   5    0.68    0.05
   6   3  -5    0.66    0.03
   6   3  -5    0.56    0.05
  -6   3   5    0.62    0.04
  -5  -3   5    0.54    0.04
   5  -3  -5    0.51    0.04
   5  -3  -5    0.51    0.04
  -5  -3   5    0.51    0.04
   5  -3  -5    0.48    0.05
   5   3  -5    0.60    0.05
  -5   3   5    0.41    0.04
   5   3  -5    0.46    0.03
   4  -3  -5    8.48    0.25
   4  -3  -5    8.95    0.22
  -4  -3   5    9.18    0.23
   4  -3  -5    9.17    0.24
  -4  -3   5    8.82    0.23
   4   3  -5    9.05    0.24
   4   3  -5    8.87    0.23
  -4   3   5    9.05    0.24
  -3  -3   5    8.44    0.22
   3  -3  -5    8.08    0.23
   3  -3  -5    8.34    0.23
   3  -3  -5    8.16    0.19
  -3  -3   5    8.51    0.21
   3   3  -5    8.37    0.22
   3   3  -5    8.05    0.22
  -3   3   5    8.38    0.22
  -2  -3   5    1.23    0.06
  -2  -3   5    1.26    0.05
   2  -3  -5    1.33    0.07
   2  -3  -5    1.26    0.04
   2   3  -5    1.21    0.06
   2   3  -5    1.34    0.06
  -2   3   5    1.26    0.06
  -1  -3   5    0.04    0.02
   1  -3  -5    0.04    0.01
  -1  -3   5    0.04    0.02
   1  -3  -5    0.08    0.03
  -1   3   5    0.05    0.02
  -1   3   5    0.02    0.03
   1   3  -5    0.04    0.03
   1   3  -5    0.05    0.02
   0  -3  -5    0.24    0.04
   0  -3  -5    0.26    0.02
   0  -3   5    0.26    0.04
   0  -3   5    0.25    0.03
   0   3  -5    0.20    0.03
   0   3   5    0.29    0.05
   0   3  -5    0.23    0.04
   0   3   5    0.20    0.03
   1  -3   5   17.67    0.44
   1  -3   5   18.52    0.43
  -1  -3  -5   17.99    0.45
  -1  -3  -5   17.99    0.40
  -1   3  -5   17.40    0.42
   1   3   5   17.60    0.46
  -1   3  -5   17.32    0.44
   1   3   5   17.67    0.42
   2  -3   5    3.54    0.11
  -2  -3  -5    3.28    0.12
   2  -3   5    3.63    0.12
  -2  -3  -5    3.46    0.09
   2   3   5    3.14    0.13
  -2   3  -5    3.40    0.12
  -2   3  -5    3.37    0.10
   2   3   5    3.44    0.10
  -3  -3  -5    0.29    0.04
   3  -3   5    0.28    0.04
   3  -3   5    0.32    0.04
  -3  -3  -5    0.30    0.03
   3   3   5    0.25    0.03
  -3   3  -5    0.34    0.03
  -3   3  -5    0.27    0.04
   3   3   5    0.28    0.05
   4  -3   5    2.89    0.11
  -4  -3  -5    2.75    0.12
  -4  -3  -5    3.00    0.09
   4  -3   5    2.83    0.12
   4   3   5    2.86    0.09
  -4   3  -5    2.91    0.12
   4   3   5    2.84    0.13
  -5  -3  -5    0.92    0.07
   5  -3   5    0.88    0.07
   5  -3   5    0.99    0.08
  -5  -3  -5    0.85    0.05
   5   3   5    0.95    0.08
  -5   3  -5    0.76    0.07
  -6  -3  -5    0.08    0.03
   6  -3   5    0.05    0.04
   6  -3   5    0.06    0.04
  -6  -3  -5    0.03    0.04
  -6   3  -5    0.08    0.04
   6   3   5    0.08    0.04
   7  -3   5    0.88    0.08
  -7  -3  -5    0.91    0.06
   7  -3   5    0.84    0.08
  -7  -3  -5    0.95    0.08
  -7   3  -5    0.84    0.08
   7   3   5    1.00    0.09
  -8  -3  -5    8.58    0.27
   8  -3   5    8.53    0.27
   8  -3   5    8.30    0.27
  -8  -3  -5    8.99    0.24
  -8   3  -5    8.38    0.26
   8   3   5    8.99    0.28
  -9  -3  -5    5.12    0.16
   9  -3   5    4.72    0.18
  -9  -3  -5    4.99    0.19
   9  -3   5    4.60    0.19
   9   3   5    5.05    0.19
  -9   3  -5    4.96    0.18
  10  -3   5    3.40    0.16
 -10  -3  -5    3.46    0.15
  10  -3   5    3.70    0.16
 -10  -3  -5    3.49    0.14
 -10   3  -5    3.58    0.15
  10   3   5    3.54    0.16
 -11  -3  -5    0.52    0.08
  11  -3   5    0.42    0.08
  11   3   5    0.42    0.07
 -11   3  -5    0.58    0.07
 -12  -3  -5   -0.03    0.04
  12  -3   5   -0.03    0.05
 -12   3  -5    0.09    0.05
  12   3   5    0.10    0.06
 -13  -3  -5    0.03    0.05
  13  -3   5   -0.14    0.05
 -13   3  -5    0.09    0.05
  13   3   5    0.05    0.05
 -14  -3  -5    0.01    0.05
 -14   3  -5   -0.05    0.04
 -17  -4   5    0.07    0.04
  17  -4  -5    0.12    0.07
  17   4  -5   -0.07    0.07
 -17   4   5    0.10    0.06
  17   4  -5    0.19    0.06
 -17   4   5    0.05    0.05
  16  -4  -5    0.49    0.09
 -16  -4   5    0.49    0.06
 -16   4   5    0.42    0.07
 -16   4   5    0.52    0.08
  16   4  -5    0.43    0.10
  16   4  -5    0.46    0.07
  15  -4  -5    0.85    0.11
 -15  -4   5    0.94    0.08
  15   4  -5    0.72    0.08
 -15   4   5    0.91    0.09
 -15   4   5    0.88    0.09
  15   4  -5    0.73    0.11
 -14  -4   5    0.04    0.04
  14  -4  -5   -0.05    0.05
 -14  -4   5    0.01    0.04
  14   4  -5    0.01    0.04
 -14   4   5    0.09    0.05
 -14   4   5    0.02    0.04
 -13  -4   5    6.50    0.23
  13  -4  -5    6.45    0.25
 -13  -4   5    6.63    0.21
 -13   4   5    6.73    0.22
 -13   4   5    6.74    0.23
  13   4  -5    6.92    0.23
 -12  -4   5    4.10    0.16
  12  -4  -5    3.98    0.18
 -12  -4   5    4.15    0.15
 -12   4   5    4.46    0.16
  12   4  -5    4.19    0.17
 -12   4   5    4.13    0.17
 -11  -4   5    0.68    0.07
  11  -4  -5    0.62    0.08
 -11  -4   5    0.77    0.06
 -11   4   5    0.77    0.07
  11   4  -5    0.76    0.08
 -11   4   5    0.60    0.07
  10  -4  -5    2.51    0.13
 -10  -4   5    2.45    0.10
 -10  -4   5    2.61    0.12
  10   4  -5    2.63    0.12
 -10   4   5    2.50    0.12
 -10   4   5    2.38    0.11
  -9  -4   5    3.24    0.13
  -9  -4   5    3.10    0.11
   9  -4  -5    3.52    0.15
   9   4  -5    3.51    0.14
  -9   4   5    3.22    0.14
  -8  -4   5    4.31    0.14
  -8  -4   5    4.19    0.15
   8  -4  -5    4.37    0.17
   8   4  -5    4.37    0.16
  -8   4   5    4.37    0.16
  -7  -4   5    0.26    0.04
   7  -4  -5    0.27    0.05
  -7  -4   5    0.31    0.04
   7   4  -5    0.31    0.05
  -7   4   5    0.24    0.05
   6  -4  -5    0.72    0.07
  -6  -4   5    0.77    0.05
  -6  -4   5    0.77    0.06
  -6   4   5    0.69    0.06
   6   4  -5    0.86    0.07
  -6   4   5    0.68    0.06
  -5  -4   5    2.28    0.09
   5  -4  -5    2.31    0.11
  -5  -4   5    2.28    0.09
   5   4  -5    2.32    0.10
  -5   4   5    2.26    0.10
   5   4  -5    2.19    0.08
  -5   4   5    2.14    0.10
   4  -4  -5    0.07    0.03
  -4  -4   5    0.09    0.03
  -4  -4   5    0.13    0.03
  -4   4   5    0.10    0.03
   4   4  -5    0.14    0.03
   4   4  -5    0.08    0.03
  -4   4   5    0.03    0.03
  -3  -4   5    0.00    0.02
  -3  -4   5    0.01    0.03
   3  -4  -5    0.00    0.03
   3   4  -5   -0.01    0.03
  -3   4   5    0.05    0.03
   3   4  -5    0.02    0.03
  -3   4   5    0.03    0.03
  -2  -4   5    3.23    0.11
   2  -4  -5    3.17    0.13
  -2  -4   5    2.92    0.11
  -2   4   5    3.06    0.13
   2   4  -5    3.10    0.11
  -2   4   5    3.19    0.11
   2   4  -5    3.14    0.11
   1  -4  -5    4.48    0.16
  -1  -4   5    4.57    0.15
  -1  -4   5    4.70    0.14
   1   4  -5    4.65    0.14
  -1   4   5    4.53    0.14
   1   4  -5    4.48    0.15
  -1   4   5    4.54    0.16
   0  -4   5    6.28    0.17
   0  -4   5    5.82    0.18
   0  -4  -5    5.84    0.19
   0   4  -5    5.84    0.17
   0   4  -5    5.64    0.18
   0   4   5    5.91    0.17
   0   4   5    5.71    0.20
   1  -4   5    0.72    0.05
   1  -4   5    0.61    0.06
  -1  -4  -5    0.73    0.07
   1   4   5    0.70    0.07
  -1   4  -5    0.67    0.05
   1   4   5    0.71    0.05
  -1   4  -5    0.65    0.06
   2  -4   5    2.28    0.10
  -2  -4  -5    2.18    0.11
   2  -4   5    2.27    0.09
   2   4   5    2.16    0.08
  -2   4  -5    2.23    0.08
  -2   4  -5    2.23    0.10
   2   4   5    2.25    0.11
   3  -4   5    0.30    0.04
  -3  -4  -5    0.26    0.05
   3  -4   5    0.21    0.04
   3   4   5    0.30    0.04
   3   4   5    0.27    0.06
  -3   4  -5    0.22    0.05
   4  -4   5    0.73    0.06
  -4  -4  -5    0.67    0.07
   4  -4   5    0.76    0.07
  -4   4  -5    0.70    0.07
   4   4   5    0.71    0.08
  -5  -4  -5    0.03    0.04
   5  -4   5   -0.03    0.03
   5  -4   5    0.05    0.04
   5   4   5    0.06    0.04
  -5   4  -5    0.05    0.04
   6  -4   5    0.64    0.06
   6  -4   5    0.65    0.07
  -6  -4  -5    0.67    0.07
   6   4   5    0.51    0.07
  -6   4  -5    0.73    0.08
  -7  -4  -5    0.23    0.06
   7  -4   5    0.18    0.06
   7   4   5    0.12    0.05
  -7   4  -5    0.21    0.05
  -8  -4  -5    8.27    0.27
   8  -4   5    7.97    0.26
  -8   4  -5    7.65    0.26
   8   4   5    7.46    0.27
   9  -4   5    3.49    0.16
  -9  -4  -5    3.54    0.16
   9   4   5    3.34    0.16
  -9   4  -5    3.42    0.16
 -10  -4  -5    0.05    0.05
  10  -4   5    0.12    0.06
  10   4   5   -0.03    0.05
 -10   4  -5    0.12    0.05
 -11  -4  -5    0.51    0.08
  11  -4   5    0.62    0.08
 -11   4  -5    0.46    0.07
  11   4   5    0.63    0.09
 -12  -4  -5    1.11    0.11
  12  -4   5    0.82    0.10
  12   4   5    1.08    0.11
 -12   4  -5    1.16    0.10
  13  -4   5    0.99    0.11
 -13  -4  -5    0.96    0.11
  13   4   5    1.14    0.12
 -13   4  -5    1.00    0.10
 -15  -5   5    0.96    0.09
 -15  -5   5    0.98    0.10
  15  -5  -5    1.03    0.11
  15   5  -5    1.02    0.10
 -15   5   5    0.97    0.10
 -14  -5   5    0.37    0.07
 -14  -5   5    0.36    0.05
  14  -5  -5    0.35    0.08
 -14   5   5    0.43    0.08
  14   5  -5    0.18    0.06
 -13  -5   5    0.49    0.06
  13  -5  -5    0.37    0.07
 -13  -5   5    0.66    0.08
  13   5  -5    0.52    0.08
 -13   5   5    0.46    0.07
 -12  -5   5    0.28    0.05
 -12  -5   5    0.29    0.06
  12  -5  -5    0.20    0.06
 -12   5   5    0.28    0.06
  12   5  -5    0.25    0.06
  11  -5  -5    1.86    0.12
 -11  -5   5    1.92    0.09
 -11  -5   5    1.65    0.10
 -11   5   5    1.84    0.11
  11   5  -5    1.69    0.11
 -10  -5   5    2.38    0.12
 -10  -5   5    2.61    0.11
  10  -5  -5    2.47    0.13
  10   5  -5    2.42    0.13
 -10   5   5    2.35    0.13
  -9  -5   5    1.62    0.09
   9  -5  -5    1.66    0.11
  -9  -5   5    1.65    0.10
  -9   5   5    1.77    0.10
   9   5  -5    1.73    0.11
  -8  -5   5   20.90    0.55
  -8  -5   5   21.56    0.52
   8  -5  -5   20.97    0.56
   8   5  -5   21.42    0.56
  -8   5   5   21.32    0.56
  -7  -5   5    6.15    0.18
   7  -5  -5    5.88    0.21
  -7  -5   5    6.02    0.20
  -7   5   5    6.02    0.21
   7   5  -5    5.99    0.21
   6  -5  -5    0.08    0.05
  -6  -5   5    0.09    0.04
  -6  -5   5    0.03    0.03
  -6   5   5    0.08    0.05
   6   5  -5    0.20    0.05
   5  -5  -5   23.16    0.60
  -5  -5   5   23.79    0.58
  -5  -5   5   23.54    0.56
  -5   5   5   22.30    0.58
   5   5  -5   22.97    0.59
  -4  -5   5    5.60    0.17
   4  -5  -5    5.09    0.19
   4   5  -5    5.41    0.18
  -4   5   5    5.37    0.18
  -4   5   5    5.48    0.19
  -3  -5   5    3.13    0.12
   3  -5  -5    3.16    0.14
   3   5  -5    2.99    0.13
   3   5  -5    3.10    0.12
  -3   5   5    3.07    0.13
  -3   5   5    3.05    0.13
   2  -5  -5    0.08    0.04
  -2  -5   5    0.07    0.04
   2   5  -5    0.12    0.04
  -2   5   5    0.08    0.04
  -2   5   5    0.02    0.04
   2   5  -5    0.04    0.04
  -1  -5   5    0.52    0.06
   1  -5  -5    0.44    0.07
  -1   5   5    0.53    0.06
   1   5  -5    0.49    0.05
   1   5  -5    0.49    0.06
  -1   5   5    0.46    0.06
   0  -5   5    4.44    0.16
   0  -5  -5    4.58    0.18
   0   5   5    4.72    0.16
   0   5   5    4.53    0.18
   0   5  -5    4.91    0.17
   0   5  -5    4.83    0.15
  -1  -5  -5    0.10    0.04
   1  -5   5   -0.04    0.03
   1   5   5   -0.01    0.04
  -1   5  -5    0.11    0.04
   1   5   5    0.06    0.04
  -2  -5  -5    0.66    0.07
   2  -5   5    0.70    0.07
   2   5   5    0.72    0.08
  -2   5  -5    0.73    0.07
  -3  -5  -5    9.28    0.29
   3  -5   5    9.50    0.27
  -3   5  -5    9.36    0.28
   3   5   5    8.99    0.30
  -4  -5  -5    2.57    0.13
   4  -5   5    2.42    0.12
   4   5   5    2.45    0.14
  -4   5  -5    2.36    0.12
  -5  -5  -5   -0.01    0.04
   5  -5   5    0.05    0.05
  -5   5  -5   -0.05    0.04
   5   5   5   -0.06    0.04
  -6  -5  -5    0.40    0.07
   6  -5   5    0.26    0.06
  -6   5  -5    0.22    0.06
   6   5   5    0.38    0.07
   7  -5   5    0.32    0.06
  -7  -5  -5    0.38    0.07
   7   5   5    0.32    0.07
  -7   5  -5    0.42    0.07
  -8  -5  -5    0.13    0.05
   8  -5   5    0.19    0.06
  -8   5  -5    0.20    0.06
   8   5   5    0.08    0.06
  -9  -5  -5    0.30    0.07
   9  -5   5    0.43    0.08
  -9   5  -5    0.37    0.07
   9   5   5    0.47    0.08
 -10  -5  -5    1.01    0.10
  10  -5   5    1.06    0.11
 -10   5  -5    0.81    0.09
  10   5   5    1.02    0.11
  11  -5   5    0.58    0.09
 -11  -5  -5    0.73    0.09
 -11   5  -5    0.62    0.09
  11   5   5    0.65    0.10
  12  -6  -5    0.87    0.10
 -12  -6   5    0.79    0.07
 -12   6   5    0.82    0.10
  12   6  -5    0.89    0.10
 -11  -6   5    0.01    0.03
  11  -6  -5    0.01    0.05
 -11   6   5   -0.02    0.05
  11   6  -5    0.02    0.05
  10  -6  -5    2.11    0.13
 -10  -6   5    1.95    0.10
  10   6  -5    2.06    0.13
 -10   6   5    1.96    0.12
   9  -6  -5    0.55    0.08
  -9  -6   5    0.51    0.06
  -9   6   5    0.71    0.08
   9   6  -5    0.54    0.08
   8  -6  -5    1.68    0.12
  -8  -6   5    1.81    0.09
   8   6  -5    1.72    0.11
  -8   6   5    1.42    0.11
   7  -6  -5    4.11    0.18
  -7  -6   5    4.01    0.14
  -7   6   5    3.76    0.17
   7   6  -5    3.83    0.17
   6  -6  -5    4.00    0.18
  -6  -6   5    4.15    0.15
  -6   6   5    4.45    0.17
   6   6  -5    4.16    0.17
   5  -6  -5    0.33    0.07
  -5  -6   5    0.32    0.05
   5   6  -5    0.28    0.06
  -5   6   5    0.26    0.06
  -4  -6   5    6.28    0.20
   4  -6  -5    6.54    0.23
  -4   6   5    6.58    0.22
   4   6  -5    6.38    0.22
   3  -6  -5    0.07    0.05
  -3  -6   5    0.04    0.04
   3   6  -5    0.01    0.04
  -3   6   5    0.06    0.05
  -2  -6   5    7.59    0.23
   2  -6  -5    7.51    0.26
   2   6  -5    8.16    0.24
  -2   6   5    7.73    0.24
  -2   6   5    7.86    0.26
  -1  -6   5    3.91    0.15
   1  -6  -5    3.72    0.17
   1   6  -5    3.79    0.15
  -1   6   5    3.93    0.15
  -1   6   5    3.92    0.17
   1   6  -5    4.01    0.15
   0  -6  -5    2.34    0.13
   0  -6   5    2.41    0.11
   0   6  -5    2.61    0.13
   0   6   5    2.55    0.13
   1  -6   5    3.78    0.15
  -1  -6  -5    3.45    0.16
   1   6   5    4.02    0.18
  -1   6  -5    3.73    0.15
  -2  -6  -5    0.01    0.04
   2  -6   5   -0.02    0.04
   2   6   5   -0.02    0.04
  -2   6  -5    0.01    0.04
   3  -6   5    0.00    0.04
  -3  -6  -5    0.02    0.05
   3   6   5    0.04    0.05
  -3   6  -5    0.04    0.04
  -4  -6  -5    1.21    0.11
   4  -6   5    1.26    0.09
   4   6   5    1.05    0.11
  -4   6  -5    1.07    0.10
  -5  -6  -5    0.13    0.05
   5  -6   5    0.13    0.05
   5   6   5    0.08    0.06
  -5   6  -5    0.04    0.05
   6  -6   5    0.60    0.08
  -6  -6  -5    0.59    0.09
  -6   6  -5    0.61    0.08
   6   6   5    0.56    0.09
  -7  -6  -5   -0.02    0.05
   7  -6   5    0.00    0.05
  -7   6  -5   -0.05    0.05
   7   6   5   -0.04    0.06
   8  -6   5    0.19    0.07
  -8  -6  -5    0.26    0.07
   8   6   5    0.23    0.07
  -8   6  -5    0.26    0.07
  -9  -6  -5    0.65    0.10
   9  -6   5    0.57    0.09
  -9   6  -5    0.65    0.09
   9   6   5    0.71    0.10
   8  -7  -5    0.01    0.06
   8   7  -5    0.08    0.06
  -8   7   5   -0.02    0.05
   7  -7  -5   -0.04    0.05
  -7  -7   5    0.07    0.04
   7   7  -5    0.00    0.05
  -7   7   5    0.02    0.05
  -6  -7   5    0.98    0.08
   6  -7  -5    0.80    0.10
   6   7  -5    0.93    0.10
  -6   7   5    1.03    0.10
  -5  -7   5    0.14    0.05
   5  -7  -5    0.09    0.06
  -5   7   5    0.10    0.06
   5   7  -5    0.10    0.05
   4  -7  -5   -0.02    0.05
  -4  -7   5    0.02    0.04
  -4   7   5   -0.03    0.05
   4   7  -5    0.02    0.05
   3  -7  -5    2.22    0.13
  -3  -7   5    2.27    0.11
   3   7  -5    2.32    0.13
  -3   7   5    2.07    0.13
   2  -7  -5    0.99    0.10
  -2  -7   5    0.99    0.08
   1  -7  -5    0.11    0.05
  -1  -7   5   -0.01    0.04
   0  -7   5    0.12    0.05
   0  -7  -5    0.08    0.06
   0   7   5    0.16    0.07
   1  -7   5    0.35    0.06
  -1  -7  -5    0.32    0.07
  -1   7  -5    0.39    0.07
   1   7   5    0.16    0.06
   2  -7   5    0.12    0.05
  -2  -7  -5    0.05    0.05
  -2   7  -5    0.20    0.06
   2   7   5    0.27    0.07
   3  -7   5   -0.03    0.05
  -3  -7  -5    0.02    0.05
  -3   7  -5    0.00    0.05
   3   7   5    0.03    0.06
  -4  -7  -5    0.53    0.08
   4  -7   5    0.50    0.07
  -4   7  -5    0.40    0.08
   4   7   5    0.46    0.09
  20   0  -6    0.10    0.08
 -20   0   6    0.21    0.06
  19   0  -6    0.07    0.07
 -19   0   6   -0.01    0.05
 -18   0   6    0.59    0.07
  18   0  -6    0.40    0.09
  17   0  -6   -0.01    0.06
 -17   0   6   -0.02    0.04
 -16   0   6    6.69    0.22
  16   0  -6    6.97    0.27
 -15   0   6    0.04    0.04
  15   0  -6    0.05    0.06
  14   0  -6   33.98    0.91
 -14   0   6   36.96    0.85
  13   0  -6    0.02    0.02
 -13   0   6    0.00    0.03
  13   0  -6    0.02    0.05
 -12   0   6    0.99    0.05
 -12   0   6    0.90    0.06
  12   0  -6    1.05    0.10
  12   0  -6    0.96    0.05
 -11   0   6   -0.01    0.02
  11   0  -6   -0.04    0.03
 -11   0   6    0.02    0.02
  11   0  -6   -0.03    0.02
  10   0  -6    0.52    0.04
 -10   0   6    0.43    0.04
  10   0  -6    0.54    0.07
 -10   0   6    0.50    0.04
  -9   0   6    0.02    0.02
  -9   0   6    0.00    0.02
   9   0  -6    0.01    0.02
   9   0  -6   -0.01    0.03
  -8   0   6    3.25    0.10
   8   0  -6    3.28    0.10
   8   0  -6    3.54    0.13
  -8   0   6    3.30    0.10
  -7   0   6   -0.02    0.01
  -7   0   6    0.03    0.02
   7   0  -6    0.01    0.02
   7   0  -6   -0.01    0.03
  -6   0   6  159.99    3.76
  -6   0   6  165.83    3.71
   6   0  -6  165.66    3.83
   6   0  -6  165.23    3.81
  -5   0   6   -0.02    0.01
   5   0  -6   -0.01    0.02
   5   0  -6   -0.01    0.02
  -5   0   6    0.00    0.01
   4   0  -6    1.19    0.05
  -4   0   6    1.24    0.04
  -4   0   6    1.28    0.05
   4   0  -6    1.29    0.05
  -3   0   6    0.01    0.01
   3   0  -6    0.01    0.01
  -3   0   6    0.01    0.01
   3   0  -6    0.01    0.01
  -2   0   6    5.50    0.15
   2   0  -6    5.83    0.14
  -2   0   6    5.48    0.14
   2   0  -6    5.48    0.15
   1   0  -6   -0.01    0.01
   1   0  -6    0.00    0.01
   1   0  -6    0.01    0.01
  -1   0   6    0.01    0.01
  -1   0  -6    0.02    0.02
  -1   0  -6    0.00    0.02
   1   0   6   -0.03    0.02
  -1   0  -6    0.01    0.02
  -2   0  -6    3.97    0.12
  -2   0  -6    3.96    0.11
  -2   0  -6    4.01    0.12
  -3   0  -6   -0.01    0.02
  -3   0  -6   -0.02    0.02
  -3   0  -6    0.02    0.02
  -3   0  -6    0.00    0.02
  -4   0  -6    1.06    0.06
  -4   0  -6    1.09    0.06
  -4   0  -6    0.96    0.05
  -4   0  -6    1.05    0.05
  -5   0  -6   -0.01    0.02
  -5   0  -6    0.00    0.02
  -5   0  -6    0.03    0.03
  -5   0  -6    0.06    0.03
  -6   0  -6   29.03    0.67
  -6   0  -6   28.46    0.67
  -6   0  -6   28.17    0.68
  -6   0  -6   26.68    0.66
  -7   0  -6    0.02    0.03
  -7   0  -6   -0.02    0.02
  -7   0  -6    0.03    0.03
   7   0   6    0.03    0.04
  -8   0  -6   15.66    0.40
  -8   0  -6   15.58    0.39
   8   0   6   15.41    0.46
   8   0   6   15.87    0.40
   9   0   6   -0.03    0.05
  -9   0  -6    0.00    0.03
  -9   0  -6    0.01    0.03
 -10   0  -6    0.87    0.06
 -10   0  -6    0.83    0.08
  10   0   6    0.97    0.11
 -11   0  -6    0.02    0.04
  11   0   6   -0.03    0.05
 -12   0  -6    0.87    0.08
  12   0   6    0.89    0.11
  13   0   6    0.01    0.06
 -13   0  -6   -0.02    0.04
 -14   0  -6    0.29    0.07
  14   0   6    0.26    0.09
  15   0   6   -0.02    0.07
 -15   0  -6   -0.04    0.04
 -19  -1   6    0.23    0.06
  19  -1  -6    0.12    0.08
 -19   1   6    0.09    0.06
  19   1  -6    0.09    0.08
  18  -1  -6    0.80    0.11
 -18  -1   6    0.69    0.08
 -18   1   6    0.75    0.08
  18   1  -6    0.89    0.13
  17  -1  -6   -0.06    0.05
 -17  -1   6   -0.01    0.04
 -17   1   6    0.03    0.04
  17   1  -6    0.01    0.06
  16  -1  -6    1.78    0.13
 -16  -1   6    1.51    0.09
 -16   1   6    1.64    0.10
  16   1  -6    1.67    0.15
  15  -1  -6    4.21    0.20
 -15  -1   6    4.20    0.15
  15   1  -6    4.13    0.21
 -15   1   6    4.27    0.16
 -14  -1   6    3.05    0.12
  14  -1  -6    2.83    0.16
 -14   1   6    2.80    0.12
  14   1  -6    3.37    0.12
 -14   1   6    3.08    0.12
  14   1  -6    3.26    0.17
 -13  -1   6    6.11    0.19
  13  -1  -6    6.20    0.23
 -13   1   6    6.04    0.18
  13   1  -6    6.46    0.19
 -13   1   6    5.97    0.19
  13   1  -6    5.86    0.24
 -12  -1   6    5.31    0.16
  12  -1  -6    5.27    0.20
 -12   1   6    5.22    0.16
  12   1  -6    5.22    0.21
 -12   1   6    5.17    0.16
  12   1  -6    5.25    0.16
 -11  -1   6    0.34    0.04
  11  -1  -6    0.35    0.03
  11  -1  -6    0.33    0.06
 -11   1   6    0.27    0.04
  11   1  -6    0.36    0.04
 -11   1   6    0.27    0.04
  11   1  -6    0.32    0.06
  10  -1  -6    0.40    0.06
 -10  -1   6    0.33    0.04
  10  -1  -6    0.38    0.03
 -10  -1   6    0.35    0.03
  10   1  -6    0.36    0.04
 -10   1   6    0.26    0.04
  10   1  -6    0.21    0.05
 -10   1   6    0.30    0.04
   9  -1  -6    0.01    0.03
  -9  -1   6    0.00    0.02
  -9  -1   6    0.02    0.01
   9  -1  -6    0.00    0.01
  -9   1   6    0.01    0.02
   9   1  -6   -0.03    0.03
  -9   1   6    0.00    0.02
   9   1  -6    0.01    0.02
  -8  -1   6    1.78    0.06
   8  -1  -6    1.83    0.09
  -8  -1   6    1.51    0.06
   8  -1  -6    1.67    0.06
  -8   1   6    1.68    0.07
  -8   1   6    1.69    0.07
   8   1  -6    1.84    0.10
   8   1  -6    1.78    0.07
   7  -1  -6   65.57    1.50
  -7  -1   6   63.58    1.44
  -7  -1   6   68.43    2.01
   7  -1  -6   65.11    1.51
  -7   1   6   63.90    1.43
  -7   1   6   64.04    1.46
   7   1  -6   63.78    1.51
   7   1  -6   63.65    1.48
   6  -1  -6    5.31    0.14
   6  -1  -6    5.21    0.16
  -6  -1   6    5.35    0.14
  -6  -1   6    5.13    0.14
   6   1  -6    5.28    0.15
  -6   1   6    5.22    0.14
  -6   1   6    5.24    0.13
   6   1  -6    5.11    0.16
   5  -1  -6   44.94    1.03
  -5  -1   6   44.72    1.01
   5  -1  -6   42.35    1.05
  -5  -1   6   45.80    1.03
  -5   1   6   45.88    1.02
   5   1  -6   45.81    1.04
  -5   1   6   45.92    1.02
   5   1  -6   44.66    1.05
   4  -1  -6   19.44    0.48
  -4  -1   6   19.80    0.46
   4  -1  -6   19.81    0.47
   4   1  -6   20.04    0.47
  -4   1   6   20.26    0.47
  -4   1   6   20.50    0.45
   4   1  -6   20.13    0.46
   4   1  -6   20.21    0.47
   3  -1  -6    9.15    0.23
  -3  -1   6    9.12    0.22
   3  -1  -6    8.99    0.23
   3   1  -6    8.98    0.23
   3   1  -6    9.07    0.22
   3   1  -6    9.22    0.21
  -3   1   6    9.37    0.21
  -3   1   6    9.18    0.23
   2  -1  -6    1.95    0.07
  -2  -1   6    2.06    0.07
   2  -1  -6    2.16    0.07
  -2   1   6    2.15    0.07
   2   1  -6    2.05    0.07
  -2   1   6    2.15    0.05
   2   1  -6    2.15    0.07
  -1  -1   6    0.44    0.04
   1  -1  -6    0.52    0.04
   1  -1  -6    0.48    0.04
   1   1  -6    0.47    0.03
   1   1  -6    0.44    0.03
  -1   1   6    0.46    0.02
  -1   1   6    0.60    0.04
   0  -1  -6    1.81    0.07
   0  -1   6    1.92    0.06
   0  -1   6    1.63    0.07
   0  -1  -6    1.96    0.07
   0   1  -6    1.78    0.06
   0   1   6    1.85    0.06
   0   1   6    1.84    0.06
   0   1  -6    1.83    0.07
   1  -1   6   11.30    0.28
  -1  -1  -6   10.89    0.29
  -1  -1  -6   10.77    0.28
  -1  -1  -6   11.31    0.26
   1  -1   6   10.82    0.28
  -1   1  -6   11.57    0.28
  -1   1  -6   11.12    0.27
   1   1   6   11.20    0.27
   2  -1   6    1.03    0.06
  -2  -1  -6    1.01    0.05
   2  -1   6    1.04    0.06
  -2  -1  -6    0.97    0.06
  -2  -1  -6    1.02    0.06
  -2   1  -6    1.07    0.06
   2   1   6    0.95    0.05
  -2   1  -6    1.02    0.05
   3  -1   6   16.04    0.42
  -3  -1  -6   17.44    0.43
  -3  -1  -6   17.20    0.43
  -3  -1  -6   17.58    0.41
   3  -1   6   17.65    0.44
  -3   1  -6   17.28    0.41
  -3   1  -6   17.20    0.42
   3   1   6   17.27    0.41
   4  -1   6   21.00    0.54
  -4  -1  -6   21.02    0.53
  -4  -1  -6   21.23    0.52
  -4  -1  -6   21.62    0.50
  -4   1  -6   21.59    0.51
  -4   1  -6   21.58    0.52
  -5  -1  -6   41.38    1.00
  -5  -1  -6   41.61    0.96
  -5  -1  -6   42.61    1.00
   5  -1   6   42.15    1.02
  -5  -1  -6   43.12    0.97
  -5   1  -6   42.49    0.98
  -5   1  -6   43.07    0.98
  -5   1  -6   41.72    0.98
   6  -1   6    0.89    0.08
  -6  -1  -6    0.97    0.07
  -6  -1  -6    0.97    0.06
  -6  -1  -6    1.01    0.05
  -6   1  -6    1.01    0.05
  -6   1  -6    0.83    0.07
  -6   1  -6    0.97    0.06
  -7  -1  -6    7.23    0.19
   7  -1   6    6.63    0.24
  -7  -1  -6    6.82    0.21
  -7  -1  -6    7.07    0.20
  -7   1  -6    6.87    0.20
  -7   1  -6    7.29    0.19
   7   1   6    6.73    0.21
  -7   1  -6    6.98    0.21
   8  -1   6    0.11    0.05
  -8  -1  -6    0.06    0.03
  -8  -1  -6    0.06    0.04
  -8  -1  -6    0.05    0.02
  -8   1  -6    0.08    0.03
  -8   1  -6    0.11    0.04
   8   1   6    0.00    0.03
   9  -1   6    3.76    0.18
  -9  -1  -6    4.07    0.15
  -9  -1  -6    3.95    0.14
  -9   1  -6    3.97    0.14
  -9   1  -6    3.79    0.15
   9   1   6    3.94    0.15
 -10  -1  -6    2.38    0.12
  10  -1   6    2.43    0.15
 -10  -1  -6    2.58    0.11
 -10   1  -6    2.51    0.12
  10   1   6    2.49    0.12
 -10   1  -6    2.44    0.11
  11  -1   6    2.70    0.16
 -11  -1  -6    2.74    0.13
 -11   1  -6    3.23    0.12
  11   1   6    3.06    0.18
 -11   1  -6    2.83    0.14
 -12  -1  -6    1.22    0.10
  12  -1   6    1.25    0.13
  12   1   6    1.08    0.13
 -12   1  -6    1.10    0.10
  13  -1   6    0.51    0.10
 -13  -1  -6    0.51    0.07
 -13   1  -6    0.55    0.08
  13   1   6    0.55    0.11
 -14  -1  -6    0.89    0.09
  14  -1   6    0.99    0.13
  14   1   6    0.88    0.13
 -14   1  -6    0.98    0.10
  15  -1   6   -0.02    0.07
 -15  -1  -6    0.11    0.05
  15   1   6    0.06    0.08
 -15   1  -6    0.11    0.06
 -19  -2   6    0.39    0.07
  19  -2  -6    0.30    0.09
 -19   2   6    0.30    0.07
  19   2  -6    0.33    0.11
  18  -2  -6    0.57    0.10
 -18  -2   6    0.66    0.08
  18   2  -6    0.45    0.10
 -18   2   6    0.52    0.08
  17  -2  -6    0.96    0.12
 -17  -2   6    0.90    0.08
  17   2  -6    0.97    0.13
 -17   2   6    1.01    0.09
 -16  -2   6    0.49    0.06
  16  -2  -6    0.51    0.09
  16   2  -6    0.46    0.06
 -16   2   6    0.43    0.06
  16   2  -6    0.45    0.10
 -15  -2   6    0.67    0.07
  15  -2  -6    0.99    0.11
  15   2  -6    0.78    0.07
  15   2  -6    0.75    0.11
 -15   2   6    0.72    0.07
 -15   2   6    0.79    0.07
 -14  -2   6    0.33    0.05
  14  -2  -6    0.36    0.07
 -14   2   6    0.35    0.05
 -14   2   6    0.39    0.05
  14   2  -6    0.33    0.08
  14   2  -6    0.46    0.06
 -13  -2   6    0.31    0.04
  13  -2  -6    0.42    0.07
  13   2  -6    0.38    0.05
  13   2  -6    0.37    0.08
 -13   2   6    0.44    0.05
 -13   2   6    0.27    0.05
 -12  -2   6    0.83    0.06
  12  -2  -6    0.79    0.08
  12   2  -6    0.80    0.09
 -12   2   6    0.74    0.07
 -12   2   6    0.71    0.06
  12   2  -6    0.78    0.06
  11  -2  -6    0.07    0.04
 -11  -2   6    0.04    0.02
  11   2  -6    0.01    0.03
 -11   2   6    0.04    0.03
 -11   2   6    0.03    0.03
  11   2  -6    0.01    0.05
 -10  -2   6    0.52    0.04
  10  -2  -6    0.52    0.06
  10   2  -6    0.53    0.05
 -10   2   6    0.57    0.05
  10   2  -6    0.49    0.07
 -10   2   6    0.59    0.05
   9  -2  -6    5.32    0.18
  -9  -2   6    5.18    0.15
   9  -2  -6    5.57    0.15
  -9   2   6    5.26    0.15
   9   2  -6    5.47    0.19
  -9   2   6    5.21    0.16
   9   2  -6    5.62    0.17
   8  -2  -6   13.26    0.36
  -8  -2   6   13.56    0.31
   8  -2  -6   13.06    0.32
  -8  -2   6   13.32    0.32
   8   2  -6   13.00    0.36
  -8   2   6   13.02    0.32
   8   2  -6   13.06    0.34
  -8   2   6   13.14    0.33
   7  -2  -6    0.96    0.05
  -7  -2   6    0.89    0.05
  -7  -2   6    0.95    0.05
   7  -2  -6    0.89    0.07
  -7  -2   6    0.93    0.04
   7   2  -6    0.91    0.06
  -7   2   6    0.99    0.05
  -7   2   6    0.86    0.06
  -6  -2   6    8.67    0.22
   6  -2  -6    8.51    0.24
  -6  -2   6    8.66    0.22
   6  -2  -6    8.75    0.22
  -6   2   6    8.34    0.22
   6   2  -6    8.57    0.21
  -6   2   6    8.76    0.21
   6   2  -6    8.20    0.23
  -5  -2   6   13.33    0.32
   5  -2  -6   13.30    0.33
   5  -2  -6   13.68    0.35
  -5  -2   6   13.42    0.33
   5   2  -6   13.24    0.32
  -5   2   6   13.65    0.31
   5   2  -6   13.68    0.34
  -5   2   6   13.44    0.33
  -4  -2   6    2.06    0.08
   4  -2  -6    2.16    0.08
   4  -2  -6    2.22    0.09
  -4  -2   6    2.22    0.07
  -4   2   6    2.19    0.06
   4   2  -6    2.11    0.07
  -4   2   6    2.19    0.08
   4   2  -6    2.04    0.08
  -3  -2   6   10.21    0.24
   3  -2  -6    9.95    0.26
  -3  -2   6    9.84    0.25
   3  -2  -6   10.08    0.26
   3   2  -6    9.93    0.25
   3   2  -6    9.66    0.25
  -3   2   6   10.02    0.25
  -2  -2   6    1.78    0.07
   2  -2  -6    1.87    0.08
   2  -2  -6    1.75    0.08
  -2  -2   6    1.81    0.05
  -2   2   6    1.91    0.07
   2   2  -6    1.78    0.07
   2   2  -6    1.85    0.07
  -1  -2   6    2.00    0.08
   1  -2  -6    2.06    0.08
  -1  -2   6    2.00    0.06
   1  -2  -6    2.01    0.08
   1   2  -6    2.05    0.08
   1   2  -6    2.14    0.07
  -1   2   6    1.99    0.07
   0  -2   6   28.40    0.67
   0  -2  -6   29.42    0.69
   0  -2   6   30.06    0.67
   0  -2  -6   29.06    0.69
   0   2  -6   28.11    0.68
   0   2  -6   29.29    0.67
   0   2   6   28.22    0.67
  -1  -2  -6   48.16    1.14
  -1  -2  -6   48.01    1.14
   1  -2   6   47.59    1.12
  -1  -2  -6   51.08    1.08
   1  -2   6   47.59    1.11
   1   2   6   48.94    1.11
  -1   2  -6   48.92    1.11
  -2  -2  -6   97.07    2.23
   2  -2   6   98.51    2.22
   2  -2   6   94.94    2.17
  -2  -2  -6  100.55    2.16
  -2  -2  -6   93.53    2.22
   2   2   6   99.03    2.24
  -2   2  -6   95.34    2.20
  -2   2  -6   96.72    2.20
  -3  -2  -6  154.34    3.52
  -3  -2  -6  159.33    3.57
   3  -2   6  147.62    3.48
  -3  -2  -6  156.01    3.44
   3  -2   6  152.18    3.53
  -3   2  -6  158.05    3.53
   3   2   6  150.23    3.50
  -3   2  -6  151.99    3.54
  -4  -2  -6    7.97    0.24
   4  -2   6    8.21    0.23
   4  -2   6    8.41    0.24
  -4  -2  -6    8.21    0.21
   4   2   6    8.53    0.25
   4   2   6    8.33    0.21
  -4   2  -6    8.40    0.21
  -4   2  -6    8.12    0.23
   5  -2   6    0.26    0.05
  -5  -2  -6    0.29    0.03
   5  -2   6    0.30    0.05
  -5  -2  -6    0.35    0.05
   5   2   6    0.28    0.05
  -5   2  -6    0.28    0.04
   5   2   6    0.34    0.03
  -5   2  -6    0.29    0.03
   6  -2   6    0.03    0.04
  -6  -2  -6    0.01    0.03
  -6  -2  -6    0.05    0.03
   6  -2   6    0.05    0.04
  -6   2  -6    0.09    0.03
   6   2   6    0.04    0.02
   6   2   6    0.02    0.04
  -7  -2  -6    0.48    0.05
   7  -2   6    0.48    0.07
  -7  -2  -6    0.48    0.06
   7   2   6    0.51    0.06
  -7   2  -6    0.53    0.06
  -8  -2  -6   11.35    0.29
  -8  -2  -6   10.82    0.32
   8  -2   6   10.46    0.33
  -8   2  -6   11.16    0.32
  -8   2  -6   11.08    0.31
   8   2   6   10.56    0.32
  -9  -2  -6    5.65    0.18
   9  -2   6    5.22    0.21
  -9  -2  -6    5.16    0.19
  -9   2  -6    5.41    0.19
  -9   2  -6    5.32    0.18
   9   2   6    5.29    0.20
  10  -2   6    8.60    0.30
 -10  -2  -6    8.25    0.27
 -10  -2  -6    9.07    0.26
  10   2   6    8.96    0.28
 -10   2  -6    8.53    0.27
 -10   2  -6    8.69    0.26
  11  -2   6    3.34    0.17
 -11  -2  -6    3.34    0.15
 -11  -2  -6    3.24    0.14
 -11   2  -6    3.31    0.15
  11   2   6    3.50    0.16
 -11   2  -6    3.51    0.14
 -12  -2  -6    2.04    0.12
  12  -2   6    1.71    0.14
 -12  -2  -6    2.06    0.11
 -12   2  -6    2.25    0.12
 -12   2  -6    2.05    0.13
 -13  -2  -6    3.05    0.14
  13  -2   6    2.84    0.17
 -13   2  -6    3.13    0.16
 -13   2  -6    2.87    0.14
  14  -2   6    0.36    0.09
 -14  -2  -6    0.32    0.07
 -14   2  -6    0.21    0.06
  14   2   6    0.29    0.09
  18  -3  -6   -0.05    0.06
 -18  -3   6    0.14    0.05
 -18   3   6    0.01    0.05
  18   3  -6    0.02    0.08
 -17  -3   6    0.03    0.04
  17  -3  -6   -0.05    0.06
  17   3  -6    0.04    0.07
 -17   3   6   -0.02    0.04
  17   3  -6   -0.03    0.04
 -17   3   6    0.01    0.05
  16  -3  -6    0.95    0.11
 -16  -3   6    0.97    0.08
 -16   3   6    1.21    0.10
  16   3  -6    1.04    0.13
  16   3  -6    0.91    0.09
 -16   3   6    1.04    0.09
 -15  -3   6    0.35    0.05
  15  -3  -6    0.20    0.07
 -15   3   6    0.45    0.06
 -15   3   6    0.33    0.06
  15   3  -6    0.31    0.06
  15   3  -6    0.38    0.09
  14  -3  -6    0.51    0.08
 -14  -3   6    0.43    0.05
 -14   3   6    0.56    0.07
  14   3  -6    0.59    0.10
  14   3  -6    0.58    0.07
 -14   3   6    0.48    0.06
 -13  -3   6    1.35    0.08
  13  -3  -6    1.15    0.10
  13   3  -6    1.23    0.09
 -13   3   6    1.30    0.09
 -13   3   6    1.29    0.08
  13   3  -6    1.44    0.13
  12  -3  -6    2.45    0.13
 -12  -3   6    2.21    0.10
 -12   3   6    2.24    0.11
 -12   3   6    2.35    0.11
  12   3  -6    2.57    0.15
  12   3  -6    2.13    0.11
 -11  -3   6    9.49    0.27
 -11  -3   6    9.25    0.25
  11  -3  -6    9.21    0.29
  11   3  -6    9.40    0.27
 -11   3   6    9.17    0.27
 -11   3   6    9.25    0.26
  10  -3  -6    1.84    0.11
 -10  -3   6    1.83    0.09
 -10  -3   6    1.83    0.08
 -10   3   6    1.72    0.09
 -10   3   6    1.77    0.08
  10   3  -6    1.69    0.09
  -9  -3   6    3.01    0.10
   9  -3  -6    2.96    0.13
  -9  -3   6    2.87    0.11
  -9   3   6    2.98    0.12
  -9   3   6    2.97    0.11
   9   3  -6    2.97    0.12
   8  -3  -6    0.01    0.02
   8  -3  -6    0.02    0.03
  -8  -3   6   -0.02    0.02
  -8  -3   6    0.03    0.02
   8   3  -6    0.00    0.03
  -8   3   6    0.00    0.03
  -8   3   6    0.00    0.02
  -7  -3   6    0.43    0.04
   7  -3  -6    0.36    0.05
  -7  -3   6    0.44    0.04
   7  -3  -6    0.43    0.04
  -7   3   6    0.40    0.05
   7   3  -6    0.37    0.03
   7   3  -6    0.50    0.05
  -7   3   6    0.43    0.04
   6  -3  -6    0.97    0.05
   6  -3  -6    1.01    0.07
  -6  -3   6    0.95    0.05
  -6  -3   6    0.87    0.05
   6   3  -6    0.98    0.06
   6   3  -6    0.99    0.05
  -6   3   6    1.00    0.06
  -6   3   6    0.90    0.05
   5  -3  -6   15.69    0.39
   5  -3  -6   15.58    0.41
   5  -3  -6   16.10    0.37
  -5  -3   6   15.74    0.39
  -5  -3   6   16.03    0.38
  -5   3   6   15.67    0.39
   5   3  -6   15.64    0.40
   5   3  -6   15.92    0.38
  -4  -3   6    0.66    0.05
   4  -3  -6    0.76    0.05
   4  -3  -6    0.88    0.06
  -4  -3   6    0.69    0.04
   4   3  -6    0.69    0.05
  -4   3   6    0.71    0.05
   4   3  -6    0.66    0.05
   3  -3  -6    0.75    0.06
  -3  -3   6    0.69    0.05
  -3  -3   6    0.81    0.04
   3  -3  -6    0.79    0.06
   3   3  -6    0.72    0.05
   3   3  -6    0.69    0.05
  -3   3   6    0.72    0.05
  -2  -3   6    1.44    0.05
   2  -3  -6    1.32    0.07
  -2  -3   6    1.34    0.07
   2  -3  -6    1.34    0.07
  -2   3   6    1.38    0.06
   2   3  -6    1.27    0.06
   2   3  -6    1.37    0.06
  -1  -3   6    0.87    0.04
   1  -3  -6    0.92    0.06
  -1  -3   6    0.82    0.06
   1  -3  -6    0.89    0.06
   1   3  -6    0.66    0.05
  -1   3   6    0.85    0.05
   1   3  -6    0.86    0.05
   0  -3  -6   16.16    0.41
   0  -3   6   15.73    0.40
   0  -3   6   16.80    0.38
   0   3   6   15.39    0.39
   0   3  -6   15.64    0.39
   0   3  -6   16.17    0.40
  -1  -3  -6   10.92    0.30
   1  -3   6   10.95    0.27
   1  -3   6   10.87    0.29
   1   3   6   10.95    0.27
   1   3   6   10.91    0.31
  -1   3  -6   10.71    0.27
  -1   3  -6   10.95    0.29
  -2  -3  -6    4.24    0.15
   2  -3   6    4.29    0.15
   2  -3   6    4.34    0.13
   2   3   6    4.48    0.16
  -2   3  -6    4.44    0.12
  -2   3  -6    4.25    0.15
   2   3   6    4.57    0.13
   3   3   6    1.16    0.08
  -4  -3  -6    1.17    0.08
   4  -3   6    1.35    0.08
   4  -3   6    1.34    0.07
   4   3   6    1.22    0.06
   4   3   6    1.35    0.09
  -4   3  -6    1.22    0.08
   5  -3   6    0.03    0.03
  -5  -3  -6    0.02    0.03
   5  -3   6    0.03    0.04
  -5   3  -6    0.01    0.03
   5   3   6    0.01    0.04
   7  -3   6    0.94    0.08
  -7  -3  -6    0.99    0.08
   7  -3   6    0.95    0.09
  -7   3  -6    0.91    0.08
   7   3   6    0.91    0.09
  -8  -3  -6    1.33    0.09
   8  -3   6    1.43    0.10
   8  -3   6    1.24    0.10
   8   3   6    1.38    0.11
  -8   3  -6    1.39    0.09
   9  -3   6    6.09    0.22
   9  -3   6    6.07    0.22
  -9  -3  -6    6.26    0.22
  -9   3  -6    5.94    0.21
   9   3   6    5.95    0.23
 -10  -3  -6    3.39    0.16
  10  -3   6    3.50    0.16
 -10   3  -6    3.68    0.15
  10   3   6    3.62    0.17
  11  -3   6    0.20    0.06
 -11  -3  -6    0.37    0.07
 -11   3  -6    0.29    0.06
  11   3   6    0.21    0.06
  12  -3   6    0.29    0.07
 -12  -3  -6    0.32    0.07
  12   3   6    0.37    0.07
 -12   3  -6    0.36    0.06
  13  -3   6    0.00    0.05
 -13  -3  -6   -0.05    0.04
 -13   3  -6   -0.08    0.04
  13   3   6   -0.07    0.05
 -14  -3  -6    1.08    0.11
  14  -3   6    1.24    0.12
 -14   3  -6    1.13    0.10
 -17  -4   6    0.37    0.06
  17  -4  -6    0.23    0.08
  17   4  -6    0.30    0.10
  17   4  -6    0.35    0.07
 -17   4   6    0.30    0.07
 -16  -4   6    0.01    0.04
  16  -4  -6   -0.04    0.05
  16   4  -6   -0.01    0.07
 -16   4   6   -0.07    0.04
  16   4  -6   -0.05    0.04
 -15  -4   6    0.28    0.05
 -15   4   6    0.24    0.06
  15   4  -6    0.27    0.06
  15   4  -6    0.08    0.08
  14  -4  -6    2.51    0.14
 -14  -4   6    2.33    0.11
  14   4  -6    2.45    0.13
 -14   4   6    2.39    0.13
 -13  -4   6    0.46    0.05
  13  -4  -6    0.33    0.07
 -13  -4   6    0.36    0.06
 -13   4   6    0.30    0.06
  13   4  -6    0.36    0.06
 -12  -4   6    0.38    0.06
  12  -4  -6    0.61    0.08
 -12  -4   6    0.53    0.05
  12   4  -6    0.62    0.07
 -12   4   6    0.49    0.07
  11  -4  -6   -0.05    0.04
 -11  -4   6    0.02    0.03
 -11  -4   6   -0.02    0.04
  11   4  -6    0.01    0.04
 -11   4   6    0.03    0.04
 -10  -4   6    4.56    0.15
  10  -4  -6    4.76    0.18
 -10  -4   6    4.65    0.16
  10   4  -6    4.68    0.17
 -10   4   6    4.65    0.17
   9  -4  -6    1.90    0.11
  -9  -4   6    1.94    0.09
  -9  -4   6    1.79    0.08
   9   4  -6    1.79    0.10
  -9   4   6    1.81    0.10
   8  -4  -6    0.10    0.04
  -8  -4   6    0.02    0.03
  -8  -4   6    0.08    0.04
  -8   4   6    0.14    0.04
   8   4  -6    0.11    0.04
  -7  -4   6    1.66    0.08
  -7  -4   6    1.74    0.08
   7  -4  -6    1.92    0.10
  -7   4   6    1.66    0.09
   7   4  -6    1.69    0.09
  -6  -4   6    4.09    0.14
  -6  -4   6    4.03    0.13
   6  -4  -6    4.24    0.16
   6   4  -6    4.22    0.15
  -6   4   6    4.17    0.14
  -6   4   6    4.23    0.15
  -5  -4   6    2.33    0.10
  -5  -4   6    2.41    0.09
   5  -4  -6    2.26    0.11
  -5   4   6    2.43    0.10
   5   4  -6    2.39    0.10
  -5   4   6    2.57    0.11
   5   4  -6    2.30    0.09
   4  -4  -6    0.04    0.04
  -4  -4   6   -0.02    0.03
  -4  -4   6    0.01    0.02
  -4   4   6    0.05    0.03
  -4   4   6   -0.02    0.03
   4   4  -6    0.02    0.03
   4   4  -6    0.04    0.03
  -3  -4   6    2.47    0.10
   3  -4  -6    2.48    0.11
  -3  -4   6    2.56    0.09
   3   4  -6    2.37    0.09
   3   4  -6    2.45    0.10
  -3   4   6    2.43    0.11
  -3   4   6    2.57    0.10
  -2  -4   6    2.31    0.10
   2  -4  -6    2.38    0.11
   2   4  -6    2.25    0.09
  -2   4   6    2.51    0.12
  -2   4   6    2.40    0.10
   2   4  -6    2.23    0.10
   1  -4  -6    0.44    0.06
  -1  -4   6    0.51    0.05
   1   4  -6    0.50    0.05
  -1   4   6    0.58    0.07
  -1   4   6    0.55    0.05
   1   4  -6    0.57    0.05
   0  -4  -6    1.74    0.10
   0  -4   6    1.96    0.09
   0   4  -6    1.86    0.08
   0   4  -6    1.88    0.09
   0   4   6    1.94    0.08
   0   4   6    1.87    0.10
  -1  -4  -6    0.07    0.04
   1  -4   6    0.05    0.03
  -1   4  -6    0.09    0.03
  -1   4  -6    0.05    0.03
   1   4   6    0.12    0.05
   1   4   6    0.15    0.03
   2  -4   6    0.12    0.04
  -2  -4  -6    0.06    0.04
   2   4   6   -0.01    0.04
  -2   4  -6    0.04    0.02
   2   4   6    0.04    0.03
  -2   4  -6    0.10    0.04
   3  -4   6    2.47    0.11
  -3  -4  -6    2.52    0.12
   3   4   6    2.44    0.13
  -3   4  -6    2.35    0.11
   3   4   6    2.39    0.09
   4  -4   6    2.49    0.12
  -4  -4  -6    2.60    0.12
   4   4   6    2.85    0.14
  -4   4  -6    2.79    0.13
  -5  -4  -6    0.02    0.04
   5  -4   6   -0.07    0.03
   5   4   6   -0.07    0.04
  -5   4  -6    0.04    0.04
  -6  -4  -6    0.05    0.04
   6  -4   6   -0.01    0.04
   6   4   6    0.07    0.05
  -6   4  -6    0.10    0.05
   7  -4   6    0.27    0.06
  -7  -4  -6    0.16    0.05
  -7   4  -6    0.16    0.05
   7   4   6    0.10    0.06
   8  -4   6    1.14    0.10
  -8  -4  -6    1.04    0.09
  -8   4  -6    0.84    0.08
   8   4   6    1.09    0.11
  -9  -4  -6    2.41    0.13
   9  -4   6    2.38    0.13
   9   4   6    2.54    0.14
  -9   4  -6    2.37    0.13
 -10  -4  -6    0.76    0.09
  10  -4   6    0.87    0.10
  10   4   6    0.90    0.10
 -10   4  -6    0.87    0.09
 -11  -4  -6    0.07    0.05
  11  -4   6    0.03    0.05
 -11   4  -6   -0.07    0.05
  11   4   6    0.04    0.06
  12  -4   6    0.24    0.07
 -12  -4  -6    0.17    0.07
 -12   4  -6    0.18    0.06
  12   4   6    0.18    0.07
  15  -5  -6    0.17    0.07
 -15  -5   6    0.18    0.05
  15   5  -6    0.20    0.06
 -15   5   6    0.14    0.06
 -14  -5   6    0.48    0.06
  14  -5  -6    0.47    0.08
  14   5  -6    0.50    0.08
 -14   5   6    0.52    0.08
 -13  -5   6    0.46    0.06
  13  -5  -6    0.52    0.08
  13   5  -6    0.61    0.08
 -13   5   6    0.40    0.07
 -12  -5   6    0.56    0.06
  12  -5  -6    0.54    0.08
 -12   5   6    0.44    0.07
  12   5  -6    0.49    0.07
 -11  -5   6    4.55    0.15
  11  -5  -6    4.44    0.19
 -11   5   6    4.29    0.18
  11   5  -6    4.42    0.18
 -10  -5   6    0.38    0.05
  10  -5  -6    0.44    0.07
 -10   5   6    0.33    0.06
  10   5  -6    0.32    0.06
   9  -5  -6    0.46    0.07
  -9  -5   6    0.55    0.06
   9   5  -6    0.51    0.07
  -9   5   6    0.58    0.07
   8  -5  -6    5.97    0.22
  -8  -5   6    5.89    0.18
   8   5  -6    6.13    0.21
  -8   5   6    5.75    0.21
   7  -5  -6    4.39    0.18
  -7  -5   6    4.81    0.15
  -7   5   6    5.03    0.18
   7   5  -6    4.72    0.18
   6  -5  -6   19.40    0.52
  -6  -5   6   19.25    0.48
  -6   5   6   19.92    0.51
   6   5  -6   18.91    0.51
   5  -5  -6   19.77    0.52
  -5  -5   6   19.45    0.48
  -5   5   6   19.19    0.50
   5   5  -6   19.61    0.51
  -4  -5   6    0.01    0.04
   4  -5  -6    0.05    0.04
   4   5  -6    0.08    0.04
  -4   5   6    0.06    0.04
  -4   5   6    0.08    0.04
  -3  -5   6    3.68    0.13
   3  -5  -6    3.79    0.16
   3   5  -6    3.70    0.13
  -3   5   6    3.73    0.15
  -3   5   6    3.69    0.14
   3   5  -6    3.76    0.14
   2  -5  -6    0.47    0.06
  -2  -5   6    0.40    0.05
   2   5  -6    0.52    0.06
  -2   5   6    0.45    0.06
   2   5  -6    0.50    0.06
  -2   5   6    0.49    0.07
  -1  -5   6    0.82    0.07
   1  -5  -6    0.67    0.07
   1   5  -6    0.79    0.07
   1   5  -6    0.73    0.06
  -1   5   6    0.82    0.07
  -1   5   6    0.64    0.07
   0  -5  -6    6.70    0.23
   0  -5   6    6.58    0.21
   0   5  -6    6.91    0.20
   0   5   6    7.28    0.24
   0   5  -6    6.78    0.22
   0   5   6    6.92    0.21
   1  -5   6    2.97    0.13
  -1  -5  -6    3.07    0.14
   1   5   6    3.45    0.12
   1   5   6    3.16    0.15
  -1   5  -6    3.40    0.14
  -2  -5  -6    5.22    0.20
   2  -5   6    5.29    0.18
   2   5   6    5.19    0.20
  -2   5  -6    4.99    0.18
   3  -5   6    4.35    0.16
  -3  -5  -6    4.26    0.17
  -3   5  -6    4.31    0.17
   3   5   6    4.25    0.19
   4  -5   6    0.12    0.05
  -4  -5  -6    0.06    0.04
   4   5   6   -0.03    0.05
  -4   5  -6    0.06    0.05
  -5  -5  -6    3.44    0.16
   5  -5   6    3.56    0.15
   5   5   6    2.86    0.16
  -5   5  -6    3.56    0.15
  -6  -5  -6    0.39    0.07
   6  -5   6    0.32    0.06
  -6   5  -6    0.27    0.06
   6   5   6    0.27    0.07
  -7  -5  -6    0.36    0.07
   7  -5   6    0.43    0.07
   7   5   6    0.45    0.08
  -7   5  -6    0.36    0.07
   8  -5   6    0.22    0.06
  -8  -5  -6    0.12    0.06
   8   5   6    0.25    0.07
  -8   5  -6    0.20    0.06
  -9  -5  -6    0.60    0.09
   9  -5   6    0.72    0.09
  -9   5  -6    0.90    0.10
   9   5   6    0.88    0.11
  10  -5   6    0.36    0.08
 -10  -5  -6    0.40    0.08
  10   5   6    0.43    0.09
 -10   5  -6    0.48    0.08
  12  -6  -6    0.33    0.07
 -12  -6   6    0.54    0.06
 -12   6   6    0.56    0.09
  12   6  -6    0.50    0.08
  11  -6  -6    0.05    0.06
 -11  -6   6    0.16    0.04
  11   6  -6    0.07    0.05
 -11   6   6    0.08    0.06
 -10  -6   6    0.06    0.04
  10  -6  -6    0.03    0.05
 -10   6   6    0.13    0.06
  10   6  -6    0.04    0.05
   9  -6  -6   -0.02    0.05
  -9  -6   6    0.06    0.03
   9   6  -6   -0.03    0.05
  -9   6   6    0.03    0.05
   8  -6  -6    0.03    0.05
  -8  -6   6   -0.01    0.03
   8   6  -6    0.04    0.05
  -8   6   6    0.07    0.05
   7  -6  -6    2.67    0.15
  -7  -6   6    2.79    0.12
  -7   6   6    2.73    0.14
   7   6  -6    2.68    0.13
   6  -6  -6    1.39    0.11
  -6  -6   6    1.23    0.08
  -6   6   6    1.34    0.10
   6   6  -6    1.43    0.10
  -5  -6   6    5.44    0.18
   5  -6  -6    5.18    0.20
  -5   6   6    5.15    0.20
   5   6  -6    5.22    0.19
  -4  -6   6    8.38    0.25
   4  -6  -6    8.41    0.28
   4   6  -6    8.85    0.27
  -4   6   6    8.63    0.27
   3  -6  -6    6.35    0.24
  -3  -6   6    6.49    0.21
  -3   6   6    6.61    0.22
  -3   6   6    6.26    0.23
   3   6  -6    6.78    0.22
  -2  -6   6    3.98    0.15
   2  -6  -6    3.53    0.17
  -2   6   6    4.31    0.18
   2   6  -6    3.93    0.15
   2   6  -6    4.05    0.15
  -2   6   6    4.18    0.16
   1  -6  -6    0.45    0.07
  -1   6   6    0.43    0.07
   1   6  -6    0.53    0.07
  -1   6   6    0.54    0.07
   0  -6   6   -0.03    0.04
   0  -6  -6   -0.04    0.05
   0   6   6    0.01    0.05
   0   6  -6    0.09    0.05
  -1  -6  -6    1.44    0.10
   1  -6   6    1.42    0.09
  -1   6  -6    1.46    0.10
   1   6   6    1.58    0.11
  -2  -6  -6   -0.08    0.04
   2  -6   6    0.00    0.04
   2   6   6   -0.02    0.05
  -2   6  -6    0.05    0.05
   3  -6   6    0.07    0.05
  -3  -6  -6    0.11    0.05
  -3   6  -6    0.13    0.05
   3   6   6    0.01    0.06
  -4  -6  -6    0.00    0.04
   4  -6   6    0.03    0.04
   4   6   6    0.02    0.05
  -4   6  -6    0.02    0.05
   5  -6   6    0.16    0.06
  -5  -6  -6    0.23    0.06
  -5   6  -6    0.12    0.06
   5   6   6    0.24    0.07
   6  -6   6    0.09    0.05
  -6  -6  -6    0.08    0.06
   6   6   6    0.03    0.06
  -6   6  -6   -0.01    0.05
  -7  -6  -6    0.64    0.09
   7  -6   6    0.63    0.09
  -7   6  -6    0.59    0.08
   7   6   6    0.50    0.09
   8  -6   6    0.90    0.10
  -8  -6  -6    0.63    0.09
   8   6   6    0.77    0.11
  -8   6  -6    0.85    0.10
  -8  -7   6    1.09    0.08
   8  -7  -6    0.90    0.10
  -8   7   6    0.98    0.11
   8   7  -6    0.86    0.10
  -7  -7   6    0.06    0.04
   7  -7  -6    0.06    0.05
   7   7  -6   -0.07    0.05
  -7   7   6    0.00    0.05
   6  -7  -6    0.76    0.09
  -6  -7   6    1.01    0.08
  -6   7   6    0.85    0.10
   6   7  -6    1.09    0.10
   5  -7  -6    0.36    0.08
  -5  -7   6    0.40    0.06
  -5   7   6    0.59    0.08
   5   7  -6    0.50    0.08
   4  -7  -6    1.06    0.11
  -4  -7   6    1.02    0.08
  -4   7   6    1.03    0.10
   4   7  -6    0.77    0.08
  -3  -7   6    1.66    0.10
   3  -7  -6    1.50    0.12
  -3   7   6    1.95    0.12
  -2  -7   6    0.10    0.05
   2  -7  -6    0.06    0.06
  -1  -7   6    0.37    0.06
   1  -7  -6    0.38    0.07
  -1   7   6    0.41    0.08
   0  -7   6    0.02    0.05
   0  -7  -6    0.08    0.05
   0   7   6    0.00    0.05
  -1  -7  -6    0.09    0.06
   1  -7   6    0.04    0.05
  -1   7  -6    0.08    0.05
   1   7   6    0.09    0.06
  -2  -7  -6    0.73    0.09
   2  -7   6    0.87    0.09
   2   7   6    0.83    0.11
  -2   7  -6    0.78    0.09
   3  -7   6   -0.01    0.05
  -3  -7  -6    0.02    0.05
  -3   7  -6   -0.03    0.05
   3   7   6   -0.04    0.06
 -20   0   7   -0.06    0.05
  20   0  -7   -0.07    0.06
 -19   0   7    1.37    0.10
  19   0  -7    1.30    0.14
 -18   0   7   -0.04    0.04
  18   0  -7   -0.02    0.06
  17   0  -7    0.98    0.12
 -17   0   7    0.73    0.07
  16   0  -7    0.03    0.06
 -16   0   7    0.03    0.04
 -15   0   7    5.54    0.19
  15   0  -7    5.39    0.23
 -14   0   7   -0.01    0.03
  14   0  -7    0.00    0.05
 -13   0   7   92.93    2.04
  13   0  -7   91.59    2.07
  13   0  -7   87.88    2.15
 -12   0   7    0.03    0.02
 -12   0   7    0.00    0.02
  12   0  -7   -0.01    0.02
  12   0  -7    0.07    0.05
  11   0  -7    4.12    0.17
  11   0  -7    4.17    0.12
 -11   0   7    3.86    0.12
 -11   0   7    4.04    0.13
  10   0  -7    0.01    0.02
  10   0  -7    0.00    0.03
 -10   0   7    0.03    0.02
 -10   0   7    0.00    0.02
   9   0  -7    0.05    0.02
  -9   0   7    0.06    0.02
   9   0  -7    0.05    0.03
  -9   0   7    0.08    0.02
  -8   0   7    0.01    0.02
   8   0  -7    0.01    0.02
  -8   0   7   -0.01    0.02
   8   0  -7    0.00    0.03
  -7   0   7   52.48    1.14
   7   0  -7   50.38    1.17
  -7   0   7   51.01    1.16
   7   0  -7   51.04    1.20
  -6   0   7    0.00    0.01
   6   0  -7    0.05    0.02
  -6   0   7   -0.01    0.02
   6   0  -7    0.01    0.02
   5   0  -7   16.39    0.39
   5   0  -7   16.76    0.39
  -5   0   7   16.31    0.39
  -5   0   7   15.85    0.37
  -4   0   7    0.00    0.01
   4   0  -7    0.00    0.02
  -4   0   7    0.01    0.02
   4   0  -7    0.01    0.02
   3   0  -7    0.32    0.03
  -3   0   7    0.37    0.03
  -3   0   7    0.31    0.03
   3   0  -7    0.32    0.02
   2   0  -7    0.01    0.01
  -2   0   7   -0.01    0.01
  -2   0   7   -0.01    0.02
   2   0  -7   -0.01    0.02
   1   0  -7    4.04    0.12
   1   0  -7    4.15    0.11
  -1   0   7    3.76    0.11
   1   0   7   20.32    0.48
  -1   0  -7   20.49    0.49
  -1   0  -7   21.02    0.50
  -1   0  -7   20.94    0.49
  -2   0  -7   -0.01    0.02
  -2   0  -7   -0.02    0.02
   2   0   7    0.00    0.02
  -2   0  -7   -0.01    0.02
  -3   0  -7    0.04    0.02
  -3   0  -7    0.02    0.02
  -3   0  -7    0.04    0.02
  -3   0  -7    0.04    0.02
  -4   0  -7   -0.02    0.02
  -4   0  -7    0.02    0.02
  -4   0  -7    0.01    0.02
  -4   0  -7    0.00    0.02
  -5   0  -7    0.03    0.03
  -5   0  -7    0.03    0.03
  -5   0  -7   -0.01    0.02
  -5   0  -7    0.01    0.02
  -6   0  -7   -0.03    0.02
  -6   0  -7    0.01    0.03
  -6   0  -7    0.01    0.03
  -6   0  -7   -0.01    0.02
   8   0   7    0.02    0.03
   8   0   7   -0.05    0.04
  -8   0  -7    0.00    0.03
  -8   0  -7    0.00    0.03
  -9   0  -7    0.51    0.06
   9   0   7    0.52    0.09
  -9   0  -7    0.52    0.05
 -10   0  -7   -0.04    0.04
  10   0   7   -0.01    0.06
  11   0   7    4.17    0.21
 -11   0  -7    4.14    0.17
 -12   0  -7    0.02    0.04
  12   0   7   -0.05    0.06
 -13   0  -7    0.83    0.09
  13   0   7    0.91    0.13
  14   0   7    0.05    0.08
 -14   0  -7    0.04    0.05
 -19  -1   7    0.35    0.07
  19  -1  -7    0.33    0.09
  19   1  -7    0.40    0.10
 -19   1   7    0.42    0.07
  18  -1  -7    0.07    0.07
 -18  -1   7    0.04    0.04
 -18   1   7    0.09    0.05
  18   1  -7    0.11    0.07
 -17  -1   7    1.92    0.11
  17  -1  -7    2.03    0.15
 -17   1   7    2.11    0.11
  17   1  -7    2.30    0.16
  16  -1  -7   15.25    0.46
 -16  -1   7   14.96    0.40
 -16   1   7   14.92    0.41
  16   1  -7   15.43    0.48
 -15  -1   7    0.08    0.04
  15  -1  -7   -0.01    0.05
  15   1  -7    0.06    0.06
 -15   1   7    0.13    0.04
  15   1  -7    0.03    0.03
  14  -1  -7   17.20    0.50
 -14  -1   7   17.95    0.45
  14   1  -7   18.02    0.52
  14   1  -7   17.72    0.45
 -14   1   7   18.13    0.45
 -14   1   7   17.64    0.45
  13  -1  -7   43.70    1.10
 -13  -1   7   43.49    1.03
  13   1  -7   44.88    1.12
 -13   1   7   45.93    1.03
  13   1  -7   43.78    1.04
 -13   1   7   45.31    1.04
 -12  -1   7    0.25    0.04
  12  -1  -7    0.21    0.05
 -12   1   7    0.25    0.04
  12   1  -7    0.19    0.04
 -12   1   7    0.25    0.04
  12   1  -7    0.21    0.06
  11  -1  -7    3.46    0.14
  11  -1  -7    3.43    0.10
 -11  -1   7    3.29    0.11
  11   1  -7    3.34    0.15
  11   1  -7    3.41    0.12
 -11   1   7    3.34    0.11
 -11   1   7    3.27    0.12
  10  -1  -7    0.23    0.05
 -10  -1   7    0.44    0.03
  10  -1  -7    0.29    0.03
 -10  -1   7    0.35    0.04
  10   1  -7    0.27    0.03
 -10   1   7    0.31    0.04
 -10   1   7    0.31    0.04
  10   1  -7    0.21    0.05
  -9  -1   7    0.24    0.02
  -9  -1   7    0.26    0.03
   9  -1  -7    0.26    0.03
   9  -1  -7    0.26    0.05
   9   1  -7    0.26    0.05
   9   1  -7    0.29    0.04
  -9   1   7    0.19    0.03
  -9   1   7    0.22    0.03
  -8  -1   7   11.22    0.28
   8  -1  -7   11.79    0.29
  -8  -1   7   11.99    0.28
   8  -1  -7   11.70    0.32
   8   1  -7   11.54    0.32
  -8   1   7   11.44    0.28
   8   1  -7   11.42    0.29
  -8   1   7   11.64    0.29
  -7  -1   7    1.05    0.05
   7  -1  -7    1.04    0.05
  -7  -1   7    1.08    0.04
   7  -1  -7    1.05    0.06
  -7   1   7    1.17    0.05
   7   1  -7    1.14    0.07
  -7   1   7    1.02    0.05
   7   1  -7    1.10    0.06
   6  -1  -7   48.66    1.15
  -6  -1   7   50.55    1.14
   6  -1  -7   49.75    1.17
  -6  -1   7   49.93    1.12
  -6   1   7   50.37    1.13
  -6   1   7   51.00    1.14
   6   1  -7   50.14    1.16
   6   1  -7   51.17    1.17
   5  -1  -7  147.97    3.87
  -5  -1   7  150.13    3.47
  -5  -1   7  158.44    3.53
   5  -1  -7  159.02    3.59
  -5   1   7  152.18    3.54
  -5   1   7  157.54    3.46
   5   1  -7  158.01    3.59
   5   1  -7  153.42    3.60
   4  -1  -7    0.19    0.03
  -4  -1   7    0.20    0.03
   4  -1  -7    0.22    0.03
   4   1  -7    0.17    0.02
   4   1  -7    0.20    0.03
  -4   1   7    0.23    0.02
   4   1  -7    0.27    0.02
  -4   1   7    0.20    0.03
   3  -1  -7   13.95    0.34
  -3  -1   7   13.83    0.33
   3  -1  -7   13.58    0.34
  -3   1   7   14.29    0.31
  -3   1   7   14.03    0.33
   3   1  -7   14.02    0.34
   3   1  -7   13.67    0.33
   2  -1  -7    2.61    0.09
   2  -1  -7    2.51    0.09
  -2  -1   7    2.40    0.08
   2   1  -7    2.49    0.08
   2   1  -7    2.51    0.08
  -2   1   7    2.39    0.06
  -2   1   7    2.46    0.08
   1  -1  -7    3.82    0.12
   1  -1  -7    3.66    0.12
  -1  -1   7    3.94    0.12
  -1   1   7    3.67    0.10
   1   1  -7    3.84    0.11
   1   1  -7    3.87    0.11
  -1   1   7    3.79    0.11
   0  -1   7   16.35    0.40
   0  -1  -7   16.85    0.41
   0  -1   7   17.09    0.40
   0  -1  -7   16.10    0.42
   0   1   7   17.06    0.40
   0   1  -7   17.45    0.41
   0   1   7   16.96    0.39
   0   1  -7   17.27    0.41
  -1  -1  -7    4.25    0.13
   1  -1   7    4.26    0.13
  -1  -1  -7    4.16    0.13
   1  -1   7    4.19    0.12
   1   1   7    4.26    0.12
  -1   1  -7    4.26    0.13
   1   1   7    4.17    0.12
  -1   1  -7    4.16    0.12
  -2  -1  -7    0.07    0.03
  -2  -1  -7    0.07    0.02
   2  -1   7    0.09    0.03
  -2  -1  -7    0.13    0.03
   2  -1   7    0.12    0.03
   2   1   7    0.13    0.02
  -2   1  -7    0.11    0.02
  -2   1  -7    0.09    0.03
   3  -1   7    0.15    0.04
  -3  -1  -7    0.19    0.03
   3  -1   7    0.14    0.04
  -3  -1  -7    0.20    0.03
  -3  -1  -7    0.17    0.03
   3   1   7    0.13    0.03
  -3   1  -7    0.17    0.03
  -3   1  -7    0.11    0.03
  -4  -1  -7    0.31    0.04
   4  -1   7    0.27    0.04
  -4  -1  -7    0.25    0.04
   4  -1   7    0.25    0.04
  -4  -1  -7    0.35    0.04
  -4   1  -7    0.24    0.04
  -4   1  -7    0.37    0.04
  -5  -1  -7    1.46    0.06
  -5  -1  -7    1.47    0.07
   5  -1   7    1.46    0.09
  -5  -1  -7    1.46    0.08
  -5  -1  -7    1.40    0.08
  -5   1  -7    1.43    0.07
  -5   1  -7    1.46    0.07
  -6  -1  -7    0.16    0.03
  -6  -1  -7    0.18    0.04
   6  -1   7    0.17    0.05
  -6  -1  -7    0.18    0.04
  -6  -1  -7    0.21    0.04
  -6   1  -7    0.13    0.03
  -6   1  -7    0.16    0.04
  -6   1  -7    0.19    0.03
  -7  -1  -7    0.90    0.07
  -7  -1  -7    1.03    0.06
  -7  -1  -7    1.04    0.07
   7  -1   7    1.00    0.09
  -7   1  -7    0.92    0.08
  -7   1  -7    1.06    0.06
   7   1   7    0.89    0.08
  -8  -1  -7    1.32    0.06
   8  -1   7    1.04    0.10
  -8  -1  -7    1.17    0.08
  -8  -1  -7    1.12    0.07
   8   1   7    1.23    0.08
  -8   1  -7    1.15    0.07
  -8   1  -7    1.04    0.08
  -9  -1  -7    0.03    0.04
   9  -1   7    0.00    0.05
  -9  -1  -7   -0.06    0.03
   9   1   7   -0.01    0.03
  -9   1  -7    0.08    0.04
  -9   1  -7   -0.01    0.03
 -10  -1  -7    0.84    0.07
  10  -1   7    0.89    0.11
  10   1   7    0.84    0.08
 -10   1  -7    1.00    0.07
 -10   1  -7    0.81    0.08
 -11  -1  -7    0.01    0.04
  11  -1   7   -0.04    0.05
 -11   1  -7   -0.04    0.04
  11   1   7    0.01    0.06
 -11   1  -7    0.03    0.04
 -12  -1  -7    0.33    0.06
  12  -1   7    0.49    0.09
 -12   1  -7    0.39    0.07
  12   1   7    0.69    0.11
  13  -1   7    1.04    0.13
 -13  -1  -7    0.92    0.09
 -13   1  -7    1.04    0.10
  13   1   7    0.92    0.13
 -14  -1  -7    0.44    0.08
  14  -1   7    0.23    0.09
 -14   1  -7    0.32    0.07
  14   1   7    0.40    0.11
 -19  -2   7    0.04    0.04
  19  -2  -7   -0.07    0.06
 -19   2   7    0.05    0.05
  19   2  -7    0.11    0.08
 -18  -2   7    0.16    0.05
  18  -2  -7    0.10    0.07
  18   2  -7    0.12    0.08
 -18   2   7    0.13    0.05
 -17  -2   7    0.04    0.04
  17  -2  -7    0.08    0.06
 -17   2   7   -0.02    0.04
  17   2  -7    0.06    0.07
 -16  -2   7    1.80    0.10
  16  -2  -7    2.05    0.14
  16   2  -7    1.97    0.17
 -16   2   7    1.90    0.11
  16   2  -7    2.19    0.11
 -15  -2   7    2.65    0.12
  15  -2  -7    2.38    0.14
 -15   2   7    2.50    0.12
  15   2  -7    2.93    0.17
 -15   2   7    2.64    0.12
  15   2  -7    2.70    0.12
  14  -2  -7    0.18    0.06
 -14  -2   7    0.13    0.04
  14   2  -7    0.13    0.04
  14   2  -7    0.21    0.07
 -14   2   7    0.12    0.04
 -14   2   7    0.17    0.04
 -13  -2   7    0.32    0.04
  13  -2  -7    0.25    0.06
  13   2  -7    0.39    0.05
 -13   2   7    0.29    0.05
  13   2  -7    0.35    0.07
 -13   2   7    0.32    0.05
 -12  -2   7   15.72    0.40
  12  -2  -7   15.96    0.45
  12   2  -7   15.60    0.41
 -12   2   7   15.65    0.40
 -12   2   7   16.08    0.41
  12   2  -7   16.87    0.46
 -11  -2   7    7.68    0.21
  11  -2  -7    7.45    0.24
  11   2  -7    7.36    0.25
 -11   2   7    7.55    0.22
  11   2  -7    7.33    0.22
 -11   2   7    7.36    0.21
  10  -2  -7    0.15    0.02
 -10  -2   7    0.10    0.03
  10  -2  -7    0.18    0.05
 -10   2   7    0.16    0.03
  10   2  -7    0.16    0.03
  10   2  -7    0.15    0.05
 -10   2   7    0.22    0.03
  -9  -2   7    4.98    0.15
   9  -2  -7    5.20    0.14
   9  -2  -7    4.95    0.17
   9   2  -7    5.04    0.16
   9   2  -7    4.89    0.18
  -9   2   7    5.04    0.16
  -9   2   7    5.27    0.15
  -8  -2   7    5.40    0.14
  -8  -2   7    5.50    0.16
   8  -2  -7    5.70    0.15
   8  -2  -7    5.35    0.18
   8   2  -7    5.60    0.19
  -8   2   7    5.63    0.17
   8   2  -7    5.40    0.17
  -8   2   7    5.63    0.15
  -7  -2   7    2.14    0.08
  -7  -2   7    2.11    0.07
   7  -2  -7    2.25    0.08
   7  -2  -7    2.01    0.09
   7   2  -7    2.10    0.09
  -7   2   7    2.05    0.08
  -7   2   7    2.15    0.07
   7   2  -7    2.19    0.09
   6  -2  -7    7.07    0.19
  -6  -2   7    7.34    0.19
   6  -2  -7    7.39    0.21
   6   2  -7    7.13    0.20
  -6   2   7    7.20    0.20
   6   2  -7    7.33    0.21
   6   2  -7    7.27    0.18
  -6   2   7    7.23    0.18
   5  -2  -7    3.80    0.13
  -5  -2   7    3.81    0.12
   5  -2  -7    3.83    0.12
  -5   2   7    4.08    0.12
   5   2  -7    3.87    0.11
  -5   2   7    3.96    0.10
   5   2  -7    3.72    0.12
   5   2  -7    3.90    0.12
   4  -2  -7    4.02    0.13
  -4  -2   7    4.10    0.12
   4  -2  -7    3.94    0.12
   4   2  -7    3.92    0.12
   4   2  -7    3.99    0.11
  -4   2   7    4.03    0.10
  -4   2   7    3.92    0.12
  -3  -2   7   36.24    0.83
   3  -2  -7   36.72    0.86
   3  -2  -7   36.28    0.85
  -3   2   7   36.36    0.84
   3   2  -7   35.77    0.84
   3   2  -7   36.01    0.83
   2  -2  -7    0.08    0.03
  -2  -2   7    0.10    0.03
   2  -2  -7    0.09    0.03
  -2   2   7    0.08    0.02
   2   2  -7    0.09    0.02
   2   2  -7    0.07    0.02
  -1  -2   7    0.07    0.03
   1  -2  -7    0.07    0.03
   1  -2  -7    0.11    0.03
   1   2  -7    0.06    0.02
  -1   2   7    0.12    0.02
   0  -2  -7   18.03    0.44
   0  -2   7   17.05    0.43
   0  -2   7   18.04    0.41
   0  -2  -7   16.97    0.44
   0   2   7   17.53    0.42
   0   2  -7   17.70    0.42
   0   2  -7   17.10    0.43
   0   2   7   17.47    0.39
  -1  -2  -7    2.14    0.06
   1  -2   7    2.01    0.07
  -1  -2  -7    2.16    0.09
  -1  -2  -7    2.10    0.09
   1  -2   7    2.15    0.09
   1   2   7    2.19    0.08
  -1   2  -7    2.23    0.07
  -1   2  -7    2.11    0.09
   2  -2   7    5.05    0.16
   2  -2   7    5.51    0.15
  -2  -2  -7    5.05    0.17
  -2  -2  -7    5.46    0.17
  -2  -2  -7    5.10    0.14
  -2   2  -7    4.99    0.16
  -2   2  -7    5.32    0.15
   2   2   7    5.23    0.15
  -3  -2  -7   76.54    1.81
   3  -2   7   78.48    1.80
  -3  -2  -7   78.47    1.80
   3  -2   7   77.35    1.76
  -3  -2  -7   79.64    1.73
  -3   2  -7   76.81    1.78
   3   2   7   77.26    1.76
  -3   2  -7   78.60    1.77
  -4  -2  -7   18.19    0.47
   4  -2   7   17.70    0.46
   4  -2   7   18.09    0.47
  -4  -2  -7   18.72    0.44
  -4  -2  -7   18.37    0.48
  -4   2  -7   19.03    0.44
   4   2   7   18.82    0.44
  -4   2  -7   18.41    0.46
   5  -2   7   14.30    0.38
  -5  -2  -7   14.73    0.35
  -5  -2  -7   14.49    0.39
   5  -2   7   14.67    0.38
   5   2   7   14.57    0.35
   5   2   7   13.24    0.39
  -5   2  -7   14.49    0.38
  -6  -2  -7    0.13    0.03
   6  -2   7    0.10    0.04
   6  -2   7    0.13    0.05
  -6  -2  -7    0.19    0.05
  -6   2  -7    0.09    0.04
   6   2   7    0.08    0.02
   6   2   7    0.08    0.04
  -7  -2  -7    0.23    0.04
   7  -2   7    0.23    0.05
  -7  -2  -7    0.23    0.05
   7  -2   7    0.26    0.05
   7   2   7    0.16    0.05
  -7   2  -7    0.15    0.04
  -8  -2  -7    0.37    0.05
   8  -2   7    0.29    0.06
   8  -2   7    0.36    0.06
  -8  -2  -7    0.30    0.05
   8   2   7    0.37    0.06
  -8   2  -7    0.34    0.06
  -9  -2  -7   -0.01    0.04
  -9  -2  -7   -0.05    0.04
   9  -2   7    0.12    0.06
   9   2   7   -0.01    0.04
  -9   2  -7    0.05    0.04
  10  -2   7   15.52    0.46
 -10  -2  -7   15.31    0.41
 -10  -2  -7   14.79    0.43
 -10   2  -7   16.14    0.42
  10   2   7   15.76    0.44
 -10   2  -7   14.81    0.43
 -11  -2  -7    4.55    0.17
 -11  -2  -7    4.59    0.19
  11  -2   7    4.40    0.20
 -11   2  -7    4.49    0.19
  11   2   7    4.45    0.19
 -11   2  -7    4.61    0.17
 -12  -2  -7    1.37    0.10
 -12  -2  -7    1.51    0.11
 -12   2  -7    1.58    0.10
 -12   2  -7    1.14    0.11
 -13   2  -7    0.32    0.07
 -14   2  -7   -0.02    0.05
  14   2   7    0.08    0.08
  18  -3  -7    0.28    0.08
 -18  -3   7    0.07    0.05
 -18   3   7    0.21    0.06
  18   3  -7    0.29    0.09
 -17  -3   7    1.11    0.08
  17  -3  -7    1.21    0.12
  17   3  -7    1.07    0.09
  17   3  -7    1.35    0.15
 -17   3   7    1.16    0.10
 -17   3   7    1.17    0.10
  16  -3  -7    0.78    0.10
 -16  -3   7    0.81    0.08
 -16   3   7    0.87    0.09
  16   3  -7    1.10    0.13
 -16   3   7    0.83    0.08
  16   3  -7    0.97    0.09
  15  -3  -7    2.78    0.15
 -15  -3   7    2.67    0.12
 -15   3   7    2.62    0.13
 -15   3   7    2.76    0.13
  15   3  -7    2.92    0.18
  15   3  -7    2.67    0.12
 -14  -3   7    2.58    0.11
  14  -3  -7    2.38    0.14
 -14   3   7    2.54    0.12
  14   3  -7    2.74    0.12
 -14   3   7    2.47    0.12
  14   3  -7    2.81    0.17
 -13  -3   7    0.08    0.03
  13  -3  -7    0.07    0.06
  13   3  -7    0.07    0.04
 -13   3   7    0.06    0.04
 -13   3   7    0.05    0.04
  13   3  -7    0.11    0.07
 -12  -3   7    1.63    0.08
  12  -3  -7    1.40    0.10
 -12   3   7    1.50    0.08
 -12   3   7    1.68    0.09
  12   3  -7    1.72    0.13
  12   3  -7    1.64    0.09
 -11  -3   7    2.83    0.11
  11  -3  -7    3.05    0.14
  11   3  -7    3.02    0.12
 -11   3   7    2.92    0.11
 -11   3   7    2.74    0.12
  11   3  -7    3.08    0.16
 -10  -3   7    0.62    0.06
  10  -3  -7    0.51    0.06
 -10  -3   7    0.48    0.05
 -10   3   7    0.53    0.05
  10   3  -7    0.43    0.05
 -10   3   7    0.60    0.06
  -9  -3   7   13.76    0.35
  -9  -3   7   14.14    0.37
   9   3  -7   14.18    0.37
  -9   3   7   14.04    0.35
  -9   3   7   14.67    0.37
   8  -3  -7    3.01    0.10
   8  -3  -7    2.93    0.12
  -8  -3   7    3.08    0.11
  -8  -3   7    2.85    0.10
  -8   3   7    2.99    0.10
   8   3  -7    2.87    0.11
  -8   3   7    2.81    0.11
   7  -3  -7    1.02    0.07
  -7  -3   7    0.95    0.06
  -7  -3   7    0.86    0.05
   7  -3  -7    0.97    0.06
   7   3  -7    1.00    0.04
   7   3  -7    1.04    0.07
  -7   3   7    1.05    0.06
   6  -3  -7    0.19    0.04
  -6  -3   7    0.18    0.03
   6  -3  -7    0.16    0.03
  -6  -3   7    0.19    0.03
   6   3  -7    0.19    0.03
   6   3  -7    0.16    0.03
  -6   3   7    0.11    0.03
  -5  -3   7    8.98    0.24
   5  -3  -7    9.38    0.25
   5  -3  -7    9.12    0.26
  -5  -3   7    9.29    0.23
   5   3  -7    9.28    0.23
   5   3  -7    9.04    0.25
  -5   3   7    9.16    0.25
   4  -3  -7    1.86    0.09
  -4  -3   7    2.04    0.07
   4  -3  -7    1.98    0.09
  -4  -3   7    1.94    0.08
   4   3  -7    2.11    0.08
   4   3  -7    2.12    0.08
  -4   3   7    2.05    0.08
   3  -3  -7   10.76    0.29
  -3  -3   7   10.59    0.26
  -3  -3   7   10.43    0.27
   3  -3  -7   10.71    0.29
   3   3  -7   10.51    0.28
   3   3  -7   10.40    0.27
  -3   3   7   10.70    0.27
   2  -3  -7    4.31    0.15
   2  -3  -7    3.93    0.14
  -2  -3   7    4.02    0.13
  -2   3   7    4.24    0.13
   2   3  -7    4.18    0.13
   2   3  -7    4.05    0.13
   1  -3  -7    0.26    0.04
  -1  -3   7    0.30    0.04
   1  -3  -7    0.31    0.05
   1   3  -7    0.31    0.03
   1   3  -7    0.36    0.04
  -1   3   7    0.28    0.03
   0  -3  -7    0.82    0.06
   0  -3  -7    0.83    0.06
   0  -3   7    0.88    0.06
   0   3  -7    0.76    0.06
   0   3  -7    0.80    0.05
   0   3   7    0.84    0.05
  -1  -3  -7    5.62    0.18
   1  -3   7    5.47    0.17
  -1  -3  -7    5.52    0.18
  -1   3  -7    5.63    0.15
  -1   3  -7    5.23    0.17
   1   3   7    5.51    0.15
  -2  -3  -7    0.96    0.07
   2  -3   7    0.99    0.07
  -2   3  -7    0.97    0.05
   2   3   7    0.90    0.08
  -2   3  -7    0.90    0.06
   2   3   7    0.90    0.05
   3  -3   7    3.38    0.13
  -3  -3  -7    3.23    0.13
   3   3   7    3.40    0.14
  -3   3  -7    3.41    0.13
   3   3   7    3.41    0.11
  -3   3  -7    3.38    0.10
  -4  -3  -7    0.41    0.05
   4  -3   7    0.30    0.05
  -4   3  -7    0.30    0.05
   4   3   7    0.34    0.04
   4   3   7    0.29    0.06
  -5  -3  -7    2.32    0.11
   5  -3   7    2.46    0.12
  -5   3  -7    2.31    0.11
   5   3   7    2.34    0.13
   6  -3   7    0.76    0.08
  -6  -3  -7    0.83    0.08
   6   3   7    0.88    0.09
  -6   3  -7    0.78    0.07
   7  -3   7    4.92    0.18
  -7  -3  -7    4.75    0.18
   7   3   7    4.98    0.20
  -7   3  -7    4.60    0.17
  -8  -3  -7    0.18    0.05
   8  -3   7    0.20    0.05
  -8   3  -7    0.07    0.04
   8   3   7    0.07    0.05
  -9  -3  -7    3.28    0.15
   9  -3   7    3.06    0.15
   9   3   7    3.30    0.16
  -9   3  -7    3.40    0.15
 -10  -3  -7    0.56    0.08
  10  -3   7    0.52    0.08
  10   3   7    0.50    0.08
 -10   3  -7    0.55    0.07
  11  -3   7    0.36    0.07
 -11  -3  -7    0.40    0.07
  11   3   7    0.35    0.07
 -11   3  -7    0.45    0.07
  12  -3   7    0.17    0.06
 -12  -3  -7    0.15    0.06
  12   3   7    0.18    0.06
 -12   3  -7    0.11    0.05
 -13  -3  -7    0.45    0.08
  13  -3   7    0.33    0.08
 -13   3  -7    0.36    0.07
 -17  -4   7   -0.02    0.04
  17  -4  -7   -0.01    0.07
  17   4  -7   -0.03    0.05
 -17   4   7    0.04    0.05
  17   4  -7    0.05    0.07
 -16  -4   7    0.12    0.04
  16  -4  -7    0.01    0.06
 -16   4   7    0.09    0.06
  16   4  -7    0.11    0.08
  16   4  -7    0.13    0.05
 -15  -4   7    0.76    0.07
  15  -4  -7    0.74    0.10
 -15   4   7    0.87    0.09
  15   4  -7    0.68    0.08
  15   4  -7    0.81    0.12
 -14  -4   7    0.99    0.07
  14  -4  -7    0.93    0.10
  14   4  -7    1.02    0.09
 -14   4   7    1.07    0.10
  14   4  -7    1.12    0.13
  13  -4  -7    0.46    0.07
 -13  -4   7    0.51    0.06
 -13   4   7    0.52    0.07
  13   4  -7    0.51    0.07
 -12  -4   7    8.27    0.26
 -12  -4   7    8.38    0.24
  12  -4  -7    8.41    0.28
 -12   4   7    8.46    0.27
  12   4  -7    8.61    0.27
 -11  -4   7    5.47    0.19
 -11  -4   7    5.74    0.17
  11  -4  -7    5.49    0.21
  11   4  -7    5.76    0.20
 -11   4   7    5.07    0.19
  10  -4  -7   14.40    0.41
 -10  -4   7   13.75    0.36
 -10  -4   7   14.49    0.38
 -10   4   7   14.34    0.39
  10   4  -7   14.62    0.40
  -9  -4   7    0.10    0.03
   9  -4  -7    0.06    0.04
  -9   4   7    0.01    0.04
   9   4  -7    0.04    0.04
   8  -4  -7    1.72    0.10
  -8  -4   7    1.65    0.08
  -8   4   7    1.72    0.10
   8   4  -7    1.58    0.09
   7  -4  -7    7.91    0.25
  -7  -4   7    8.61    0.23
   7   4  -7    8.45    0.25
  -7   4   7    8.27    0.25
   6  -4  -7    9.46    0.29
  -6  -4   7    9.77    0.26
  -6   4   7    9.79    0.28
  -6   4   7    9.91    0.28
   6   4  -7    9.80    0.28
   5  -4  -7    2.71    0.12
  -5  -4   7    2.47    0.10
   5   4  -7    2.59    0.10
  -5   4   7    2.55    0.11
   5   4  -7    2.84    0.11
  -5   4   7    2.62    0.12
   4  -4  -7    0.01    0.03
  -4  -4   7    0.00    0.03
   4   4  -7    0.00    0.03
  -4   4   7    0.04    0.04
   4   4  -7    0.01    0.03
  -4   4   7    0.00    0.03
  -3  -4   7    3.47    0.12
   3  -4  -7    3.47    0.14
  -3   4   7    3.79    0.13
   3   4  -7    3.62    0.12
   3   4  -7    3.45    0.13
  -3   4   7    3.52    0.14
  -2  -4   7    0.10    0.03
   2  -4  -7    0.11    0.04
   2   4  -7    0.10    0.03
  -2   4   7    0.05    0.03
   2   4  -7    0.09    0.03
  -2   4   7    0.02    0.04
   1  -4  -7    2.16    0.11
  -1  -4   7    2.14    0.10
   1   4  -7    2.41    0.10
   1   4  -7    2.12    0.09
  -1   4   7    2.31    0.12
  -1   4   7    2.12    0.09
   0  -4  -7    0.73    0.07
   0  -4   7    0.78    0.07
   0   4   7    0.85    0.06
   0   4  -7    0.78    0.05
   0   4   7    0.81    0.08
   0   4  -7    0.87    0.07
   1  -4   7    2.08    0.10
  -1  -4  -7    2.16    0.11
  -1   4  -7    2.11    0.10
   1   4   7    2.23    0.12
  -1   4  -7    2.07    0.08
   1   4   7    2.12    0.09
   2  -4   7    2.61    0.12
  -2  -4  -7    2.31    0.12
  -2   4  -7    2.60    0.12
   2   4   7    2.61    0.13
   2   4   7    2.54    0.09
   3  -4   7   -0.02    0.03
  -3  -4  -7   -0.02    0.04
  -3   4  -7    0.03    0.04
   3   4   7   -0.04    0.04
   3   4   7    0.00    0.03
   4  -4   7    0.05    0.04
  -4  -4  -7    0.02    0.04
   4   4   7    0.05    0.05
  -4   4  -7    0.05    0.04
  -5  -4  -7    0.46    0.07
   5  -4   7    0.70    0.08
  -5   4  -7    0.57    0.07
   5   4   7    0.62    0.08
   6  -4   7    2.15    0.12
  -6  -4  -7    1.94    0.11
  -6   4  -7    2.02    0.11
   6   4   7    1.99    0.13
  -7  -4  -7    1.12    0.10
   7  -4   7    1.09    0.10
   7   4   7    0.98    0.10
  -7   4  -7    1.10    0.10
   8  -4   7    1.01    0.10
  -8  -4  -7    1.02    0.10
   8   4   7    0.90    0.10
  -8   4  -7    0.97    0.09
  -9  -4  -7    0.16    0.06
   9  -4   7    0.18    0.06
  -9   4  -7    0.19    0.05
   9   4   7    0.12    0.06
  10  -4   7    0.35    0.07
 -10  -4  -7    0.36    0.07
 -10   4  -7    0.30    0.06
  10   4   7    0.31    0.07
 -11  -4  -7    0.26    0.07
  11  -4   7    0.25    0.07
 -11   4  -7    0.27    0.07
  11   4   7    0.32    0.08
  12  -4   7    0.39    0.08
 -12  -4  -7    0.55    0.09
  12   4   7    0.47    0.09
 -12   4  -7    0.58    0.09
 -15  -5   7   -0.02    0.04
  15  -5  -7   -0.07    0.05
 -15   5   7    0.03    0.06
  15   5  -7    0.01    0.05
  14  -5  -7   -0.06    0.05
 -14  -5   7    0.01    0.04
 -14   5   7    0.05    0.05
  14   5  -7   -0.02    0.05
  13  -5  -7    0.53    0.08
 -13  -5   7    0.54    0.06
 -13   5   7    0.47    0.08
  13   5  -7    0.47    0.07
  12  -5  -7    1.79    0.12
 -12  -5   7    1.78    0.09
  12   5  -7    1.63    0.11
 -12   5   7    1.45    0.11
 -11  -5   7    0.22    0.04
  11  -5  -7    0.22    0.06
 -11   5   7    0.19    0.06
  11   5  -7    0.24    0.06
 -10  -5   7    0.23    0.04
  10  -5  -7    0.25    0.06
 -10   5   7    0.17    0.05
  10   5  -7    0.27    0.06
  -9  -5   7    0.05    0.03
   9  -5  -7   -0.04    0.04
  -9   5   7    0.02    0.04
   9   5  -7    0.05    0.04
   8  -5  -7   11.68    0.34
  -8  -5   7   11.37    0.30
  -8   5   7   10.92    0.33
   8   5  -7   11.24    0.33
   7  -5  -7    2.32    0.12
  -7  -5   7    2.24    0.10
   7   5  -7    2.25    0.11
  -7   5   7    2.26    0.12
   6  -5  -7   16.13    0.46
  -6  -5   7   16.57    0.42
  -6   5   7   17.06    0.44
   6   5  -7   16.46    0.44
   5  -5  -7    0.11    0.05
  -5  -5   7    0.09    0.04
  -5   5   7    0.11    0.04
  -5   5   7    0.06    0.04
   5   5  -7    0.17    0.05
   4  -5  -7    1.15    0.09
  -4  -5   7    1.05    0.07
   4   5  -7    1.06    0.07
   4   5  -7    1.17    0.08
  -4   5   7    1.04    0.09
  -4   5   7    1.05    0.08
   3  -5  -7    0.51    0.07
  -3  -5   7    0.45    0.05
   3   5  -7    0.58    0.06
   3   5  -7    0.49    0.06
  -3   5   7    0.53    0.06
  -3   5   7    0.59    0.07
  -2  -5   7    1.42    0.08
   2  -5  -7    1.32    0.09
   2   5  -7    1.41    0.08
  -2   5   7    1.57    0.10
   2   5  -7    1.42    0.08
  -2   5   7    1.47    0.08
  -1  -5   7    0.10    0.04
   1  -5  -7    0.12    0.05
  -1   5   7    0.09    0.04
   1   5  -7    0.10    0.04
   1   5  -7    0.05    0.03
  -1   5   7    0.19    0.05
   0  -5  -7    7.31    0.25
   0  -5   7    7.49    0.23
   0   5  -7    7.70    0.24
   0   5  -7    7.94    0.22
   0   5   7    7.60    0.22
   0   5   7    7.38    0.26
   1  -5   7    0.07    0.04
  -1  -5  -7    0.11    0.05
   1   5   7    0.06    0.05
   1   5   7    0.09    0.04
  -1   5  -7    0.03    0.04
   2  -5   7    0.01    0.04
  -2  -5  -7   -0.02    0.04
  -2   5  -7    0.03    0.04
   2   5   7    0.00    0.05
   3  -5   7    0.71    0.07
  -3  -5  -7    0.81    0.08
  -3   5  -7    0.87    0.08
   3   5   7    0.97    0.10
   4  -5   7    0.57    0.07
  -4  -5  -7    0.47    0.07
   4   5   7    0.52    0.08
  -4   5  -7    0.50    0.07
   5  -5   7    0.14    0.05
  -5  -5  -7    0.10    0.05
  -5   5  -7    0.03    0.04
   5   5   7    0.21    0.06
   6  -5   7    0.00    0.05
  -6  -5  -7   -0.03    0.04
   6   5   7   -0.02    0.05
  -6   5  -7   -0.04    0.04
  -7  -5  -7    1.01    0.10
   7  -5   7    0.89    0.10
   7   5   7    1.00    0.11
  -7   5  -7    1.18    0.10
   8  -5   7    0.43    0.08
  -8  -5  -7    0.35    0.07
   8   5   7    0.35    0.08
  -8   5  -7    0.36    0.07
   9  -5   7    0.03    0.05
  -9  -5  -7   -0.02    0.05
   9   5   7    0.04    0.06
  -9   5  -7    0.09    0.06
  10  -5   7    0.27    0.07
 -10  -5  -7    0.27    0.07
 -10   5  -7    0.22    0.07
  10   5   7    0.16    0.07
 -12  -6   7    0.82    0.08
  12  -6  -7    0.83    0.10
  12   6  -7    0.68    0.09
 -12   6   7    0.71    0.09
  11  -6  -7    0.10    0.06
 -11  -6   7    0.07    0.04
 -11   6   7    0.05    0.06
  11   6  -7    0.02    0.05
  10  -6  -7    0.55    0.08
 -10  -6   7    0.55    0.06
  10   6  -7    0.50    0.08
 -10   6   7    0.60    0.08
   9  -6  -7    0.07    0.05
  -9  -6   7    0.07    0.04
  -9   6   7   -0.01    0.04
   9   6  -7   -0.09    0.04
  -8  -6   7   -0.01    0.04
   8  -6  -7    0.03    0.05
   8   6  -7    0.05    0.05
  -8   6   7    0.03    0.05
   7  -6  -7    2.84    0.15
  -7  -6   7    2.80    0.12
  -7   6   7    3.16    0.15
   7   6  -7    3.24    0.15
  -6  -6   7    0.62    0.07
   6  -6  -7    0.54    0.08
   6   6  -7    0.52    0.07
  -6   6   7    0.49    0.07
   5  -6  -7    2.39    0.14
  -5  -6   7    2.26    0.11
  -5   6   7    2.54    0.13
   5   6  -7    2.37    0.12
  -4  -6   7    9.12    0.26
   4  -6  -7    8.52    0.29
  -4   6   7    9.10    0.28
   4   6  -7    8.98    0.27
  -3  -6   7    3.12    0.13
   3  -6  -7    3.19    0.16
  -3   6   7    3.39    0.16
   3   6  -7    3.34    0.14
  -3   6   7    3.18    0.14
   2  -6  -7    0.93    0.09
  -2  -6   7    0.96    0.08
   2   6  -7    1.12    0.08
  -2   6   7    1.11    0.09
   2   6  -7    1.23    0.08
  -2   6   7    1.03    0.10
  -1  -6   7   -0.01    0.04
   1  -6  -7    0.04    0.05
  -1   6   7    0.02    0.05
  -1   6   7    0.04    0.04
   1   6  -7    0.09    0.05
   0  -6  -7    1.91    0.12
   0  -6   7    2.02    0.11
   0   6  -7    1.90    0.11
   0   6   7    2.27    0.13
   1  -6   7    2.32    0.12
  -1  -6  -7    2.34    0.13
   1   6   7    2.38    0.14
  -1   6  -7    2.07    0.12
   2  -6   7    2.93    0.14
  -2  -6  -7    2.54    0.14
   2   6   7    2.94    0.16
  -2   6  -7    2.97    0.14
  -3  -6  -7    0.44    0.08
   3  -6   7    0.52    0.07
   3   6   7    0.52    0.09
  -3   6  -7    0.36    0.07
   4  -6   7    2.18    0.12
  -4  -6  -7    2.07    0.13
  -4   6  -7    2.27    0.13
   4   6   7    2.19    0.14
   5  -6   7    2.12    0.12
  -5  -6  -7    2.26    0.14
   5   6   7    1.97    0.15
  -5   6  -7    2.22    0.13
   6  -6   7    0.58    0.09
  -6  -6  -7    0.47    0.08
  -6   6  -7    0.58    0.08
   6   6   7    0.43    0.09
   7  -6   7    0.23    0.07
  -7  -6  -7    0.22    0.07
   7   6   7    0.17    0.07
  -7   6  -7    0.17    0.07
  -8  -7   7    0.28    0.05
   8  -7  -7    0.10    0.06
  -8   7   7    0.29    0.07
   8   7  -7    0.27    0.07
   7  -7  -7    0.17    0.06
  -7  -7   7    0.22    0.05
  -7   7   7    0.16    0.06
   7   7  -7    0.23    0.06
   6  -7  -7    0.80    0.10
  -6  -7   7    0.76    0.08
   6   7  -7    0.67    0.09
  -6   7   7    0.62    0.09
   5  -7  -7    0.33    0.07
  -5  -7   7    0.20    0.05
  -5   7   7    0.19    0.06
   5   7  -7    0.06    0.05
  -4  -7   7    0.03    0.05
   4  -7  -7    0.14    0.06
  -4   7   7    0.05    0.06
   4   7  -7    0.06    0.05
  -3  -7   7    0.00    0.05
   3  -7  -7    0.02    0.06
  -3   7   7    0.13    0.06
   2  -7  -7    0.76    0.09
  -2  -7   7    0.69    0.08
   1  -7  -7    0.49    0.08
  -1  -7   7    0.29    0.06
  -1   7   7    0.55    0.09
   0  -7  -7    0.04    0.05
   0  -7   7    0.05    0.05
   0   7  -7    0.04    0.05
   0   7   7   -0.02    0.05
  -1  -7  -7    0.06    0.06
   1  -7   7    0.00    0.05
  -1   7  -7    0.02    0.05
   1   7   7    0.05    0.06
   2  -7   7    0.43    0.07
  -2  -7  -7    0.33    0.08
  -2   7  -7    0.40    0.08
   2   7   7    0.33    0.08
  20   0  -8    4.17    0.23
 -20   0   8    4.01    0.18
  19   0  -8   -0.01    0.07
 -19   0   8    0.05    0.05
  18   0  -8    0.15    0.08
 -18   0   8    0.19    0.05
  17   0  -8    0.01    0.06
 -17   0   8    0.01    0.04
 -16   0   8    0.18    0.05
  16   0  -8    0.16    0.07
 -15   0   8    0.04    0.04
  15   0  -8   -0.02    0.06
  14   0  -8   16.76    0.48
 -14   0   8   16.69    0.42
  13   0  -8   -0.03    0.03
 -13   0   8   -0.02    0.03
  13   0  -8    0.00    0.05
 -12   0   8    7.15    0.19
  12   0  -8    6.81    0.24
  12   0  -8    7.20    0.20
 -12   0   8    7.23    0.20
  11   0  -8    0.05    0.04
  11   0  -8    0.02    0.02
 -11   0   8    0.07    0.03
 -11   0   8   -0.03    0.02
  10   0  -8    3.46    0.14
 -10   0   8    3.58    0.11
 -10   0   8    3.44    0.11
  10   0  -8    3.62    0.11
  -9   0   8   -0.01    0.02
  -9   0   8    0.00    0.02
   9   0  -8    0.00    0.02
   9   0  -8    0.02    0.03
  -8   0   8    3.13    0.10
   8   0  -8    3.11    0.12
  -8   0   8    3.02    0.09
   8   0  -8    3.06    0.10
  -7   0   8   -0.01    0.01
  -7   0   8   -0.03    0.02
   7   0  -8   -0.02    0.02
   7   0  -8    0.00    0.02
   6   0  -8   29.19    0.68
  -6   0   8   28.04    0.65
   6   0  -8   28.81    0.68
  -6   0   8   29.23    0.67
  -5   0   8    0.00    0.02
  -5   0   8   -0.04    0.02
   5   0  -8    0.00    0.02
   5   0  -8    0.03    0.02
   4   0  -8   15.66    0.38
  -4   0   8   15.55    0.36
  -4   0   8   15.86    0.38
   4   0  -8   16.10    0.38
   3   0  -8    0.01    0.02
  -3   0   8    0.00    0.02
  -3   0   8    0.00    0.02
   3   0  -8   -0.01    0.02
   2   0  -8    5.00    0.14
  -2   0   8    5.05    0.13
  -2   0   8    4.95    0.14
   2   0  -8    4.65    0.13
   1   0  -8    0.00    0.02
  -1   0   8   -0.03    0.02
   1   0  -8    0.00    0.02
   0   0   8   19.99    0.48
   0   0  -8   20.34    0.50
   0   0  -8   21.93    0.49
   0   0  -8   20.59    0.49
   1   0   8    0.00    0.02
  -1   0  -8    0.00    0.02
  -1   0  -8    0.02    0.02
  -1   0  -8   -0.01    0.02
   2   0   8    1.83    0.08
  -2   0  -8    1.81    0.08
  -2   0  -8    1.92    0.07
  -2   0  -8    1.87    0.07
  -3   0  -8   -0.01    0.02
   3   0   8   -0.02    0.02
  -3   0  -8   -0.01    0.02
  -3   0  -8   -0.01    0.02
  -4   0  -8    3.15    0.11
  -4   0  -8    3.23    0.12
  -4   0  -8    3.12    0.11
  -4   0  -8    3.28    0.11
  -5   0  -8    0.01    0.02
  -5   0  -8   -0.01    0.03
  -5   0  -8    0.01    0.03
  -5   0  -8   -0.04    0.02
  -6   0  -8    1.18    0.07
  -6   0  -8    1.32    0.08
  -6   0  -8    1.17    0.08
  -6   0  -8    1.29    0.07
   7   0   8   -0.03    0.05
  -7   0  -8   -0.05    0.03
  -7   0  -8    0.01    0.03
  -7   0  -8   -0.03    0.02
   9   0   8   -0.07    0.05
  -9   0  -8   -0.02    0.03
  -9   0  -8   -0.02    0.03
 -10   0  -8    0.56    0.07
  10   0   8    0.61    0.10
 -11   0  -8    0.02    0.04
  11   0   8    0.00    0.06
 -12   0  -8    0.03    0.04
  12   0   8    0.08    0.07
  13   0   8   -0.05    0.06
 -13   0  -8    0.09    0.05
 -14   0  -8    0.11    0.06
  14   0   8    0.23    0.09
  20  -1  -8   -0.05    0.06
 -20  -1   8    0.06    0.05
  20   1  -8    0.01    0.07
 -20   1   8   -0.04    0.05
 -19  -1   8    0.10    0.05
  19  -1  -8   -0.02    0.06
  19   1  -8    0.05    0.07
 -19   1   8    0.08    0.05
  18  -1  -8    0.12    0.07
 -18  -1   8    0.19    0.05
 -18   1   8    0.22    0.05
  18   1  -8    0.24    0.08
  17  -1  -8    0.09    0.06
 -17  -1   8    0.09    0.04
 -17   1   8    0.07    0.04
  17   1  -8    0.05    0.06
  16  -1  -8    0.50    0.08
 -16  -1   8    0.72    0.07
 -16   1   8    0.64    0.07
  16   1  -8    0.86    0.11
  15  -1  -8    4.66    0.20
 -15  -1   8    4.40    0.16
  15   1  -8    4.68    0.15
  15   1  -8    4.65    0.21
 -15   1   8    4.47    0.16
 -14  -1   8    2.75    0.11
  14  -1  -8    2.85    0.15
 -14   1   8    2.75    0.12
  14   1  -8    2.99    0.16
 -14   1   8    2.39    0.11
  14   1  -8    2.71    0.11
  13  -1  -8   -0.01    0.04
 -13  -1   8    0.05    0.03
  13   1  -8    0.08    0.05
 -13   1   8    0.04    0.03
 -13   1   8    0.02    0.03
  13   1  -8    0.04    0.03
  12  -1  -8    9.48    0.29
 -12  -1   8    8.91    0.25
  12  -1  -8    9.52    0.24
  12   1  -8    9.10    0.29
 -12   1   8    9.08    0.25
 -12   1   8    9.39    0.25
  12   1  -8    9.20    0.25
 -11  -1   8    6.92    0.19
  11  -1  -8    6.76    0.23
  11  -1  -8    6.91    0.19
  11   1  -8    6.64    0.23
 -11   1   8    6.88    0.19
  11   1  -8    7.01    0.20
 -11   1   8    7.10    0.19
  10  -1  -8    1.39    0.09
 -10  -1   8    1.29    0.05
 -10  -1   8    1.33    0.06
  10  -1  -8    1.31    0.06
  10   1  -8    1.41    0.09
  10   1  -8    1.34    0.07
 -10   1   8    1.31    0.06
 -10   1   8    1.29    0.06
  -9  -1   8    4.22    0.13
   9  -1  -8    4.60    0.16
  -9  -1   8    4.67    0.12
   9  -1  -8    4.43    0.13
  -9   1   8    4.47    0.13
   9   1  -8    4.59    0.16
   9   1  -8    4.44    0.14
  -9   1   8    4.44    0.13
   8  -1  -8    0.15    0.03
   8  -1  -8    0.14    0.04
  -8  -1   8    0.21    0.03
  -8  -1   8    0.13    0.02
  -8   1   8    0.12    0.02
  -8   1   8    0.08    0.02
   8   1  -8    0.12    0.03
   8   1  -8    0.11    0.03
  -7  -1   8    3.40    0.11
  -7  -1   8    3.59    0.10
   7  -1  -8    3.47    0.11
   7  -1  -8    3.55    0.12
  -7   1   8    3.41    0.10
  -7   1   8    3.48    0.11
   7   1  -8    3.69    0.12
   7   1  -8    3.67    0.11
  -6  -1   8    3.31    0.10
   6  -1  -8    3.46    0.12
  -6  -1   8    3.42    0.10
   6  -1  -8    3.41    0.11
   6   1  -8    3.46    0.11
  -6   1   8    3.41    0.09
   6   1  -8    3.61    0.11
  -6   1   8    3.46    0.11
   5  -1  -8   17.28    0.42
  -5  -1   8   16.85    0.40
   5  -1  -8   16.66    0.42
  -5  -1   8   16.85    0.41
   5   1  -8   17.52    0.42
  -5   1   8   16.64    0.41
  -5   1   8   17.52    0.39
   5   1  -8   17.17    0.40
   4  -1  -8   33.83    0.79
  -4  -1   8   32.72    0.76
   4  -1  -8   34.31    0.79
  -4   1   8   32.91    0.78
   4   1  -8   33.86    0.79
   4   1  -8   34.35    0.77
  -4   1   8   34.22    0.76
   3  -1  -8    0.57    0.04
   3  -1  -8    0.47    0.04
  -3  -1   8    0.47    0.04
  -3   1   8    0.57    0.04
   3   1  -8    0.53    0.04
  -3   1   8    0.60    0.03
   3   1  -8    0.55    0.04
  -2  -1   8    1.91    0.07
   2  -1  -8    1.92    0.08
   2  -1  -8    1.91    0.07
  -2   1   8    1.97    0.06
   2   1  -8    1.99    0.07
  -2   1   8    2.09    0.07
   2   1  -8    2.04    0.08
  -1  -1   8   29.58    0.67
  -1  -1   8   28.87    0.67
   1  -1  -8   30.08    0.69
   1  -1  -8   27.98    0.69
  -1   1   8   28.74    0.65
   1   1  -8   29.06    0.68
  -1   1   8   29.20    0.68
   1   1  -8   29.98    0.69
   0  -1  -8    0.55    0.05
   0  -1   8    0.59    0.05
   0  -1  -8    0.59    0.04
   0  -1   8    0.54    0.04
   0   1   8    0.58    0.04
   0   1   8    0.59    0.04
   0   1  -8    0.63    0.05
   0   1  -8    0.64    0.04
   1  -1   8    8.75    0.23
  -1  -1  -8    8.61    0.24
  -1  -1  -8    9.10    0.24
   1  -1   8    8.91    0.24
   1   1   8    8.86    0.23
   1   1   8    8.70    0.22
  -1   1  -8    8.78    0.23
  -1   1  -8    9.04    0.23
   2  -1   8   11.72    0.31
  -2  -1  -8   11.90    0.31
  -2  -1  -8   11.15    0.31
   2  -1   8   12.02    0.31
  -2   1  -8   11.75    0.30
  -2   1  -8   11.58    0.30
   2   1   8   12.10    0.30
   3  -1   8   51.25    1.20
  -3  -1  -8   55.03    1.18
  -3  -1  -8   51.20    1.22
   3  -1   8   51.40    1.23
  -3  -1  -8   52.18    1.22
   3   1   8   52.12    1.20
  -3   1  -8   51.96    1.20
  -3   1  -8   52.81    1.21
   4  -1   8    9.84    0.28
  -4  -1  -8    9.82    0.25
  -4  -1  -8   10.08    0.27
  -4  -1  -8    9.08    0.27
   4  -1   8    9.25    0.27
   4   1   8    9.15    0.25
  -4   1  -8    9.47    0.25
  -4   1  -8    9.86    0.26
   5  -1   8    0.43    0.06
   5  -1   8    0.42    0.06
  -5  -1  -8    0.49    0.05
  -5  -1  -8    0.42    0.05
  -5  -1  -8    0.38    0.05
  -5   1  -8    0.32    0.04
  -5   1  -8    0.37    0.05
  -6  -1  -8    3.53    0.14
  -6  -1  -8    3.37    0.14
   6  -1   8    3.42    0.15
  -6  -1  -8    3.47    0.13
  -6   1  -8    3.47    0.12
  -6   1  -8    3.40    0.13
  -7  -1  -8   13.12    0.36
   7  -1   8   12.32    0.38
  -7  -1  -8   13.03    0.34
  -7  -1  -8   13.31    0.32
  -7   1  -8   12.69    0.35
  -7   1  -8   12.38    0.34
  -8  -1  -8    0.08    0.04
  -8  -1  -8    0.07    0.04
   8  -1   8    0.08    0.05
  -8   1  -8    0.06    0.04
   8   1   8    0.09    0.04
  -8   1  -8    0.07    0.03
   9  -1   8    2.75    0.16
  -9  -1  -8    2.94    0.13
  -9  -1  -8    3.39    0.14
   9   1   8    3.27    0.14
  -9   1  -8    3.19    0.14
  -9   1  -8    3.14    0.12
 -10  -1  -8    1.10    0.09
  10  -1   8    1.07    0.12
 -10   1  -8    1.30    0.10
 -10   1  -8    1.20    0.08
 -11  -1  -8    0.08    0.05
  11  -1   8    0.04    0.06
  11   1   8    0.03    0.06
 -11   1  -8    0.01    0.04
 -11   1  -8   -0.03    0.05
  12  -1   8    7.18    0.29
 -12  -1  -8    6.92    0.24
 -12   1  -8    6.74    0.25
  12   1   8    6.64    0.30
 -13  -1  -8    3.95    0.17
  13   1   8    3.87    0.23
 -13   1  -8    4.12    0.19
 -19  -2   8    0.05    0.04
  19  -2  -8   -0.01    0.06
 -19   2   8   -0.07    0.05
  19   2  -8   -0.11    0.07
 -18  -2   8    0.46    0.06
  18  -2  -8    0.52    0.10
 -18   2   8    0.60    0.08
  18   2  -8    0.38    0.10
 -17  -2   8    0.35    0.05
  17  -2  -8    0.31    0.08
 -17   2   8    0.30    0.06
  17   2  -8    0.25    0.08
  16  -2  -8    0.16    0.06
 -16  -2   8    0.05    0.04
  16   2  -8    0.23    0.08
 -16   2   8    0.22    0.05
 -16   2   8    0.13    0.04
  16   2  -8    0.14    0.04
 -15  -2   8    0.29    0.05
  15  -2  -8    0.34    0.07
 -15   2   8    0.32    0.05
  15   2  -8    0.25    0.08
  15   2  -8    0.30    0.05
 -15   2   8    0.17    0.05
  14  -2  -8    0.94    0.10
 -14  -2   8    1.17    0.07
  14   2  -8    1.07    0.11
  14   2  -8    0.92    0.07
 -14   2   8    1.11    0.07
 -14   2   8    1.02    0.08
  13  -2  -8    3.49    0.16
 -13  -2   8    3.12    0.12
  13   2  -8    3.54    0.13
 -13   2   8    3.37    0.13
 -13   2   8    3.39    0.13
  13   2  -8    3.58    0.17
  12  -2  -8    0.03    0.04
 -12  -2   8    0.03    0.03
 -12   2   8    0.07    0.03
  12   2  -8    0.08    0.05
  12   2  -8    0.02    0.03
 -12   2   8   -0.01    0.03
 -11  -2   8   -0.03    0.02
  11  -2  -8   -0.01    0.04
 -11   2   8   -0.02    0.03
 -11   2   8   -0.01    0.03
  11   2  -8    0.02    0.03
  11   2  -8   -0.03    0.04
  10  -2  -8    0.01    0.02
  10  -2  -8    0.02    0.04
 -10  -2   8   -0.02    0.02
 -10   2   8    0.01    0.02
 -10   2   8    0.02    0.03
  10   2  -8    0.02    0.03
  10   2  -8    0.03    0.04
   9  -2  -8    0.91    0.05
  -9  -2   8    0.98    0.06
   9  -2  -8    0.93    0.08
  -9  -2   8    1.01    0.04
   9   2  -8    0.97    0.06
   9   2  -8    1.13    0.08
  -9   2   8    0.98    0.05
  -9   2   8    0.95    0.06
   8  -2  -8    0.86    0.07
  -8  -2   8    0.93    0.05
   8  -2  -8    0.99    0.05
  -8  -2   8    0.96    0.04
  -8   2   8    0.95    0.05
   8   2  -8    0.94    0.06
   8   2  -8    1.11    0.07
  -8   2   8    0.85    0.05
  -7  -2   8    1.58    0.07
  -7  -2   8    1.48    0.06
   7  -2  -8    1.49    0.07
   7  -2  -8    1.53    0.08
   7   2  -8    1.67    0.08
  -7   2   8    1.58    0.07
   7   2  -8    1.45    0.07
  -7   2   8    1.65    0.06
  -6  -2   8   14.76    0.36
   6  -2  -8   15.07    0.38
   6  -2  -8   14.76    0.37
   6   2  -8   14.66    0.37
  -6   2   8   14.53    0.34
   6   2  -8   14.77    0.37
   6   2  -8   15.02    0.35
  -6   2   8   15.14    0.37
   5  -2  -8    1.63    0.07
  -5  -2   8    1.70    0.07
   5  -2  -8    1.64    0.08
   5   2  -8    1.55    0.07
   5   2  -8    1.62    0.06
  -5   2   8    1.71    0.05
  -5   2   8    1.57    0.07
   5   2  -8    1.74    0.06
   4  -2  -8    0.29    0.04
   4  -2  -8    0.27    0.04
  -4  -2   8    0.29    0.04
   4   2  -8    0.21    0.03
   4   2  -8    0.32    0.03
  -4   2   8    0.24    0.03
   3  -2  -8    0.02    0.02
  -3  -2   8    0.01    0.02
   3  -2  -8    0.03    0.02
   3   2  -8    0.02    0.02
   3   2  -8    0.01    0.02
  -3   2   8    0.03    0.02
   2  -2  -8    8.32    0.24
   2  -2  -8    8.87    0.24
  -2   2   8    8.83    0.23
   2   2  -8    8.78    0.23
   2   2  -8    8.82    0.23
   1  -2  -8    0.73    0.05
  -1  -2   8    0.71    0.05
   1  -2  -8    0.73    0.06
   1   2  -8    0.70    0.05
  -1   2   8    0.70    0.05
   1   2  -8    0.72    0.04
   0  -2  -8    0.35    0.04
   0  -2   8    0.26    0.04
   0  -2  -8    0.37    0.04
   0   2  -8    0.28    0.04
   0   2  -8    0.32    0.03
   0   2   8    0.40    0.04
  -1  -2  -8    1.50    0.08
  -1  -2  -8    1.62    0.08
   1  -2   8    1.47    0.08
  -1   2  -8    1.52    0.07
  -1   2  -8    1.47    0.06
   1   2   8    1.58    0.07
  -2  -2  -8   47.25    1.05
  -2  -2  -8   46.27    1.12
   2  -2   8   46.26    1.09
  -2  -2  -8   47.40    1.12
  -2   2  -8   47.08    1.10
  -2   2  -8   47.76    1.09
   2   2   8   47.76    1.08
   3  -2   8   12.21    0.33
  -3  -2  -8   12.67    0.30
  -3  -2  -8   12.46    0.33
  -3  -2  -8   12.82    0.34
  -3   2  -8   12.24    0.31
   3   2   8   12.20    0.31
  -3   2  -8   11.98    0.33
  -4  -2  -8    0.14    0.04
   4  -2   8    0.19    0.05
  -4  -2  -8    0.16    0.04
  -4  -2  -8    0.15    0.03
  -4   2  -8    0.16    0.03
  -4   2  -8    0.11    0.04
   4   2   8    0.12    0.03
  -5  -2  -8   32.21    0.74
  -5  -2  -8   32.49    0.79
   5  -2   8   31.56    0.77
  -5   2  -8   31.70    0.77
   5   2   8   32.30    0.75
   6  -2   8    2.93    0.13
  -6  -2  -8    3.20    0.13
  -6  -2  -8    2.99    0.11
   6   2   8    3.15    0.10
   6   2   8    3.04    0.14
  -6   2  -8    2.94    0.12
  -7  -2  -8    1.52    0.08
   7  -2   8    1.72    0.10
  -7  -2  -8    1.62    0.10
  -7   2  -8    1.70    0.09
   7   2   8    1.71    0.11
   8  -2   8    3.54    0.16
  -8  -2  -8    3.64    0.15
  -8   2  -8    3.58    0.14
   8   2   8    3.56    0.16
  -9  -2  -8    1.05    0.09
   9  -2   8    1.10    0.10
   9   2   8    1.06    0.10
  -9   2  -8    1.28    0.09
 -10  -2  -8    9.97    0.32
  10  -2   8    9.85    0.31
 -10   2  -8   10.37    0.30
  10   2   8   10.05    0.32
  11  -2   8    2.41    0.14
 -11  -2  -8    2.52    0.14
  11   2   8    2.50    0.14
 -11   2  -8    2.59    0.13
 -12  -2  -8    0.31    0.07
 -12   2  -8    0.47    0.07
  13   2   8   -0.02    0.07
  18  -3  -8    0.82    0.11
 -18  -3   8    0.82    0.08
  18   3  -8    0.63    0.08
  18   3  -8    0.72    0.12
 -17  -3   8    0.28    0.05
  17  -3  -8    0.16    0.07
  17   3  -8    0.30    0.09
 -17   3   8    0.33    0.06
  17   3  -8    0.23    0.06
 -16  -3   8    0.25    0.05
  16  -3  -8    0.28    0.07
 -16   3   8    0.24    0.06
  16   3  -8    0.24    0.05
  16   3  -8    0.34    0.08
 -15  -3   8    1.50    0.09
  15  -3  -8    1.50    0.13
  15   3  -8    1.51    0.10
  15   3  -8    1.67    0.15
 -15   3   8    1.50    0.10
 -14  -3   8    0.45    0.05
  14  -3  -8    0.40    0.07
 -14   3   8    0.61    0.07
  14   3  -8    0.55    0.09
  14   3  -8    0.50    0.06
 -13  -3   8   -0.01    0.03
  13  -3  -8    0.07    0.05
  13   3  -8    0.04    0.04
  13   3  -8    0.04    0.06
 -13   3   8    0.07    0.04
  12  -3  -8    1.13    0.10
 -12  -3   8    1.18    0.07
  12   3  -8    1.12    0.11
  12   3  -8    1.07    0.08
 -12   3   8    1.11    0.08
 -11  -3   8    0.05    0.03
  11  -3  -8    0.06    0.04
  11   3  -8   -0.02    0.03
 -11   3   8    0.01    0.03
  11   3  -8    0.12    0.06
 -10  -3   8    0.74    0.06
  10  -3  -8    0.63    0.07
  10   3  -8    0.62    0.08
  10   3  -8    0.71    0.06
 -10   3   8    0.54    0.06
   9  -3  -8    2.15    0.11
  -9  -3   8    2.33    0.09
   9   3  -8    2.28    0.10
  -9   3   8    2.30    0.10
  -8  -3   8    0.40    0.04
   8  -3  -8    0.48    0.05
   8  -3  -8    0.39    0.06
  -8  -3   8    0.47    0.04
   8   3  -8    0.40    0.05
  -8   3   8    0.51    0.05
   7  -3  -8    0.17    0.03
   7  -3  -8    0.06    0.03
  -7  -3   8    0.06    0.03
   7   3  -8    0.10    0.03
  -7   3   8    0.07    0.03
   7   3  -8    0.08    0.02
   6  -3  -8   20.18    0.49
   6  -3  -8   19.88    0.51
  -6  -3   8   20.05    0.48
   6   3  -8   19.76    0.47
   6   3  -8   19.78    0.50
  -5  -3   8    0.95    0.06
   5  -3  -8    1.06    0.07
   5  -3  -8    0.98    0.06
   5   3  -8    1.01    0.06
   5   3  -8    1.11    0.06
  -5   3   8    1.03    0.06
   4  -3  -8    4.39    0.15
   4  -3  -8    4.24    0.15
  -4  -3   8    4.41    0.14
   4   3  -8    4.35    0.14
  -4   3   8    4.41    0.14
   4   3  -8    4.22    0.13
   3  -3  -8   17.21    0.44
  -3  -3   8   17.18    0.42
   3   3  -8   17.06    0.43
  -3   3   8   16.97    0.42
   3   3  -8   17.32    0.42
   2  -3  -8    5.59    0.18
   2  -3  -8    5.42    0.18
  -2  -3   8    5.68    0.17
  -2   3   8    5.71    0.16
   2   3  -8    5.62    0.17
   2   3  -8    5.44    0.16
   1  -3  -8    1.10    0.07
  -1  -3   8    0.95    0.06
   1  -3  -8    1.10    0.07
  -1   3   8    1.12    0.06
   1   3  -8    0.98    0.06
   1   3  -8    1.06    0.06
   0  -3  -8    0.39    0.05
   0  -3   8    0.27    0.04
   0  -3  -8    0.28    0.05
   0   3  -8    0.34    0.04
   0   3  -8    0.24    0.04
   0   3   8    0.41    0.04
  -1  -3  -8    0.60    0.06
  -1  -3  -8    0.39    0.05
   1  -3   8    0.51    0.05
   1   3   8    0.52    0.04
  -1   3  -8    0.49    0.05
  -1   3  -8    0.53    0.04
  -2  -3  -8    5.72    0.19
   2  -3   8    5.71    0.18
  -2   3  -8    5.87    0.16
   2   3   8    5.46    0.16
  -2   3  -8    5.66    0.18
   3  -3   8    8.85    0.26
  -3  -3  -8    8.07    0.25
   3   3   8    8.55    0.22
  -3   3  -8    8.72    0.22
   3   3   8    8.02    0.27
  -3   3  -8    8.54    0.25
   4  -3   8    2.86    0.13
  -4  -3  -8    2.79    0.13
  -4   3  -8    2.83    0.12
   4   3   8    2.92    0.14
   4   3   8    2.95    0.10
   5  -3   8    4.68    0.17
  -5  -3  -8    4.37    0.17
  -5   3  -8    4.55    0.17
   5   3   8    4.25    0.18
  -6  -3  -8    2.81    0.13
   6  -3   8    3.21    0.14
   6   3   8    2.76    0.15
  -6   3  -8    3.18    0.13
  -7  -3  -8   -0.04    0.04
  -7   3  -8   -0.05    0.04
   7   3   8    0.00    0.05
   8  -3   8    0.06    0.05
  -8  -3  -8    0.00    0.04
   8   3   8    0.03    0.05
  -8   3  -8    0.00    0.04
  -9  -3  -8    3.07    0.15
   9  -3   8    2.89    0.15
  -9   3  -8    3.08    0.14
   9   3   8    3.28    0.16
  10  -3   8    0.05    0.05
 -10  -3  -8    0.02    0.04
 -10   3  -8    0.06    0.05
  10   3   8   -0.02    0.05
  11  -3   8    1.86    0.13
 -11  -3  -8    1.85    0.12
  11   3   8    1.86    0.13
 -11   3  -8    2.07    0.12
  12  -3   8    0.38    0.08
 -12  -3  -8    0.59    0.09
 -12   3  -8    0.43    0.07
  12   3   8    0.62    0.09
 -17  -4   8    0.40    0.06
  17  -4  -8    0.38    0.09
 -17   4   8    0.57    0.08
  17   4  -8    0.44    0.07
  16  -4  -8    0.17    0.07
 -16  -4   8    0.25    0.05
  16   4  -8    0.28    0.06
 -16   4   8    0.29    0.07
 -15  -4   8    1.23    0.08
  15  -4  -8    1.24    0.11
 -15   4   8    1.44    0.10
  15   4  -8    1.32    0.10
  14  -4  -8    0.26    0.07
 -14  -4   8    0.44    0.05
  14   4  -8    0.37    0.06
 -14   4   8    0.46    0.07
 -13  -4   8    0.51    0.06
  13  -4  -8    0.48    0.08
 -13   4   8    0.43    0.06
  13   4  -8    0.58    0.07
  12  -4  -8    0.06    0.05
 -12  -4   8    0.02    0.03
 -12   4   8   -0.01    0.04
  12   4  -8    0.05    0.04
  11  -4  -8    0.18    0.06
 -11  -4   8    0.13    0.04
  11   4  -8    0.12    0.04
 -11   4   8    0.12    0.05
 -10  -4   8    0.53    0.05
  10  -4  -8    0.59    0.07
 -10   4   8    0.57    0.07
  10   4  -8    0.65    0.07
   9  -4  -8    0.99    0.09
  -9  -4   8    0.83    0.06
   9   4  -8    0.98    0.07
  -9   4   8    1.05    0.08
  -8  -4   8    6.73    0.20
   8  -4  -8    6.44    0.22
   8   4  -8    7.01    0.22
  -8   4   8    6.69    0.21
   7  -4  -8   38.44    0.92
  -7  -4   8   38.54    0.89
   7  -4  -8   37.45    0.94
  -7   4   8   38.51    0.92
   7   4  -8   39.47    0.93
  -6  -4   8   15.02    0.38
   6  -4  -8   14.82    0.39
   6  -4  -8   14.64    0.41
  -6   4   8   15.15    0.39
   6   4  -8   15.03    0.39
   5  -4  -8    0.14    0.04
   5  -4  -8    0.06    0.04
  -5  -4   8    0.10    0.04
  -5   4   8    0.14    0.04
   5   4  -8    0.10    0.03
   5   4  -8    0.19    0.04
  -4  -4   8   14.45    0.37
   4  -4  -8   14.58    0.39
   4  -4  -8   14.63    0.38
   4   4  -8   14.23    0.37
   4   4  -8   13.81    0.36
  -4   4   8   14.15    0.37
   3  -4  -8   10.73    0.31
  -3  -4   8   11.18    0.29
  -3   4   8   10.80    0.29
   3   4  -8   10.54    0.29
   3   4  -8   11.08    0.29
   2  -4  -8    0.16    0.05
  -2  -4   8    0.08    0.04
   2   4  -8    0.17    0.04
  -2   4   8    0.19    0.05
   2   4  -8    0.19    0.04
  -2   4   8    0.15    0.04
  -1  -4   8    2.81    0.11
   1  -4  -8    2.58    0.12
   1   4  -8    2.81    0.10
  -1   4   8    2.73    0.10
  -1   4   8    2.80    0.14
   1   4  -8    2.66    0.11
   0  -4   8    0.70    0.07
   0  -4  -8    0.75    0.07
   0   4   8    0.67    0.08
   0   4   8    0.50    0.05
   0   4  -8    0.68    0.06
   0   4  -8    0.44    0.05
   1  -4   8    4.00    0.15
  -1  -4  -8    4.14    0.16
  -1   4  -8    4.22    0.13
   1   4   8    4.25    0.13
  -1   4  -8    3.93    0.15
   1   4   8    3.91    0.17
   2  -4   8    0.47    0.06
  -2  -4  -8    0.53    0.07
   2   4   8    0.40    0.07
  -2   4  -8    0.50    0.06
   2   4   8    0.59    0.05
   3  -4   8    3.23    0.14
  -3  -4  -8    3.11    0.14
   3   4   8    3.13    0.15
  -3   4  -8    3.24    0.14
  -4  -4  -8    2.14    0.12
   4  -4   8    2.24    0.11
   4   4   8    2.08    0.12
  -4   4  -8    2.16    0.11
  -5  -4  -8    0.39    0.07
   5  -4   8    0.51    0.07
   5   4   8    0.57    0.08
  -5   4  -8    0.32    0.06
  -6  -4  -8    0.04    0.05
   6  -4   8   -0.01    0.04
  -6   4  -8   -0.01    0.04
   6   4   8   -0.05    0.05
   7  -4   8    2.38    0.13
  -7  -4  -8    2.45    0.14
   7   4   8    2.47    0.15
  -7   4  -8    2.55    0.13
   8  -4   8    0.28    0.06
  -8  -4  -8    0.35    0.07
  -8   4  -8    0.36    0.06
   8   4   8    0.33    0.07
  -9  -4  -8    0.16    0.06
   9  -4   8    0.22    0.06
   9   4   8    0.18    0.07
  -9   4  -8    0.27    0.06
  10  -4   8    1.10    0.11
 -10  -4  -8    1.04    0.10
 -10   4  -8    1.22    0.11
  10   4   8    1.29    0.12
 -11  -4  -8    0.04    0.05
  11  -4   8    0.08    0.06
  11   4   8    0.03    0.06
 -11   4  -8    0.02    0.05
  15  -5  -8    0.08    0.06
 -15  -5   8    0.04    0.04
 -15   5   8    0.02    0.06
  15   5  -8   -0.06    0.05
  14  -5  -8    0.13    0.06
 -14  -5   8    0.01    0.03
  14   5  -8    0.15    0.06
 -14   5   8    0.10    0.05
 -13  -5   8    0.71    0.07
  13  -5  -8    0.71    0.10
  13   5  -8    0.67    0.08
 -13   5   8    0.70    0.09
 -12  -5   8    1.82    0.09
  12  -5  -8    1.68    0.12
 -12   5   8    1.85    0.12
  12   5  -8    1.76    0.11
 -11  -5   8    1.55    0.09
  11  -5  -8    1.29    0.11
  11   5  -8    1.49    0.10
 -11   5   8    1.62    0.11
  10  -5  -8    0.15    0.05
 -10  -5   8    0.03    0.03
 -10   5   8    0.19    0.05
  10   5  -8    0.09    0.05
  -9  -5   8    0.12    0.04
   9  -5  -8    0.08    0.05
   9   5  -8    0.09    0.05
  -9   5   8    0.15    0.05
   8  -5  -8    0.16    0.05
  -8  -5   8    0.19    0.04
   8   5  -8    0.15    0.05
  -8   5   8    0.28    0.06
   7  -5  -8    1.55    0.10
  -7  -5   8    1.75    0.09
   7   5  -8    1.52    0.09
  -7   5   8    1.57    0.10
   6  -5  -8    3.45    0.15
  -6  -5   8    3.67    0.13
  -6   5   8    3.61    0.15
   6   5  -8    3.66    0.15
   5  -5  -8    0.04    0.04
  -5  -5   8   -0.01    0.03
  -5   5   8    0.08    0.04
   5   5  -8    0.03    0.04
  -5   5   8    0.06    0.04
   4  -5  -8    0.59    0.07
  -4  -5   8    0.54    0.06
   4   5  -8    0.47    0.06
  -4   5   8    0.64    0.07
  -4   5   8    0.53    0.07
   4   5  -8    0.58    0.06
  -3  -5   8    0.03    0.04
   3  -5  -8    0.01    0.04
   3   5  -8    0.06    0.03
  -3   5   8    0.04    0.03
  -3   5   8   -0.01    0.04
   3   5  -8    0.00    0.03
   2  -5  -8    0.58    0.07
  -2  -5   8    0.65    0.07
   2   5  -8    0.54    0.06
  -2   5   8    0.61    0.06
  -2   5   8    0.68    0.08
   2   5  -8    0.57    0.06
  -1  -5   8    2.15    0.11
   1  -5  -8    2.19    0.12
  -1   5   8    2.27    0.13
   1   5  -8    2.42    0.10
   1   5  -8    2.32    0.11
  -1   5   8    2.45    0.11
   0  -5   8    1.47    0.09
   0  -5  -8    1.18    0.09
   0   5   8    1.51    0.08
   0   5   8    1.37    0.10
   0   5  -8    1.49    0.09
   1  -5   8    0.42    0.06
  -1  -5  -8    0.45    0.07
   1   5   8    0.48    0.05
  -1   5  -8    0.55    0.07
   1   5   8    0.66    0.09
   2  -5   8    1.26    0.09
  -2  -5  -8    1.09    0.10
   2   5   8    1.23    0.11
  -2   5  -8    1.27    0.09
  -3  -5  -8    1.66    0.11
   3  -5   8    1.71    0.11
   3   5   8    1.90    0.13
  -3   5  -8    1.55    0.10
  -4  -5  -8    0.12    0.05
   4  -5   8    0.11    0.05
   4   5   8    0.22    0.07
  -4   5  -8    0.11    0.05
  -5  -5  -8    0.12    0.05
   5  -5   8    0.02    0.05
   5   5   8    0.13    0.06
  -5   5  -8    0.17    0.05
  -6  -5  -8    0.01    0.05
   6  -5   8    0.05    0.05
  -6   5  -8    0.09    0.05
   6   5   8    0.10    0.06
  -7  -5  -8   -0.02    0.05
   7  -5   8    0.05    0.05
   7   5   8   -0.01    0.05
  -7   5  -8   -0.03    0.05
  -8  -5  -8    0.02    0.05
   8  -5   8    0.02    0.05
  -8   5  -8    0.00    0.05
   8   5   8    0.00    0.05
   9  -5   8    0.13    0.07
  -9  -5  -8    0.08    0.06
   9   5   8    0.10    0.07
  -9   5  -8    0.18    0.06
  12  -6  -8    0.28    0.07
 -12  -6   8    0.23    0.05
 -12   6   8    0.24    0.07
  12   6  -8    0.21    0.06
  11  -6  -8    0.02    0.05
 -11  -6   8    0.05    0.04
  11   6  -8    0.01    0.05
 -11   6   8    0.01    0.05
  10  -6  -8    0.30    0.07
 -10  -6   8    0.43    0.06
  10   6  -8    0.33    0.07
 -10   6   8    0.44    0.08
  -9  -6   8    0.23    0.05
   9  -6  -8    0.26    0.07
  -9   6   8    0.40    0.07
   9   6  -8    0.28    0.06
  -8  -6   8    3.98    0.15
   8  -6  -8    3.70    0.18
   8   6  -8    4.13    0.17
  -8   6   8    4.24    0.18
  -7  -6   8    0.17    0.05
   7  -6  -8    0.18    0.06
   7   6  -8    0.14    0.05
  -7   6   8    0.23    0.06
   6  -6  -8    0.21    0.06
  -6  -6   8    0.05    0.04
  -6   6   8    0.07    0.05
   6   6  -8    0.17    0.05
  -5  -6   8    9.18    0.27
   5  -6  -8    8.72    0.30
   5   6  -8    9.64    0.29
  -5   6   8    9.46    0.29
   4  -6  -8    0.92    0.09
  -4  -6   8    0.86    0.08
   4   6  -8    0.96    0.08
  -4   6   8    0.86    0.09
   3  -6  -8    0.30    0.07
  -3  -6   8    0.33    0.06
   3   6  -8    0.39    0.06
  -3   6   8    0.28    0.06
  -3   6   8    0.26    0.06
   2  -6  -8    2.29    0.13
  -2  -6   8    2.59    0.12
  -2   6   8    2.78    0.15
   2   6  -8    2.69    0.13
   2   6  -8    2.82    0.12
  -2   6   8    2.60    0.13
   1  -6  -8    0.93    0.09
  -1  -6   8    0.95    0.08
  -1   6   8    0.95    0.10
  -1   6   8    1.00    0.08
   1   6  -8    0.94    0.09
   0  -6  -8    3.46    0.16
   0  -6   8    3.54    0.15
   0   6  -8    3.41    0.15
   0   6   8    3.54    0.18
   1  -6   8    0.32    0.06
  -1  -6  -8    0.26    0.06
  -1   6  -8    0.27    0.06
   1   6   8    0.28    0.07
  -2  -6  -8    0.61    0.08
   2  -6   8    0.60    0.08
  -2   6  -8    0.65    0.08
   2   6   8    0.69    0.10
   3  -6   8    2.14    0.12
  -3  -6  -8    1.97    0.13
  -3   6  -8    2.18    0.13
   3   6   8    2.22    0.15
   4  -6   8    0.45    0.07
  -4  -6  -8    0.39    0.08
   4   6   8    0.52    0.09
  -4   6  -8    0.33    0.07
   5  -6   8    0.15    0.06
  -5  -6  -8    0.18    0.07
  -5   6  -8    0.06    0.06
   5   6   8    0.16    0.07
  -6  -6  -8   -0.04    0.05
   6  -6   8   -0.01    0.05
  -6   6  -8    0.04    0.05
   6   6   8   -0.05    0.06
  -7  -7   8    0.48    0.07
   7  -7  -8    0.40    0.08
  -7   7   8    0.42    0.08
   7   7  -8    0.35    0.07
  -6  -7   8    0.09    0.05
   6  -7  -8    0.05    0.06
   6   7  -8    0.12    0.06
  -6   7   8    0.03    0.06
  -5  -7   8    0.38    0.06
   5  -7  -8    0.28    0.07
  -5   7   8    0.42    0.08
   5   7  -8    0.31    0.07
   4  -7  -8    0.30    0.07
  -4  -7   8    0.26    0.06
   4   7  -8    0.33    0.06
  -4   7   8    0.24    0.06
  -3  -7   8    1.52    0.10
   3  -7  -8    1.31    0.12
  -3   7   8    1.49    0.11
  -2  -7   8    5.49    0.20
   2  -7  -8    5.29    0.23
   1  -7  -8    0.22    0.07
  -1  -7   8    0.18    0.06
  -1   7   8    0.33    0.08
   0  -7  -8    0.37    0.08
   0  -7   8    0.40    0.07
   0   7  -8    0.28    0.06
   0   7   8    0.37    0.08
  -1  -7  -8    1.16    0.12
   1  -7   8    1.29    0.11
  -1   7  -8    1.28    0.11
   1   7   8    1.37    0.13
  20   0  -9    0.00    0.07
 -20   0   9   -0.01    0.04
  19   0  -9   -0.01    0.07
 -19   0   9    0.04    0.04
 -18   0   9    0.04    0.04
  18   0  -9   -0.03    0.06
  17   0  -9    1.71    0.13
 -17   0   9    1.85    0.11
  16   0  -9   -0.05    0.05
 -16   0   9    0.01    0.03
  15   0  -9   24.42    0.66
 -15   0   9   24.32    0.60
  14   0  -9    0.01    0.03
  14   0  -9    0.03    0.05
 -14   0   9    0.01    0.03
  13   0  -9   39.06    0.99
  13   0  -9   40.85    0.94
 -13   0   9   40.48    0.93
 -13   0   9   39.35    0.93
  12   0  -9   -0.02    0.04
 -12   0   9   -0.02    0.03
 -12   0   9    0.02    0.02
  12   0  -9   -0.02    0.02
  11   0  -9  112.01    2.50
  11   0  -9  110.41    2.56
 -11   0   9  110.29    2.50
 -11   0   9  107.53    2.45
 -10   0   9    0.02    0.02
  10   0  -9   -0.01    0.02
 -10   0   9    0.04    0.02
  10   0  -9   -0.04    0.03
  -9   0   9    1.86    0.07
   9   0  -9    1.77    0.07
  -9   0   9    1.74    0.07
   9   0  -9    1.85    0.09
  -8   0   9    0.00    0.02
   8   0  -9   -0.04    0.02
  -8   0   9    0.00    0.02
   8   0  -9   -0.03    0.02
  -7   0   9    1.26    0.05
   7   0  -9    1.25    0.07
  -7   0   9    1.34    0.06
   7   0  -9    1.25    0.06
  -6   0   9    0.01    0.02
  -6   0   9   -0.02    0.01
   6   0  -9   -0.02    0.02
   6   0  -9    0.03    0.02
   5   0  -9  155.14    3.63
  -5   0   9  159.61    3.55
  -5   0   9  151.43    3.47
   5   0  -9  153.81    3.58
   4   0  -9    0.03    0.02
  -4   0   9    0.01    0.02
  -4   0   9   -0.01    0.02
   4   0  -9   -0.02    0.02
   3   0  -9   66.05    1.54
   3   0  -9   68.93    1.55
  -3   0   9   66.90    1.53
  -3   0   9   67.71    1.54
   2   0  -9   -0.02    0.01
   2   0  -9    0.00    0.02
  -2   0   9   -0.02    0.02
  -2   0   9   -0.03    0.02
   1   0  -9   31.36    0.72
  -1   0   9   30.92    0.72
   1   0  -9   30.54    0.73
  -1   0   9   31.17    0.71
   0   0  -9    0.00    0.02
   0   0  -9    0.02    0.02
   0   0  -9    0.03    0.02
   0   0   9    0.03    0.02
  -1   0  -9    0.51    0.05
  -1   0  -9    0.56    0.04
   1   0   9    0.59    0.05
  -1   0  -9    0.64    0.04
   2   0   9   -0.04    0.02
  -2   0  -9    0.01    0.02
  -2   0  -9   -0.05    0.02
  -2   0  -9    0.01    0.02
  -3   0  -9   12.16    0.31
   3   0   9   12.47    0.32
  -3   0  -9   12.33    0.33
  -3   0  -9   12.75    0.32
  -4   0  -9    0.00    0.03
  -4   0  -9    0.01    0.02
  -4   0  -9    0.02    0.03
   4   0   9    0.03    0.03
  -5   0  -9    8.35    0.23
  -5   0  -9    8.68    0.25
  -5   0  -9    8.82    0.25
  -6   0  -9    0.04    0.03
  -6   0  -9    0.02    0.03
  -6   0  -9    0.00    0.03
  -7   0  -9    0.29    0.05
   7   0   9    0.17    0.06
  -7   0  -9    0.36    0.04
  -7   0  -9    0.26    0.05
  -8   0  -9   -0.01    0.03
  -8   0  -9    0.00    0.04
   8   0   9   -0.04    0.05
   9   0   9    1.24    0.13
  -9   0  -9    1.29    0.09
  -9   0  -9    1.29    0.07
  10   0   9   -0.01    0.06
 -10   0  -9   -0.01    0.04
  11   0   9    0.86    0.12
 -11   0  -9    0.86    0.09
  12   0   9   -0.02    0.06
 -12   0  -9   -0.05    0.05
 -13   0  -9    0.00    0.05
  13   0   9    0.08    0.08
 -20  -1   9    0.45    0.07
  20  -1  -9    0.33    0.09
 -20   1   9    0.43    0.07
  20   1  -9    0.23    0.09
  19  -1  -9    0.07    0.07
 -19  -1   9    0.12    0.05
 -19   1   9    0.21    0.06
  19   1  -9    0.23    0.08
 -18  -1   9    1.28    0.09
  18  -1  -9    1.26    0.13
 -18   1   9    1.37    0.10
  18   1  -9    1.37    0.14
  17  -1  -9    1.64    0.13
 -17  -1   9    1.76    0.10
  17   1  -9    1.56    0.14
 -17   1   9    1.67    0.10
 -16  -1   9    0.63    0.06
  16  -1  -9    0.64    0.09
 -16   1   9    0.72    0.07
  16   1  -9    0.78    0.10
 -15  -1   9    2.13    0.10
  15  -1  -9    2.07    0.13
 -15   1   9    2.17    0.11
  15   1  -9    2.30    0.10
  15   1  -9    2.19    0.14
  14  -1  -9    7.25    0.25
 -14  -1   9    6.69    0.21
  14   1  -9    7.28    0.21
 -14   1   9    7.37    0.21
 -14   1   9    7.42    0.22
  14   1  -9    7.11    0.26
 -13  -1   9    0.23    0.04
  13  -1  -9    0.22    0.06
 -13   1   9    0.24    0.04
 -13   1   9    0.22    0.04
  13   1  -9    0.20    0.06
  13   1  -9    0.22    0.04
 -12  -1   9   44.49    1.04
  12  -1  -9   45.32    1.11
  12  -1  -9   46.98    1.06
  12   1  -9   45.06    1.06
  12   1  -9   44.54    1.11
 -12   1   9   46.22    1.06
 -12   1   9   45.50    1.04
  11  -1  -9    0.13    0.03
 -11  -1   9    0.10    0.02
 -11  -1   9    0.12    0.03
  11  -1  -9    0.17    0.05
  11   1  -9    0.10    0.04
  11   1  -9    0.12    0.03
 -11   1   9    0.10    0.03
 -11   1   9    0.13    0.03
  10  -1  -9    8.79    0.23
  10  -1  -9    8.76    0.26
 -10  -1   9    8.86    0.23
 -10  -1   9    9.06    0.22
  10   1  -9    8.39    0.26
  10   1  -9    8.33    0.24
 -10   1   9    8.81    0.23
 -10   1   9    9.13    0.23
   9  -1  -9    0.29    0.05
   9  -1  -9    0.35    0.04
  -9  -1   9    0.31    0.03
  -9  -1   9    0.32    0.03
   9   1  -9    0.39    0.05
   9   1  -9    0.33    0.04
  -9   1   9    0.32    0.04
  -9   1   9    0.32    0.03
  -8  -1   9    0.09    0.02
  -8  -1   9    0.11    0.02
   8  -1  -9    0.11    0.03
   8  -1  -9    0.08    0.03
   8   1  -9    0.14    0.03
   8   1  -9    0.07    0.03
  -8   1   9    0.11    0.03
  -8   1   9    0.08    0.02
  -7  -1   9    2.85    0.09
   7  -1  -9    2.99    0.10
   7  -1  -9    2.88    0.11
  -7  -1   9    2.99    0.09
  -7   1   9    2.96    0.09
   7   1  -9    3.01    0.10
  -7   1   9    2.81    0.10
   7   1  -9    3.00    0.10
  -6  -1   9    6.80    0.18
   6  -1  -9    6.38    0.19
   6  -1  -9    6.69    0.19
  -6  -1   9    6.71    0.18
  -6   1   9    6.59    0.18
   6   1  -9    6.60    0.18
   6   1  -9    6.74    0.19
  -6   1   9    6.99    0.17
   5  -1  -9   11.61    0.30
   5  -1  -9   11.44    0.30
  -5  -1   9   11.91    0.29
  -5  -1   9   12.02    0.29
   5   1  -9   11.79    0.28
  -5   1   9   11.73    0.29
  -5   1   9   12.17    0.27
   5   1  -9   11.94    0.30
   4  -1  -9    4.02    0.13
  -4  -1   9    3.93    0.12
   4  -1  -9    3.85    0.12
   4   1  -9    4.09    0.10
  -4   1   9    3.81    0.12
   4   1  -9    3.97    0.12
  -4   1   9    4.07    0.10
  -3  -1   9    5.90    0.16
   3  -1  -9    6.07    0.17
   3  -1  -9    5.93    0.17
   3   1  -9    5.96    0.17
  -3   1   9    6.02    0.16
  -3   1   9    5.81    0.14
   3   1  -9    5.93    0.16
  -2  -1   9    9.99    0.25
   2  -1  -9    9.50    0.26
   2  -1  -9    9.74    0.25
  -2   1   9    9.39    0.25
   2   1  -9    9.53    0.24
  -2   1   9    9.38    0.22
   2   1  -9    9.54    0.25
   1  -1  -9    0.05    0.02
   1  -1  -9    0.09    0.03
  -1  -1   9    0.10    0.03
  -1  -1   9    0.10    0.02
   1   1  -9    0.13    0.03
  -1   1   9    0.08    0.02
   1   1  -9    0.04    0.02
  -1   1   9    0.10    0.02
   0  -1   9    2.40    0.09
   0  -1  -9    2.63    0.10
   0  -1  -9    2.69    0.09
   0  -1   9    2.51    0.09
   0   1  -9    2.53    0.09
   0   1  -9    2.48    0.09
   0   1   9    2.53    0.08
   0   1   9    2.69    0.09
  -1  -1  -9    0.05    0.03
  -1  -1  -9    0.01    0.02
   1  -1   9   -0.02    0.02
   1  -1   9    0.02    0.02
  -1   1  -9   -0.01    0.02
   1   1   9    0.02    0.02
  -1   1  -9    0.05    0.02
   1   1   9    0.03    0.02
   2  -1   9    0.26    0.04
   2  -1   9    0.29    0.04
  -2  -1  -9    0.32    0.04
  -2  -1  -9    0.28    0.04
   2   1   9    0.35    0.04
  -2   1  -9    0.28    0.04
   2   1   9    0.32    0.04
  -2   1  -9    0.28    0.04
  -3  -1  -9   14.18    0.38
  -3  -1  -9   14.56    0.37
   3  -1   9   14.02    0.38
   3  -1   9   14.10    0.37
   3   1   9   14.11    0.35
  -3   1  -9   14.65    0.36
  -3   1  -9   13.90    0.36
  -4  -1  -9    9.58    0.27
   4  -1   9    9.47    0.27
   4  -1   9    9.76    0.28
  -4  -1  -9    9.82    0.26
  -4  -1  -9    9.47    0.27
  -4   1  -9    9.93    0.26
  -4   1  -9    9.31    0.26
   4   1   9    9.56    0.25
  -5  -1  -9    0.32    0.05
  -5  -1  -9    0.22    0.04
   5  -1   9    0.31    0.06
   5  -1   9    0.29    0.05
  -5  -1  -9    0.30    0.05
   5   1   9    0.28    0.04
  -5   1  -9    0.29    0.04
  -5   1  -9    0.24    0.04
   6  -1   9    0.83    0.08
  -6  -1  -9    0.97    0.07
  -6  -1  -9    0.97    0.08
   6  -1   9    0.98    0.09
  -6  -1  -9    0.96    0.07
  -6   1  -9    0.90    0.07
  -6   1  -9    0.89    0.06
   7  -1   9    0.00    0.05
   7  -1   9    0.04    0.04
  -7  -1  -9    0.01    0.04
  -7  -1  -9    0.04    0.04
  -7   1  -9    0.00    0.03
  -8  -1  -9    0.57    0.07
  -8  -1  -9    0.52    0.06
   8   1   9    0.45    0.07
  -8   1  -9    0.52    0.06
  -9  -1  -9    1.05    0.09
  -9  -1  -9    1.03    0.09
   9   1   9    1.17    0.10
  -9   1  -9    1.24    0.08
 -10  -1  -9    2.10    0.12
 -10   1  -9    2.09    0.12
 -10   1  -9    2.11    0.10
 -11  -1  -9    1.43    0.10
  11   1   9    1.36    0.15
 -11   1  -9    1.32    0.11
 -12  -1  -9    3.87    0.17
  12   1   9    3.84    0.23
 -12   1  -9    3.93    0.18
 -13  -1  -9    1.98    0.13
 -13   1  -9    1.73    0.13
  13   1   9    1.72    0.17
 -19  -2   9    0.04    0.04
  19  -2  -9   -0.03    0.06
  19   2  -9    0.01    0.07
 -19   2   9    0.01    0.05
 -18  -2   9    0.26    0.05
  18  -2  -9    0.16    0.07
  18   2  -9    0.16    0.08
 -18   2   9    0.25    0.06
 -17  -2   9    0.55    0.07
  17  -2  -9    0.53    0.09
  17   2  -9    0.62    0.11
 -17   2   9    0.63    0.07
  17   2  -9    0.66    0.07
 -16  -2   9    0.64    0.07
  16  -2  -9    0.70    0.09
 -16   2   9    0.59    0.07
  16   2  -9    0.69    0.07
 -16   2   9    0.63    0.07
  16   2  -9    0.77    0.11
  15  -2  -9    0.05    0.05
 -15  -2   9    0.07    0.04
  15   2  -9    0.11    0.06
 -15   2   9    0.12    0.04
 -15   2   9    0.15    0.04
  15   2  -9   -0.01    0.03
  14  -2  -9    9.46    0.31
 -14  -2   9    9.32    0.27
 -14   2   9    9.42    0.28
 -14   2   9    9.47    0.27
  14   2  -9   10.08    0.33
  14   2  -9    9.95    0.28
  13  -2  -9    2.45    0.13
 -13  -2   9    2.64    0.11
 -13   2   9    2.48    0.11
 -13   2   9    2.73    0.12
  13   2  -9    2.73    0.15
  13   2  -9    2.82    0.11
  12  -2  -9    0.62    0.07
 -12  -2   9    0.59    0.05
  12   2  -9    0.60    0.06
 -12   2   9    0.58    0.05
  12   2  -9    0.50    0.08
 -12   2   9    0.51    0.06
  11  -2  -9    0.14    0.05
 -11  -2   9    0.15    0.03
  11   2  -9    0.21    0.04
 -11   2   9    0.16    0.03
  11   2  -9    0.17    0.05
 -11   2   9    0.18    0.04
  10  -2  -9    3.05    0.11
 -10  -2   9    3.23    0.11
  10  -2  -9    3.26    0.13
 -10   2   9    3.08    0.10
 -10   2   9    3.31    0.12
  10   2  -9    3.08    0.12
  10   2  -9    3.24    0.14
   9  -2  -9    0.75    0.07
   9  -2  -9    0.65    0.05
  -9  -2   9    0.66    0.05
  -9  -2   9    0.65    0.04
  -9   2   9    0.77    0.05
   9   2  -9    0.65    0.07
   9   2  -9    0.74    0.05
  -9   2   9    0.80    0.05
   8  -2  -9    3.01    0.10
   8  -2  -9    2.92    0.12
  -8  -2   9    2.98    0.10
  -8  -2   9    2.96    0.09
   8   2  -9    2.74    0.11
  -8   2   9    2.90    0.10
   8   2  -9    3.00    0.12
  -8   2   9    2.83    0.09
  -7  -2   9    0.82    0.04
  -7  -2   9    0.81    0.05
   7  -2  -9    0.72    0.05
   7  -2  -9    0.68    0.06
   7   2  -9    0.75    0.05
  -7   2   9    0.75    0.04
   7   2  -9    0.65    0.05
  -7   2   9    0.71    0.05
  -6  -2   9    0.06    0.03
   6  -2  -9    0.08    0.03
   6  -2  -9    0.18    0.04
  -6   2   9    0.09    0.03
   6   2  -9    0.09    0.03
   6   2  -9    0.08    0.02
   5  -2  -9    1.72    0.08
   5  -2  -9    1.82    0.08
  -5  -2   9    1.86    0.08
   5   2  -9    1.78    0.08
   5   2  -9    1.76    0.07
  -5   2   9    1.83    0.07
   4  -2  -9    0.19    0.03
   4  -2  -9    0.10    0.03
  -4  -2   9    0.06    0.03
  -4   2   9    0.09    0.02
   4   2  -9    0.14    0.03
   4   2  -9    0.11    0.02
   3  -2  -9    2.61    0.10
  -3  -2   9    2.39    0.09
   3  -2  -9    2.61    0.10
   3   2  -9    2.63    0.09
  -3   2   9    2.40    0.09
   3   2  -9    2.40    0.09
   2  -2  -9    0.80    0.06
   2  -2  -9    0.82    0.06
  -2  -2   9    0.77    0.05
   2   2  -9    0.85    0.05
   2   2  -9    0.81    0.05
  -2   2   9    0.81    0.05
   1  -2  -9    1.50    0.08
  -1  -2   9    1.30    0.07
   1  -2  -9    1.49    0.08
   1   2  -9    1.40    0.07
  -1   2   9    1.40    0.06
   1   2  -9    1.33    0.07
   0  -2  -9    0.63    0.06
   0  -2  -9    0.76    0.06
   0  -2   9    0.66    0.06
   0   2   9    0.65    0.04
   0   2  -9    0.59    0.05
   0   2  -9    0.68    0.05
   1  -2   9    6.17    0.19
  -1  -2  -9    6.36    0.19
  -1   2  -9    6.11    0.17
  -1   2  -9    6.20    0.19
   1   2   9    6.02    0.17
   2  -2   9    0.21    0.04
  -2  -2  -9    0.21    0.04
  -2  -2  -9    0.21    0.04
  -2   2  -9    0.19    0.04
  -2   2  -9    0.26    0.03
   2   2   9    0.19    0.03
   3  -2   9    5.35    0.18
  -3  -2  -9    5.29    0.18
  -3  -2  -9    5.47    0.18
   3   2   9    5.62    0.16
  -3   2  -9    5.25    0.17
  -3   2  -9    5.65    0.16
  -4  -2  -9    0.70    0.07
   4  -2   9    0.78    0.08
  -4  -2  -9    0.69    0.07
   4   2   9    0.74    0.05
  -4   2  -9    0.74    0.06
  -4   2  -9    0.85    0.06
   5  -2   9    4.15    0.16
  -5  -2  -9    3.81    0.15
  -5  -2  -9    3.60    0.15
   5   2   9    3.88    0.12
  -5   2  -9    3.54    0.14
   6  -2   9    0.06    0.05
  -6  -2  -9    0.02    0.04
   6   2   9   -0.06    0.04
   6   2   9    0.05    0.03
  -6   2  -9    0.05    0.04
   7  -2   9    2.03    0.11
  -7  -2  -9    1.92    0.11
   7   2   9    1.95    0.12
  -7   2  -9    2.15    0.11
  -8  -2  -9    1.52    0.10
   8  -2   9    1.42    0.10
  -8   2  -9    1.37    0.09
   8   2   9    1.28    0.11
  -9  -2  -9    0.20    0.06
   9  -2   9    0.13    0.06
  -9   2  -9    0.16    0.05
   9   2   9    0.23    0.06
  10  -2   9    1.24    0.11
 -10  -2  -9    1.31    0.10
  10   2   9    1.60    0.12
 -10   2  -9    1.39    0.09
 -11  -2  -9    0.17    0.06
  11  -2   9    0.03    0.06
 -11   2  -9    0.10    0.05
 -12  -2  -9    0.62    0.09
  12  -2   9    0.65    0.09
 -12   2  -9    0.66    0.08
  18  -3  -9    0.04    0.07
 -18  -3   9    0.05    0.04
  18   3  -9    0.14    0.05
  17  -3  -9    3.10    0.17
 -17  -3   9    3.35    0.14
 -17   3   9    3.72    0.16
  17   3  -9    3.36    0.15
  16  -3  -9    0.15    0.07
 -16  -3   9    0.03    0.04
 -16   3   9    0.09    0.05
  16   3  -9    0.00    0.04
  15  -3  -9    1.10    0.11
 -15  -3   9    1.06    0.08
 -15   3   9    1.19    0.09
  15   3  -9    1.11    0.09
  14  -3  -9    2.62    0.14
 -14  -3   9    2.43    0.11
  14   3  -9    2.40    0.12
 -14   3   9    2.67    0.13
  13  -3  -9    6.87    0.24
 -13  -3   9    6.76    0.20
 -13   3   9    6.83    0.22
  13   3  -9    6.94    0.22
 -12  -3   9    0.92    0.06
  12  -3  -9    0.81    0.08
  12   3  -9    0.66    0.07
 -12   3   9    0.70    0.07
 -11  -3   9    0.04    0.03
  11  -3  -9    0.03    0.05
 -11   3   9    0.06    0.04
  11   3  -9    0.01    0.03
  10  -3  -9    8.57    0.26
 -10  -3   9    8.06    0.23
  10   3  -9    8.67    0.25
 -10   3   9    8.66    0.25
  -9  -3   9    4.57    0.14
   9  -3  -9    4.33    0.17
   9  -3  -9    4.48    0.15
  -9   3   9    4.65    0.16
   9   3  -9    4.68    0.16
   8  -3  -9    0.17    0.03
  -8  -3   9    0.14    0.03
   8  -3  -9    0.16    0.04
   8   3  -9    0.19    0.04
  -8   3   9    0.14    0.04
   7  -3  -9    0.09    0.04
   7  -3  -9    0.04    0.03
  -7  -3   9    0.00    0.03
   7   3  -9    0.05    0.02
   7   3  -9    0.06    0.03
  -7   3   9    0.07    0.03
   6  -3  -9    1.78    0.09
   6  -3  -9    1.60    0.09
  -6  -3   9    1.68    0.08
  -6   3   9    1.55    0.08
   6   3  -9    1.73    0.07
   6   3  -9    1.62    0.08
   5  -3  -9    0.78    0.06
  -5  -3   9    0.69    0.06
   5  -3  -9    0.71    0.06
   5   3  -9    0.73    0.06
   5   3  -9    0.76    0.05
  -5   3   9    0.73    0.05
  -4  -3   9   26.62    0.62
   4  -3  -9   25.87    0.64
   4  -3  -9   25.94    0.65
   4   3  -9   26.25    0.62
  -4   3   9   26.21    0.63
   4   3  -9   26.32    0.63
   3  -3  -9    1.40    0.08
   3  -3  -9    1.42    0.08
  -3  -3   9    1.41    0.07
   3   3  -9    1.52    0.07
   3   3  -9    1.38    0.07
  -3   3   9    1.34    0.07
   2  -3  -9    2.19    0.10
   2  -3  -9    2.14    0.10
  -2  -3   9    2.29    0.10
   2   3  -9    2.19    0.09
   2   3  -9    2.34    0.09
  -2   3   9    2.16    0.09
   1  -3  -9    4.47    0.16
   1  -3  -9    4.85    0.16
  -1  -3   9    4.39    0.15
   1   3  -9    4.65    0.15
   1   3  -9    4.75    0.14
  -1   3   9    4.78    0.14
   0  -3  -9    1.58    0.09
   0  -3   9    1.64    0.09
   0  -3  -9    1.74    0.09
   0   3  -9    1.73    0.09
   0   3   9    1.56    0.07
   0   3  -9    1.58    0.07
   1  -3   9    5.26    0.18
  -1  -3  -9    5.43    0.19
  -1  -3  -9    5.72    0.19
  -1   3  -9    5.82    0.16
  -1   3  -9    5.44    0.18
   1   3   9    5.57    0.16
  -2  -3  -9    2.90    0.13
   2  -3   9    3.00    0.13
  -2  -3  -9    3.12    0.14
  -2   3  -9    3.18    0.11
  -2   3  -9    3.05    0.12
   2   3   9    3.25    0.11
   3  -3   9    5.20    0.18
  -3  -3  -9    5.16    0.18
   3   3   9    4.68    0.15
  -3   3  -9    5.51    0.18
  -4  -3  -9   14.83    0.42
   4  -3   9   15.22    0.42
   4   3   9   15.81    0.38
  -4   3  -9   15.64    0.41
   4   3   9   15.73    0.44
   5  -3   9   19.98    0.51
  -5  -3  -9   18.07    0.52
   5   3   9   20.61    0.54
  -5   3  -9   19.95    0.51
   7  -3   9   -0.05    0.05
  -7  -3  -9   -0.01    0.04
  -7   3  -9    0.00    0.04
   7   3   9    0.01    0.05
   8  -3   9    0.96    0.10
  -8  -3  -9    1.13    0.10
   8   3   9    0.97    0.10
  -8   3  -9    1.12    0.09
  -9  -3  -9    1.84    0.11
   9  -3   9    1.60    0.12
   9   3   9    1.77    0.12
  -9   3  -9    1.72    0.11
 -10  -3  -9    0.00    0.05
  10  -3   9    0.05    0.06
  10   3   9    0.15    0.07
 -10   3  -9    0.06    0.05
 -11  -3  -9    0.95    0.11
  11  -3   9    0.77    0.10
 -11   3  -9    0.74    0.09
  11   3   9    0.94    0.11
 -17  -4   9    0.69    0.07
  17  -4  -9    0.55    0.09
 -17   4   9    0.75    0.09
  17   4  -9    0.68    0.08
  16  -4  -9    0.15    0.06
 -16  -4   9    0.13    0.04
  16   4  -9    0.14    0.05
 -16   4   9    0.11    0.06
 -15  -4   9    0.85    0.07
  15  -4  -9    1.02    0.11
 -15   4   9    1.03    0.10
  15   4  -9    1.06    0.09
  14  -4  -9    0.93    0.10
 -14  -4   9    0.92    0.07
 -14   4   9    1.08    0.09
  14   4  -9    0.93    0.09
 -13  -4   9    0.02    0.03
  13  -4  -9    0.07    0.05
 -13   4   9    0.07    0.04
  13   4  -9    0.00    0.04
 -12  -4   9    6.85    0.21
  12  -4  -9    6.74    0.25
  12   4  -9    6.87    0.23
 -12   4   9    7.23    0.24
  11  -4  -9   -0.02    0.04
 -11  -4   9    0.01    0.03
  11   4  -9   -0.01    0.04
 -11   4   9    0.05    0.04
  10  -4  -9    3.79    0.17
 -10  -4   9    4.19    0.14
 -10   4   9    4.07    0.16
  10   4  -9    4.44    0.16
  -9  -4   9    3.03    0.11
   9  -4  -9    2.91    0.14
  -9   4   9    2.94    0.13
   9   4  -9    2.84    0.13
   8  -4  -9    1.92    0.11
  -8  -4   9    1.65    0.08
   8   4  -9    1.68    0.09
  -8   4   9    1.74    0.10
   7  -4  -9    6.05    0.19
   7  -4  -9    5.61    0.20
  -7  -4   9    5.45    0.18
   7   4  -9    5.83    0.19
  -7   4   9    5.57    0.19
   6  -4  -9   11.38    0.32
   6  -4  -9   12.34    0.34
  -6  -4   9   11.95    0.31
   6   4  -9   11.76    0.30
  -6   4   9   11.86    0.32
   6   4  -9   11.34    0.32
   5  -4  -9   11.39    0.32
  -5  -4   9   11.96    0.31
   5  -4  -9   11.34    0.33
   5   4  -9   11.46    0.30
   5   4  -9   11.11    0.31
  -5   4   9   11.58    0.31
   4  -4  -9   12.73    0.36
   4  -4  -9   12.79    0.35
  -4  -4   9   12.78    0.34
   4   4  -9   12.77    0.33
  -4   4   9   12.81    0.34
   4   4  -9   12.82    0.34
   3  -4  -9   12.85    0.36
  -3  -4   9   13.37    0.35
   3  -4  -9   12.80    0.37
   3   4  -9   13.75    0.35
  -3   4   9   13.48    0.35
   3   4  -9   12.66    0.34
   2  -4  -9    0.52    0.06
   2  -4  -9    0.52    0.07
  -2  -4   9    0.56    0.06
   2   4  -9    0.55    0.06
   2   4  -9    0.59    0.05
  -2   4   9    0.46    0.05
   1  -4  -9    0.18    0.05
  -1  -4   9    0.17    0.04
   1   4  -9    0.17    0.04
  -1   4   9    0.20    0.04
   1   4  -9    0.22    0.04
   0  -4   9    4.05    0.15
   0  -4  -9    4.14    0.16
   0   4   9    4.15    0.17
   0   4  -9    3.95    0.15
   0   4  -9    4.20    0.13
   0   4   9    4.03    0.14
   1  -4   9    0.64    0.07
  -1  -4  -9    0.71    0.07
  -1   4  -9    0.71    0.05
   1   4   9    0.71    0.06
   1   4   9    0.70    0.08
  -1   4  -9    0.72    0.07
   2  -4   9    2.64    0.12
  -2  -4  -9    2.61    0.13
   2   4   9    2.43    0.13
   2   4   9    2.71    0.10
  -2   4  -9    2.52    0.12
   3  -4   9    0.04    0.04
  -3  -4  -9    0.00    0.04
   3   4   9    0.04    0.05
  -3   4  -9    0.04    0.04
  -4  -4  -9    0.91    0.09
   4  -4   9    0.87    0.08
  -4   4  -9    0.97    0.09
   4   4   9    1.18    0.11
   5  -4   9    2.34    0.13
  -5  -4  -9    2.57    0.13
  -5   4  -9    2.54    0.13
   5   4   9    2.73    0.15
  -6  -4  -9    0.90    0.09
   6  -4   9    0.68    0.08
  -6   4  -9    0.96    0.09
   6   4   9    0.85    0.10
   7  -4   9    0.03    0.05
  -7  -4  -9    0.13    0.05
  -7   4  -9    0.07    0.05
   7   4   9   -0.01    0.05
   8  -4   9    0.12    0.06
  -8  -4  -9    0.06    0.05
  -8   4  -9    0.11    0.06
   8   4   9    0.11    0.07
   9  -4   9    0.30    0.07
  -9  -4  -9    0.26    0.07
  -9   4  -9    0.33    0.07
   9   4   9    0.31    0.08
 -10  -4  -9    0.68    0.09
  10  -4   9    0.50    0.08
 -10   4  -9    0.57    0.08
  10   4   9    0.69    0.10
 -15  -5   9    0.11    0.04
  15  -5  -9    0.21    0.07
 -15   5   9    0.25    0.07
  15   5  -9    0.09    0.05
 -14  -5   9   -0.02    0.03
  14  -5  -9    0.02    0.06
  14   5  -9   -0.02    0.05
 -14   5   9    0.02    0.05
  13  -5  -9    0.10    0.06
 -13  -5   9    0.14    0.04
  13   5  -9    0.16    0.05
 -13   5   9    0.12    0.06
 -12  -5   9    0.02    0.03
  12  -5  -9   -0.04    0.05
 -12   5   9   -0.01    0.04
  12   5  -9    0.00    0.04
 -11  -5   9    5.10    0.17
  11  -5  -9    5.25    0.21
 -11   5   9    4.97    0.20
  11   5  -9    4.89    0.19
  10  -5  -9    0.11    0.05
 -10  -5   9    0.03    0.04
 -10   5   9    0.02    0.04
  10   5  -9   -0.03    0.04
   9  -5  -9    1.61    0.11
  -9  -5   9    1.42    0.08
   9   5  -9    1.38    0.09
  -9   5   9    1.52    0.10
  -8  -5   9    0.15    0.04
   8  -5  -9    0.12    0.05
  -8   5   9    0.18    0.05
   8   5  -9    0.05    0.04
   7  -5  -9    0.33    0.06
  -7  -5   9    0.38    0.05
  -7   5   9    0.45    0.06
   7   5  -9    0.39    0.06
  -6  -5   9    0.69    0.07
   6  -5  -9    0.69    0.08
  -6   5   9    0.75    0.08
  -6   5   9    0.62    0.07
   6   5  -9    0.77    0.07
  -5  -5   9    0.00    0.03
   5  -5  -9    0.01    0.04
  -5   5   9    0.04    0.04
   5   5  -9   -0.03    0.03
  -5   5   9   -0.01    0.04
   4  -5  -9    0.08    0.05
  -4  -5   9    0.16    0.05
   4   5  -9    0.11    0.04
  -4   5   9    0.09    0.05
  -4   5   9    0.03    0.04
   4   5  -9    0.14    0.04
  -3  -5   9    0.58    0.06
   3  -5  -9    0.73    0.08
   3   5  -9    0.69    0.07
  -3   5   9    0.53    0.06
  -3   5   9    0.79    0.09
   3   5  -9    0.53    0.06
  -2  -5   9    0.35    0.05
   2  -5  -9    0.43    0.07
   2   5  -9    0.45    0.06
  -2   5   9    0.45    0.06
  -2   5   9    0.41    0.07
   2   5  -9    0.40    0.05
   1  -5  -9    0.20    0.05
  -1  -5   9    0.19    0.05
   1   5  -9    0.19    0.05
  -1   5   9    0.21    0.06
   1   5  -9    0.21    0.04
  -1   5   9    0.26    0.05
   0  -5  -9    1.09    0.10
   0  -5   9    0.83    0.08
   0   5   9    0.98    0.07
   0   5   9    0.82    0.09
   0   5  -9    0.85    0.08
  -1  -5  -9    0.27    0.06
   1  -5   9    0.30    0.06
  -1   5  -9    0.35    0.06
   1   5   9    0.35    0.07
  -2  -5  -9    5.00    0.20
   2  -5   9    4.96    0.18
   2   5   9    4.96    0.21
  -2   5  -9    4.77    0.18
   3  -5   9    0.42    0.07
  -3  -5  -9    0.39    0.07
   3   5   9    0.39    0.08
  -3   5  -9    0.44    0.07
   4  -5   9    0.07    0.05
  -4  -5  -9    0.16    0.06
   4   5   9    0.14    0.06
  -4   5  -9    0.10    0.05
   5  -5   9    0.07    0.05
  -5  -5  -9    0.03    0.05
  -5   5  -9    0.04    0.05
   5   5   9    0.19    0.07
   6  -5   9    1.28    0.11
  -6  -5  -9    1.39    0.11
  -6   5  -9    1.26    0.11
   6   5   9    1.44    0.13
  -7  -5  -9    0.02    0.06
   7  -5   9    0.07    0.05
  -7   5  -9   -0.04    0.04
   7   5   9    0.04    0.06
   8  -5   9    0.30    0.08
  -8  -5  -9    0.52    0.09
  -8   5  -9    0.42    0.08
   8   5   9    0.42    0.09
  12  -6  -9   -0.03    0.05
 -12  -6   9    0.06    0.04
  12   6  -9    0.09    0.05
 -12   6   9    0.01    0.06
 -11  -6   9    0.25    0.05
  11  -6  -9    0.23    0.07
  11   6  -9    0.25    0.06
 -11   6   9    0.22    0.06
  10  -6  -9    0.67    0.09
 -10  -6   9    0.75    0.07
 -10   6   9    0.57    0.08
  10   6  -9    0.65    0.08
   9  -6  -9    0.20    0.06
  -9  -6   9    0.20    0.05
  -9   6   9    0.22    0.06
   9   6  -9    0.19    0.06
  -8  -6   9    0.59    0.07
   8  -6  -9    0.48    0.08
  -8   6   9    0.48    0.08
   8   6  -9    0.54    0.07
  -7  -6   9    0.07    0.04
   7  -6  -9   -0.02    0.05
  -7   6   9    0.03    0.05
   7   6  -9   -0.01    0.04
  -6  -6   9    1.58    0.10
   6  -6  -9    1.66    0.12
   6   6  -9    1.75    0.11
  -6   6   9    1.85    0.12
   5  -6  -9    0.75    0.09
  -5  -6   9    0.85    0.08
   5   6  -9    0.88    0.08
  -5   6   9    0.77    0.08
   4  -6  -9    0.10    0.05
  -4  -6   9    0.01    0.04
  -4   6   9    0.10    0.06
  -4   6   9    0.08    0.05
   4   6  -9    0.06    0.04
  -3  -6   9    0.91    0.08
   3  -6  -9    0.88    0.09
  -3   6   9    0.90    0.08
   3   6  -9    0.92    0.08
  -3   6   9    1.01    0.10
   2  -6  -9    0.08    0.05
  -2  -6   9    0.14    0.05
   2   6  -9    0.24    0.05
  -2   6   9    0.26    0.06
  -2   6   9    0.18    0.06
   1  -6  -9    0.06    0.05
  -1  -6   9    0.04    0.04
   1   6  -9    0.02    0.04
  -1   6   9    0.04    0.05
   0  -6  -9    0.07    0.05
   0  -6   9   -0.02    0.04
   0   6   9    0.14    0.07
   0   6  -9    0.05    0.05
   1  -6   9    0.20    0.06
  -1  -6  -9    0.22    0.06
  -1   6  -9    0.27    0.06
   1   6   9    0.26    0.07
  -2  -6  -9    0.62    0.09
   2  -6   9    0.44    0.07
   2   6   9    0.55    0.09
  -2   6  -9    0.50    0.08
  -3  -6  -9    2.36    0.14
   3  -6   9    2.23    0.13
  -3   6  -9    2.24    0.13
   3   6   9    2.32    0.15
   4  -6   9    0.52    0.08
  -4  -6  -9    0.49    0.08
  -4   6  -9    0.56    0.08
   4   6   9    0.46    0.09
   5  -6   9    0.19    0.06
  -5  -6  -9    0.16    0.06
  -5   6  -9    0.19    0.06
   5   6   9    0.13    0.07
   5  -7  -9    8.59    0.32
  -5  -7   9    8.91    0.28
   5   7  -9    9.33    0.29
  -5   7   9    9.28    0.30
  -4  -7   9   -0.08    0.04
   4  -7  -9    0.04    0.06
  -4   7   9    0.03    0.05
  -3  -7   9    2.31    0.13
   3  -7  -9    2.21    0.14
  -2  -7   9    3.28    0.15
   2  -7  -9    3.14    0.17
  -2   7   9    3.11    0.18
  20   0 -10    0.59    0.10
 -20   0  10    0.42    0.07
  19   0 -10   -0.08    0.06
 -19   0  10   -0.03    0.04
 -18   0  10    0.79    0.08
  18   0 -10    0.79    0.11
  17   0 -10   -0.04    0.05
 -17   0  10    0.06    0.04
  16   0 -10    1.96    0.14
 -16   0  10    2.09    0.10
 -15   0  10   -0.01    0.03
  15   0 -10    0.00    0.05
  14   0 -10   41.56    1.02
 -14   0  10   39.62    0.95
  14   0 -10   41.74    0.97
  13   0 -10    0.00    0.03
 -13   0  10    0.03    0.03
  13   0 -10   -0.03    0.04
 -13   0  10    0.01    0.03
  12   0 -10   44.70    1.06
 -12   0  10   42.74    1.00
  12   0 -10   43.83    1.02
 -12   0  10   42.81    1.00
  11   0 -10   -0.01    0.03
  11   0 -10    0.01    0.03
 -11   0  10    0.01    0.02
 -11   0  10    0.02    0.02
  10   0 -10    1.16    0.08
  10   0 -10    1.13    0.06
 -10   0  10    1.26    0.06
   9   0 -10   -0.02    0.03
  -9   0  10    0.00    0.02
  -9   0  10    0.04    0.02
   9   0 -10    0.01    0.02
   8   0 -10    2.26    0.09
  -8   0  10    2.41    0.08
   8   0 -10    2.23    0.09
  -8   0  10    2.42    0.08
   7   0 -10   -0.01    0.02
  -7   0  10   -0.02    0.02
  -7   0  10   -0.04    0.01
   7   0 -10   -0.02    0.02
   6   0 -10   18.01    0.44
   6   0 -10   18.02    0.44
  -6   0  10   18.33    0.42
  -6   0  10   17.84    0.43
  -5   0  10   -0.01    0.02
   5   0 -10    0.00    0.02
  -5   0  10    0.02    0.02
   5   0 -10    0.03    0.02
   4   0 -10   26.08    0.61
  -4   0  10   25.42    0.58
   4   0 -10   25.05    0.60
  -4   0  10   25.78    0.60
   3   0 -10   -0.04    0.02
  -3   0  10   -0.03    0.02
   3   0 -10    0.01    0.02
  -3   0  10   -0.03    0.02
  -2   0  10    9.80    0.25
  -2   0  10   10.28    0.27
   2   0 -10   10.51    0.26
   2   0 -10   10.42    0.27
   1   0 -10   -0.03    0.02
  -1   0  10   -0.03    0.02
   1   0 -10    0.03    0.02
  -1   0  10   -0.01    0.02
   0   0  10    7.32    0.20
   0   0 -10    7.96    0.20
   0   0 -10    7.37    0.21
  -1   0 -10   -0.01    0.02
  -1   0 -10    0.02    0.02
   1   0  10   -0.01    0.02
  -1   0 -10    0.01    0.02
  -2   0 -10    0.09    0.03
   2   0  10    0.05    0.03
  -2   0 -10    0.05    0.03
  -2   0 -10    0.02    0.02
  -3   0 -10    0.03    0.03
  -3   0 -10    0.00    0.03
   3   0  10   -0.02    0.03
  -3   0 -10   -0.03    0.02
  -4   0 -10    0.02    0.03
   4   0  10    0.00    0.03
  -4   0 -10    0.04    0.03
  -4   0 -10    0.01    0.03
   5   0  10   -0.02    0.03
  -5   0 -10    0.00    0.03
  -5   0 -10    0.01    0.03
  -5   0 -10   -0.03    0.03
  -6   0 -10    6.62    0.20
  -6   0 -10    6.77    0.21
  -7   0 -10    0.03    0.03
   7   0  10    0.07    0.06
  -7   0 -10    0.01    0.04
  -8   0 -10    2.41    0.12
   8   0  10    2.22    0.15
  -8   0 -10    2.40    0.10
  -9   0 -10    0.00    0.03
  -9   0 -10    0.04    0.05
   9   0  10   -0.01    0.06
 -10   0 -10    0.27    0.06
 -11   0 -10    0.00    0.05
 -12   0 -10    3.58    0.17
  19  -1 -10    0.08    0.07
 -19  -1  10   -0.08    0.04
  19   1 -10    0.00    0.07
 -19   1  10    0.06    0.05
  18  -1 -10    0.04    0.07
 -18  -1  10   -0.02    0.04
 -18   1  10    0.04    0.04
  18   1 -10   -0.01    0.06
 -17  -1  10    0.25    0.05
  17  -1 -10    0.19    0.07
 -17   1  10    0.25    0.05
  17   1 -10    0.26    0.08
  16  -1 -10    0.64    0.09
 -16  -1  10    0.58    0.06
  16   1 -10    0.60    0.10
  16   1 -10    0.64    0.06
 -16   1  10    0.56    0.06
 -15  -1  10    1.61    0.09
  15  -1 -10    1.53    0.12
  15   1 -10    1.60    0.09
 -15   1  10    1.66    0.09
  15   1 -10    1.86    0.13
 -14  -1  10    0.02    0.03
  14  -1 -10   -0.02    0.04
 -14   1  10    0.03    0.03
 -14   1  10    0.03    0.03
  14   1 -10   -0.01    0.03
  14   1 -10    0.04    0.05
 -13  -1  10    0.70    0.06
  13  -1 -10    0.65    0.08
 -13   1  10    0.69    0.06
  13   1 -10    0.75    0.09
  13   1 -10    0.64    0.06
 -13   1  10    0.75    0.06
  12  -1 -10   19.83    0.48
  12  -1 -10   20.36    0.52
 -12  -1  10   18.99    0.47
  12   1 -10   19.76    0.52
 -12   1  10   19.47    0.47
 -12   1  10   19.63    0.48
  12   1 -10   18.44    0.48
  11  -1 -10    4.75    0.17
 -11  -1  10    4.36    0.14
 -11  -1  10    4.64    0.13
  11  -1 -10    4.82    0.15
  11   1 -10    4.50    0.15
 -11   1  10    4.82    0.14
 -11   1  10    4.77    0.15
  11   1 -10    4.98    0.18
  10  -1 -10    1.37    0.07
 -10  -1  10    1.44    0.07
  10  -1 -10    1.31    0.09
 -10  -1  10    1.39    0.06
 -10   1  10    1.44    0.07
  10   1 -10    1.36    0.08
  10   1 -10    1.28    0.07
 -10   1  10    1.51    0.07
   9  -1 -10    7.05    0.20
   9  -1 -10    6.90    0.21
  -9  -1  10    7.31    0.19
  -9  -1  10    7.05    0.19
  -9   1  10    6.91    0.18
   9   1 -10    6.99    0.21
   9   1 -10    6.99    0.20
  -9   1  10    7.08    0.20
  -8  -1  10    0.07    0.02
   8  -1 -10    0.07    0.03
   8  -1 -10    0.11    0.03
  -8  -1  10    0.04    0.02
  -8   1  10    0.11    0.03
   8   1 -10    0.04    0.03
   8   1 -10    0.06    0.03
  -8   1  10    0.05    0.02
   7  -1 -10    0.23    0.03
  -7  -1  10    0.28    0.03
  -7  -1  10    0.29    0.03
   7  -1 -10    0.28    0.04
  -7   1  10    0.28    0.03
   7   1 -10    0.25    0.03
  -7   1  10    0.30    0.04
   7   1 -10    0.31    0.04
  -6  -1  10    0.84    0.05
   6  -1 -10    0.83    0.05
   6  -1 -10    0.84    0.05
  -6  -1  10    0.83    0.05
   6   1 -10    0.79    0.05
   6   1 -10    0.94    0.04
  -6   1  10    0.84    0.05
  -6   1  10    0.89    0.04
  -5  -1  10    2.59    0.09
   5  -1 -10    2.53    0.10
  -5  -1  10    2.53    0.09
   5  -1 -10    2.78    0.10
  -5   1  10    2.70    0.07
   5   1 -10    2.58    0.10
  -5   1  10    2.75    0.09
   4  -1 -10    7.51    0.21
   4  -1 -10    7.60    0.22
  -4  -1  10    7.96    0.20
  -4   1  10    7.63    0.21
   4   1 -10    7.78    0.21
  -4   1  10    7.80    0.18
  -3  -1  10    2.98    0.10
   3  -1 -10    2.80    0.10
   3  -1 -10    2.77    0.10
  -3   1  10    2.83    0.08
   3   1 -10    2.81    0.09
  -3   1  10    2.72    0.10
   3   1 -10    2.75    0.10
   2  -1 -10    2.09    0.08
   2  -1 -10    2.02    0.09
  -2  -1  10    2.05    0.08
  -2   1  10    1.99    0.06
   2   1 -10    2.10    0.08
  -2   1  10    2.01    0.08
   2   1 -10    1.99    0.08
  -1  -1  10    0.20    0.03
   1  -1 -10    0.16    0.03
   1  -1 -10    0.18    0.03
   1   1 -10    0.12    0.03
   1   1 -10    0.15    0.03
  -1   1  10    0.19    0.02
  -1   1  10    0.19    0.03
   0  -1 -10    0.31    0.04
   0  -1 -10    0.27    0.04
   0  -1  10    0.22    0.04
   0   1  10    0.27    0.04
   0   1  10    0.34    0.03
   0   1 -10    0.27    0.04
   0   1 -10    0.35    0.04
   1  -1  10    0.21    0.04
  -1  -1 -10    0.23    0.04
  -1  -1 -10    0.20    0.04
  -1   1 -10    0.14    0.03
  -1   1 -10    0.22    0.03
   1   1  10    0.20    0.03
   1   1  10    0.22    0.03
   2  -1  10    1.00    0.07
  -2  -1 -10    1.10    0.07
  -2  -1 -10    1.06    0.07
   2   1  10    1.03    0.06
   2   1  10    1.06    0.06
  -2   1 -10    1.00    0.06
  -2   1 -10    1.07    0.06
  -3  -1 -10    4.18    0.14
  -3  -1 -10    3.99    0.15
   3  -1  10    4.18    0.15
  -3   1 -10    4.27    0.14
   3   1  10    4.24    0.14
  -3   1 -10    4.16    0.14
   3   1  10    3.98    0.13
   4  -1  10    8.44    0.25
  -4  -1 -10    8.65    0.25
  -4  -1 -10    8.40    0.25
  -4   1 -10    8.49    0.24
   4   1  10    8.27    0.23
  -4   1 -10    8.34    0.24
  -5  -1 -10    5.93    0.19
   5  -1  10    5.58    0.19
  -5  -1 -10    5.59    0.18
  -5  -1 -10    5.82    0.20
  -5   1 -10    5.91    0.18
   5   1  10    5.97    0.17
  -5   1 -10    5.76    0.18
  -6  -1 -10    0.03    0.04
   6  -1  10    0.00    0.04
  -6  -1 -10    0.01    0.04
  -6  -1 -10    0.04    0.04
  -6   1 -10   -0.01    0.03
   6   1  10    0.06    0.03
  -7  -1 -10    0.07    0.04
  -7  -1 -10    0.16    0.05
   7  -1  10    0.12    0.05
  -7  -1 -10    0.19    0.05
   7   1  10    0.09    0.03
  -7   1 -10    0.12    0.04
  -8  -1 -10    0.97    0.08
   8  -1  10    1.06    0.09
  -8  -1 -10    1.04    0.09
   8   1  10    0.78    0.09
  -8   1 -10    0.81    0.07
  -9  -1 -10    0.75    0.08
   9  -1  10    0.77    0.09
  -9  -1 -10    0.54    0.07
  -9   1 -10    0.72    0.07
  10  -1  10    0.16    0.06
 -10   1 -10    0.09    0.04
  10   1  10    0.13    0.08
  11   1  10    3.52    0.21
  12   1  10    4.81    0.26
  19  -2 -10    0.60    0.10
 -19  -2  10    0.68    0.08
  19   2 -10    1.08    0.13
 -19   2  10    0.76    0.09
 -18  -2  10    0.68    0.07
  18  -2 -10    0.77    0.11
 -18   2  10    0.82    0.09
  18   2 -10    0.93    0.12
 -17  -2  10    0.16    0.05
  17  -2 -10    0.04    0.06
 -17   2  10    0.08    0.05
  17   2 -10    0.12    0.05
  17   2 -10   -0.04    0.06
 -16  -2  10    1.06    0.08
  16  -2 -10    1.02    0.11
  16   2 -10    1.16    0.08
  16   2 -10    1.12    0.12
 -16   2  10    1.16    0.08
 -16   2  10    0.96    0.08
 -15  -2  10    0.02    0.03
  15  -2 -10   -0.04    0.05
 -15   2  10    0.03    0.04
  15   2 -10   -0.01    0.05
 -15   2  10    0.02    0.04
  15   2 -10    0.04    0.04
 -14  -2  10    0.11    0.03
  14  -2 -10    0.08    0.06
 -14   2  10    0.12    0.04
  14   2 -10    0.11    0.06
  14   2 -10    0.10    0.04
 -14   2  10    0.06    0.04
 -13  -2  10    0.19    0.04
  13  -2 -10    0.11    0.05
  13   2 -10    0.12    0.04
 -13   2  10    0.20    0.04
  13   2 -10    0.08    0.05
 -13   2  10    0.11    0.03
 -12  -2  10    0.83    0.06
  12  -2 -10    0.77    0.08
  12   2 -10    0.84    0.09
 -12   2  10    0.91    0.07
 -12   2  10    0.88    0.06
  12   2 -10    0.93    0.07
 -11  -2  10   26.77    0.62
  11  -2 -10   26.14    0.63
  11  -2 -10   26.19    0.67
  11   2 -10   25.32    0.64
 -11   2  10   26.14    0.61
 -11   2  10   26.10    0.64
  10  -2 -10    4.36    0.14
 -10  -2  10    4.00    0.13
  10  -2 -10    4.43    0.16
 -10   2  10    3.94    0.14
  10   2 -10    4.35    0.14
   9  -2 -10    0.18    0.04
  -9  -2  10    0.17    0.03
   9  -2 -10    0.20    0.03
  -9  -2  10    0.15    0.03
  -9   2  10    0.09    0.03
   9   2 -10    0.21    0.04
   8  -2 -10    0.18    0.03
  -8  -2  10    0.12    0.03
  -8  -2  10    0.14    0.03
   8  -2 -10    0.07    0.04
  -8   2  10    0.15    0.03
   8   2 -10    0.09    0.03
   7  -2 -10    1.18    0.07
  -7  -2  10    1.32    0.06
  -7  -2  10    1.32    0.07
   7  -2 -10    1.30    0.08
   7   2 -10    1.30    0.07
  -7   2  10    1.26    0.07
   6  -2 -10    0.06    0.03
  -6  -2  10    0.08    0.03
   6  -2 -10    0.05    0.03
   6   2 -10    0.09    0.02
   6   2 -10    0.08    0.03
  -6   2  10    0.11    0.03
   5  -2 -10    1.07    0.06
  -5  -2  10    0.96    0.06
   5  -2 -10    0.82    0.06
   5   2 -10    0.94    0.06
   5   2 -10    0.98    0.05
  -5   2  10    1.14    0.06
  -4  -2  10    1.38    0.07
   4  -2 -10    1.29    0.07
   4  -2 -10    1.26    0.07
   4   2 -10    1.29    0.06
   4   2 -10    1.31    0.07
  -4   2  10    1.20    0.06
   3  -2 -10    0.27    0.04
   3  -2 -10    0.25    0.04
  -3  -2  10    0.20    0.04
  -3   2  10    0.29    0.03
   3   2 -10    0.25    0.03
   3   2 -10    0.25    0.04
   2  -2 -10    0.03    0.03
  -2  -2  10    0.05    0.03
   2  -2 -10    0.03    0.03
   2   2 -10    0.05    0.02
   2   2 -10    0.00    0.02
  -2   2  10    0.04    0.02
   1  -2 -10    0.05    0.03
   1  -2 -10    0.03    0.03
  -1  -2  10    0.05    0.03
  -1   2  10    0.05    0.02
   1   2 -10    0.05    0.03
   1   2 -10    0.06    0.02
   0  -2  10    0.30    0.04
   0  -2 -10    0.30    0.04
   0  -2 -10    0.25    0.04
   0   2  10    0.28    0.04
   0   2 -10    0.27    0.04
   0   2 -10    0.28    0.04
   1  -2  10    0.28    0.05
  -1  -2 -10    0.34    0.05
  -1  -2 -10    0.41    0.05
  -1   2 -10    0.35    0.04
  -1   2 -10    0.38    0.05
   1   2  10    0.34    0.04
   2  -2  10    3.49    0.14
  -2  -2 -10    3.95    0.15
  -2  -2 -10    3.92    0.14
  -2   2 -10    3.86    0.14
  -2   2 -10    3.79    0.13
   2   2  10    3.86    0.13
  -3  -2 -10    8.12    0.26
   3  -2  10    8.05    0.25
  -3  -2 -10    8.69    0.25
  -3   2 -10    8.36    0.24
  -3   2 -10    8.77    0.23
   3   2  10    8.45    0.23
  -4  -2 -10    0.77    0.07
  -4  -2 -10    0.67    0.07
   4  -2  10    0.86    0.08
  -4   2 -10    0.77    0.06
   4   2  10    0.74    0.06
  -4   2 -10    0.81    0.07
  -5  -2 -10    0.99    0.08
  -5  -2 -10    1.02    0.09
   5  -2  10    0.98    0.09
  -5   2 -10    0.96    0.07
   5   2  10    1.11    0.06
   6  -2  10    0.07    0.05
  -6  -2 -10    0.02    0.04
   6   2  10    0.02    0.04
  -6   2 -10    0.02    0.03
  -7  -2 -10    2.98    0.14
   7  -2  10    3.00    0.15
  -7   2 -10    2.87    0.13
   7   2  10    3.15    0.15
   8  -2  10    1.65    0.11
  -8  -2 -10    1.78    0.11
  -8   2 -10    1.62    0.10
   8   2  10    1.68    0.12
  -9  -2 -10    0.12    0.05
   9  -2  10    0.04    0.06
  -9   2 -10    0.05    0.04
   9   2  10    0.04    0.05
 -10  -2 -10    3.42    0.16
  10  -2  10    3.64    0.17
 -10   2 -10    3.57    0.15
  10   2  10    3.37    0.17
 -11  -2 -10    0.32    0.07
  11  -2  10    0.40    0.08
 -11   2 -10    0.29    0.06
  18  -3 -10   -0.03    0.06
 -18  -3  10    0.02    0.04
  18   3 -10    0.07    0.05
  17  -3 -10    0.39    0.08
 -17  -3  10    0.37    0.06
 -17   3  10    0.58    0.08
  17   3 -10    0.49    0.07
  16  -3 -10    0.54    0.09
 -16  -3  10    0.62    0.06
 -16   3  10    0.54    0.07
  16   3 -10    0.60    0.07
 -15  -3  10    0.01    0.03
  15  -3 -10    0.00    0.06
  15   3 -10    0.02    0.04
 -15   3  10    0.03    0.04
 -14  -3  10    2.68    0.11
  14  -3 -10    2.93    0.15
  14   3 -10    2.94    0.13
 -14   3  10    2.96    0.13
  13  -3 -10    0.48    0.08
 -13  -3  10    0.51    0.05
 -13   3  10    0.44    0.06
  13   3 -10    0.59    0.06
  12  -3 -10    3.34    0.15
 -12  -3  10    3.29    0.12
 -12   3  10    3.31    0.14
  12   3 -10    3.52    0.14
  11  -3 -10    0.07    0.05
 -11  -3  10    0.08    0.03
 -11   3  10   -0.02    0.04
  11   3 -10   -0.01    0.03
  10  -3 -10    2.82    0.13
 -10  -3  10    2.80    0.11
  10   3 -10    2.87    0.12
 -10   3  10    2.90    0.12
   9  -3 -10    0.36    0.05
  -9  -3  10    0.26    0.04
   9  -3 -10    0.30    0.06
  -9   3  10    0.25    0.04
   9   3 -10    0.35    0.05
  -8  -3  10    9.70    0.26
   8  -3 -10    9.89    0.29
   8  -3 -10   10.00    0.27
   8   3 -10   10.03    0.28
  -8   3  10    9.76    0.27
   7  -3 -10   18.39    0.47
  -7  -3  10   18.19    0.44
   7  -3 -10   17.68    0.46
   7   3 -10   17.67    0.46
   7   3 -10   18.09    0.43
  -7   3  10   18.17    0.45
  -6  -3  10    2.36    0.10
   6  -3 -10    2.15    0.10
   6  -3 -10    2.34    0.11
   6   3 -10    2.41    0.09
   6   3 -10    2.27    0.10
  -6   3  10    2.46    0.10
   5  -3 -10   22.39    0.55
  -5  -3  10   22.64    0.53
   5  -3 -10   21.16    0.55
   5   3 -10   21.57    0.53
   5   3 -10   21.21    0.54
  -5   3  10   22.32    0.54
   4  -3 -10    0.53    0.06
   4  -3 -10    0.34    0.05
  -4  -3  10    0.42    0.05
  -4   3  10    0.42    0.05
   4   3 -10    0.49    0.05
   4   3 -10    0.49    0.05
   3  -3 -10    7.80    0.24
  -3  -3  10    7.81    0.22
   3  -3 -10    7.94    0.24
  -3   3  10    7.81    0.22
   3   3 -10    7.83    0.22
   3   3 -10    8.04    0.22
  -2  -3  10    1.59    0.08
   2  -3 -10    1.62    0.09
   2  -3 -10    1.49    0.09
  -2   3  10    1.65    0.07
   2   3 -10    1.51    0.08
   2   3 -10    1.61    0.08
   1  -3 -10    7.84    0.23
  -1  -3  10    7.50    0.22
   1  -3 -10    7.73    0.24
  -1   3  10    7.76    0.21
   1   3 -10    7.17    0.22
   1   3 -10    7.79    0.21
   0  -3 -10    4.84    0.17
   0  -3  10    4.77    0.16
   0  -3 -10    4.84    0.18
   0   3 -10    4.81    0.16
   0   3 -10    4.82    0.15
   0   3  10    4.87    0.15
  -1  -3 -10    3.71    0.14
  -1  -3 -10    3.65    0.15
   1  -3  10    3.45    0.14
   1   3  10    3.46    0.12
  -1   3 -10    3.64    0.14
  -1   3 -10    3.72    0.12
  -2  -3 -10    4.48    0.16
  -2  -3 -10    4.16    0.17
   2  -3  10    4.23    0.16
  -2   3 -10    4.24    0.14
  -2   3 -10    4.32    0.15
   2   3  10    4.32    0.14
  -3  -3 -10    0.26    0.05
   3  -3  10    0.27    0.06
  -3  -3 -10    0.22    0.05
  -3   3 -10    0.16    0.04
   3   3  10    0.30    0.04
  -4  -3 -10    8.53    0.27
   4  -3  10    8.62    0.27
  -4   3 -10    8.41    0.26
   4   3  10    8.93    0.23
   4   3  10    8.29    0.29
  -5  -3 -10   15.78    0.44
   5  -3  10   15.75    0.43
  -5   3 -10   15.81    0.43
   5   3  10   15.72    0.46
   6  -3  10    0.07    0.05
  -6  -3 -10    0.02    0.04
  -6   3 -10    0.05    0.04
   6   3  10    0.12    0.06
  -7  -3 -10    1.33    0.10
   7  -3  10    1.23    0.11
   7   3  10    1.26    0.12
  -7   3 -10    1.43    0.10
   8  -3  10    1.59    0.12
  -8  -3 -10    1.46    0.11
  -8   3 -10    1.72    0.11
   8   3  10    1.56    0.13
  -9  -3 -10    0.85    0.09
   9  -3  10    1.08    0.11
  -9   3 -10    0.91    0.09
   9   3  10    0.86    0.10
 -10  -3 -10    0.77    0.09
  10  -3  10    0.78    0.10
 -10   3 -10    0.86    0.09
  10   3  10    0.85    0.11
 -17  -4  10    0.11    0.05
  17  -4 -10    0.11    0.07
 -17   4  10    0.17    0.06
  17   4 -10    0.10    0.05
  16  -4 -10    0.05    0.06
 -16  -4  10    0.12    0.04
  16   4 -10    0.10    0.05
 -16   4  10    0.15    0.06
  15  -4 -10    0.35    0.07
 -15  -4  10    0.23    0.05
  15   4 -10    0.30    0.06
 -15   4  10    0.34    0.07
  14  -4 -10    0.29    0.07
 -14  -4  10    0.42    0.05
 -14   4  10    0.42    0.07
  14   4 -10    0.47    0.07
  13  -4 -10    2.33    0.13
 -13  -4  10    2.29    0.10
 -13   4  10    2.31    0.13
  13   4 -10    2.25    0.12
 -12  -4  10    0.10    0.04
  12  -4 -10    0.09    0.05
  12   4 -10    0.04    0.04
 -12   4  10    0.06    0.04
 -11  -4  10    0.59    0.06
  11  -4 -10    0.58    0.08
  11   4 -10    0.48    0.06
 -11   4  10    0.56    0.07
  10  -4 -10    2.57    0.13
 -10  -4  10    2.61    0.11
  10   4 -10    2.54    0.12
 -10   4  10    2.55    0.12
  -9  -4  10    5.07    0.16
   9  -4 -10    5.07    0.19
   9   4 -10    4.80    0.18
  -9   4  10    5.22    0.18
  -8  -4  10    0.22    0.04
   8  -4 -10    0.21    0.04
   8  -4 -10    0.23    0.05
  -8   4  10    0.26    0.05
   8   4 -10    0.21    0.04
   7  -4 -10    7.86    0.24
   7  -4 -10    7.26    0.25
  -7  -4  10    7.73    0.22
   7   4 -10    7.84    0.24
  -7   4  10    8.11    0.24
   6  -4 -10    7.50    0.23
   6  -4 -10    7.13    0.24
  -6  -4  10    7.25    0.22
  -6   4  10    8.04    0.23
   6   4 -10    7.28    0.21
   6   4 -10    7.51    0.22
  -5  -4  10   13.39    0.35
   5  -4 -10   13.10    0.38
   5  -4 -10   12.92    0.37
   5   4 -10   13.64    0.35
   5   4 -10   13.41    0.36
  -5   4  10   13.55    0.36
  -4  -4  10   28.53    0.68
   4  -4 -10   27.61    0.72
   4  -4 -10   28.29    0.71
  -4   4  10   28.97    0.69
   4   4 -10   28.19    0.68
   4   4 -10   28.51    0.69
  -3  -4  10    0.40    0.05
   3  -4 -10    0.34    0.06
   3  -4 -10    0.42    0.06
   3   4 -10    0.36    0.05
   3   4 -10    0.54    0.06
  -3   4  10    0.45    0.05
   2  -4 -10    5.24    0.19
  -2  -4  10    4.96    0.17
   2  -4 -10    4.82    0.18
  -2   4  10    5.01    0.16
   2   4 -10    5.31    0.17
   2   4 -10    5.47    0.17
   1  -4 -10    0.05    0.04
   1  -4 -10    0.06    0.04
  -1  -4  10    0.07    0.04
   1   4 -10    0.07    0.03
  -1   4  10    0.08    0.03
   1   4 -10    0.07    0.04
   0  -4  10    3.95    0.15
   0  -4 -10    3.74    0.16
   0   4  10    3.95    0.14
   0   4 -10    4.10    0.15
   0   4 -10    4.17    0.14
  -1  -4 -10    1.14    0.09
   1  -4  10    0.97    0.08
   1   4  10    1.13    0.10
   1   4  10    1.05    0.07
  -1   4 -10    1.06    0.08
   2  -4  10    0.65    0.07
  -2  -4 -10    0.85    0.08
   2   4  10    0.70    0.09
   2   4  10    0.67    0.06
  -2   4 -10    0.68    0.07
   3  -4  10    0.22    0.05
  -3  -4 -10    0.37    0.06
   3   4  10    0.36    0.07
  -3   4 -10    0.42    0.06
  -4  -4 -10    5.64    0.21
   4  -4  10    5.53    0.20
   4   4  10    5.33    0.22
  -4   4 -10    5.42    0.20
   5  -4  10    0.06    0.05
  -5  -4 -10    0.18    0.05
  -5   4 -10    0.10    0.05
   5   4  10    0.10    0.06
  -6  -4 -10   -0.05    0.04
   6  -4  10    0.01    0.05
   6   4  10    0.01    0.05
  -6   4 -10    0.02    0.05
  -7  -4 -10    0.41    0.07
   7  -4  10    0.45    0.07
   7   4  10    0.54    0.09
  -7   4 -10    0.39    0.07
   8  -4  10    0.31    0.07
  -8  -4 -10    0.47    0.08
   8   4  10    0.17    0.07
  -8   4 -10    0.40    0.07
   9  -4  10    0.05    0.06
  -9  -4 -10    0.09    0.06
  -9   4 -10   -0.02    0.05
   9   4  10    0.03    0.06
 -15  -5  10    1.15    0.08
  15  -5 -10    0.90    0.11
  15   5 -10    0.97    0.10
 -15   5  10    1.24    0.12
  14  -5 -10    0.02    0.06
 -14  -5  10   -0.01    0.03
  14   5 -10    0.00    0.05
 -14   5  10    0.10    0.06
  13  -5 -10    0.11    0.06
 -13  -5  10    0.15    0.04
 -13   5  10    0.07    0.05
  13   5 -10    0.10    0.05
  12  -5 -10    0.57    0.08
 -12  -5  10    0.65    0.07
  12   5 -10    0.53    0.07
 -12   5  10    0.65    0.08
  11  -5 -10    0.69    0.09
 -11  -5  10    0.93    0.07
 -11   5  10    0.90    0.09
  11   5 -10    0.68    0.08
  10  -5 -10    0.76    0.09
 -10  -5  10    0.59    0.06
  10   5 -10    0.63    0.07
 -10   5  10    0.66    0.08
   9  -5 -10    0.22    0.06
  -9  -5  10    0.10    0.04
  -9   5  10    0.19    0.06
   9   5 -10    0.12    0.05
   8  -5 -10    0.02    0.05
  -8  -5  10    0.09    0.04
  -8   5  10    0.04    0.05
   8   5 -10    0.02    0.04
  -7  -5  10    0.07    0.04
   7  -5 -10    0.07    0.05
  -7   5  10   -0.01    0.04
   7   5 -10    0.07    0.04
   6  -5 -10    0.06    0.05
  -6  -5  10    0.02    0.04
   6   5 -10    0.03    0.04
  -6   5  10   -0.04    0.03
  -6   5  10    0.03    0.05
  -5  -5  10    0.07    0.04
   5  -5 -10    0.13    0.05
  -5   5  10    0.03    0.04
  -5   5  10    0.09    0.05
   5   5 -10    0.03    0.04
  -4  -5  10    1.27    0.08
   4  -5 -10    1.26    0.09
  -4   5  10    1.28    0.08
   4   5 -10    1.35    0.08
   4   5 -10    1.48    0.08
  -4   5  10    1.33    0.11
  -3  -5  10    1.71    0.10
   3  -5 -10    1.88    0.11
  -3   5  10    1.62    0.09
  -3   5  10    1.74    0.12
   3   5 -10    1.80    0.09
   3   5 -10    1.76    0.09
   2  -5 -10    0.02    0.04
  -2  -5  10   -0.05    0.04
   2   5 -10    0.01    0.03
   2   5 -10   -0.01    0.04
  -2   5  10   -0.06    0.04
  -2   5  10    0.03    0.03
  -1  -5  10    0.03    0.04
   1  -5 -10    0.03    0.04
   1   5 -10    0.12    0.05
  -1   5  10    0.10    0.04
   1   5 -10    0.07    0.03
  -1   5  10    0.03    0.05
   0  -5  10    0.03    0.04
   0  -5 -10    0.10    0.05
   0   5 -10    0.02    0.04
   0   5  10    0.00    0.05
   0   5  10    0.01    0.03
   1  -5  10    0.19    0.05
  -1  -5 -10    0.19    0.06
  -1   5 -10    0.22    0.05
   1   5  10    0.25    0.07
   2  -5  10    0.02    0.04
  -2  -5 -10   -0.01    0.04
   2   5  10    0.05    0.05
  -2   5 -10   -0.05    0.04
   3  -5  10    0.19    0.05
  -3  -5 -10    0.23    0.06
  -3   5 -10    0.22    0.06
   3   5  10    0.19    0.06
   4  -5  10    0.02    0.05
  -4  -5 -10   -0.04    0.04
  -4   5 -10    0.02    0.05
   4   5  10    0.01    0.06
  -5  -5 -10    0.86    0.10
   5  -5  10    0.67    0.09
  -5   5 -10    0.74    0.09
   5   5  10    0.64    0.10
  -6  -5 -10    0.12    0.06
   6  -5  10    0.07    0.06
   6   5  10    0.02    0.06
  -6   5 -10    0.07    0.05
   7  -5  10    0.34    0.07
  -7  -5 -10    0.35    0.08
   7   5  10    0.31    0.08
  -7   5 -10    0.30    0.07
 -11  -6  10    1.07    0.08
  11  -6 -10    1.20    0.12
  11   6 -10    1.04    0.10
 -11   6  10    0.99    0.11
 -10  -6  10    0.34    0.06
  10  -6 -10    0.47    0.08
 -10   6  10    0.46    0.08
  10   6 -10    0.41    0.07
  -9  -6  10    0.20    0.05
   9  -6 -10    0.21    0.06
   9   6 -10    0.35    0.06
  -9   6  10    0.24    0.06
  -8  -6  10    0.12    0.05
   8  -6 -10    0.12    0.06
  -8   6  10    0.16    0.06
   8   6 -10    0.15    0.05
   7  -6 -10    0.91    0.10
  -7  -6  10    0.95    0.08
   7   6 -10    0.91    0.09
  -7   6  10    1.00    0.10
  -6  -6  10    4.73    0.17
   6  -6 -10    4.36    0.20
  -6   6  10    4.88    0.19
   6   6 -10    4.94    0.18
  -5  -6  10    0.29    0.06
   5  -6 -10    0.25    0.06
  -5   6  10    0.32    0.06
   5   6 -10    0.28    0.06
   4  -6 -10    0.78    0.09
  -4  -6  10    0.71    0.08
  -4   6  10    0.67    0.09
  -4   6  10    0.99    0.09
   4   6 -10    0.85    0.08
   3  -6 -10    0.73    0.09
  -3  -6  10    0.66    0.08
   3   6 -10    0.71    0.07
  -3   6  10    0.75    0.09
  -3   6  10    0.77    0.08
   2  -6 -10    1.21    0.11
  -2  -6  10    1.07    0.09
  -2   6  10    1.46    0.10
  -2   6  10    1.12    0.11
   2   6 -10    1.10    0.09
   1  -6 -10    0.26    0.07
  -1  -6  10    0.15    0.05
  -1   6  10    0.07    0.06
   1   6 -10    0.15    0.05
   0  -6  10    0.08    0.05
   0  -6 -10    0.07    0.05
   0   6 -10    0.01    0.05
   0   6  10    0.08    0.06
   1  -6  10   -0.03    0.05
  -1  -6 -10    0.04    0.05
   1   6  10   -0.07    0.05
  -1   6 -10    0.05    0.05
   2  -6  10    0.04    0.05
  -2  -6 -10    0.10    0.06
   2   6  10   -0.03    0.05
  -2   6 -10    0.04    0.05
  -3  -6 -10   -0.05    0.05
   3  -6  10   -0.05    0.05
   3   6  10    0.06    0.06
  -3   6 -10    0.05    0.06
  -4  -6 -10    0.13    0.07
   4  -6  10    0.03    0.06
   4   6  10    0.12    0.07
  -4   6 -10    0.22    0.06
 -20   0  11    0.03    0.05
  20   0 -11   -0.07    0.07
  19   0 -11    0.30    0.08
 -19   0  11    0.35    0.06
  18   0 -11   -0.02    0.06
 -18   0  11    0.03    0.04
  17   0 -11    1.57    0.12
 -17   0  11    1.62    0.10
  16   0 -11   -0.10    0.04
 -16   0  11    0.02    0.03
 -15   0  11    7.70    0.23
  15   0 -11    7.97    0.27
  14   0 -11   -0.03    0.03
 -14   0  11    0.02    0.03
  14   0 -11    0.00    0.05
  13   0 -11    9.13    0.25
  13   0 -11    9.03    0.29
 -13   0  11    9.29    0.25
 -13   0  11    8.86    0.25
 -12   0  11    0.01    0.03
  12   0 -11   -0.04    0.04
 -12   0  11    0.03    0.03
  12   0 -11    0.01    0.03
 -11   0  11    2.16    0.08
  11   0 -11    2.03    0.11
  11   0 -11    2.02    0.09
 -11   0  11    2.16    0.08
  10   0 -11    0.01    0.03
  10   0 -11   -0.01    0.03
 -10   0  11   -0.01    0.02
 -10   0  11    0.02    0.02
  -9   0  11    0.02    0.02
   9   0 -11    0.03    0.03
  -9   0  11    0.04    0.02
   9   0 -11   -0.01    0.02
  -8   0  11    0.02    0.02
   8   0 -11   -0.02    0.02
   8   0 -11   -0.01    0.02
  -8   0  11    0.01    0.02
   7   0 -11    0.75    0.05
  -7   0  11    0.82    0.04
   7   0 -11    0.81    0.05
  -7   0  11    0.75    0.05
   6   0 -11    0.02    0.02
   6   0 -11    0.01    0.02
  -6   0  11   -0.01    0.02
  -6   0  11    0.01    0.02
  -5   0  11   18.53    0.45
  -5   0  11   18.26    0.43
   5   0 -11   18.39    0.46
   5   0 -11   18.44    0.44
   4   0 -11   -0.02    0.02
  -4   0  11    0.08    0.03
  -4   0  11   -0.07    0.02
   4   0 -11    0.03    0.02
   3   0 -11   69.85    1.68
  -3   0  11   73.81    1.62
  -3   0  11   72.80    1.66
   3   0 -11   75.23    1.67
  -2   0  11   -0.01    0.02
   2   0 -11    0.03    0.02
   2   0 -11   -0.01    0.02
  -2   0  11    0.03    0.02
   1   0 -11    0.50    0.05
   1   0 -11    0.47    0.04
  -1   0  11    0.43    0.04
  -1   0  11    0.44    0.04
   0   0 -11    0.03    0.02
   0   0 -11   -0.01    0.02
   0   0  11    0.02    0.02
   1   0  11    0.76    0.06
  -1   0 -11    0.83    0.05
  -1   0 -11    0.77    0.06
  -1   0 -11    0.70    0.05
   2   0  11    0.01    0.03
  -2   0 -11    0.00    0.02
  -2   0 -11   -0.03    0.03
  -3   0 -11    8.44    0.25
   3   0  11    8.83    0.25
  -3   0 -11    9.17    0.24
  -4   0 -11   -0.04    0.02
   4   0  11    0.06    0.04
  -4   0 -11    0.00    0.03
  -5   0 -11   32.11    0.77
  -5   0 -11   31.05    0.74
   5   0  11   30.19    0.75
  -6   0 -11    0.02    0.04
   6   0  11    0.00    0.04
  -6   0 -11    0.05    0.03
  -7   0 -11    0.78    0.06
   7   0  11    1.00    0.09
  -7   0 -11    0.79    0.08
  -8   0 -11   -0.04    0.03
   8   0  11   -0.06    0.04
  19  -1 -11    1.85    0.14
 -19  -1  11    1.71    0.10
  19   1 -11    1.46    0.15
 -19   1  11    1.54    0.11
 -18  -1  11    2.31    0.11
  18  -1 -11    2.26    0.15
  18   1 -11    2.20    0.16
 -18   1  11    1.97    0.11
 -17  -1  11   -0.01    0.03
  17  -1 -11   -0.06    0.05
  17   1 -11    0.08    0.06
 -17   1  11    0.04    0.04
  16  -1 -11    0.06    0.05
 -16  -1  11   -0.01    0.03
  16   1 -11    0.04    0.04
 -16   1  11    0.07    0.04
  16   1 -11   -0.02    0.05
  15  -1 -11    0.40    0.07
 -15  -1  11    0.49    0.06
  15   1 -11    0.55    0.08
 -15   1  11    0.60    0.06
 -15   1  11    0.54    0.06
  15   1 -11    0.57    0.06
  14  -1 -11    0.34    0.06
 -14  -1  11    0.25    0.04
 -14   1  11    0.32    0.05
 -14   1  11    0.18    0.04
  14   1 -11    0.24    0.06
  14   1 -11    0.26    0.04
  13  -1 -11    3.79    0.17
 -13  -1  11    3.98    0.14
  13  -1 -11    4.16    0.14
 -13   1  11    4.13    0.14
  13   1 -11    4.11    0.17
 -13   1  11    4.08    0.14
  13   1 -11    3.99    0.14
  12  -1 -11    9.05    0.27
 -12  -1  11    8.61    0.24
  12  -1 -11    8.57    0.24
  12   1 -11    8.39    0.24
 -12   1  11    8.92    0.24
 -12   1  11    8.70    0.24
  12   1 -11    8.75    0.27
  11  -1 -11   22.22    0.55
  11  -1 -11   22.30    0.57
 -11  -1  11   23.20    0.53
 -11  -1  11   21.50    0.53
  11   1 -11   23.31    0.57
 -11   1  11   22.63    0.53
  11   1 -11   22.19    0.55
 -11   1  11   21.99    0.54
  10  -1 -11   52.43    1.23
 -10  -1  11   51.13    1.18
 -10  -1  11   51.34    1.19
  10  -1 -11   51.39    1.21
  10   1 -11   51.41    1.21
 -10   1  11   51.08    1.20
  10   1 -11   54.03    1.23
 -10   1  11   53.18    1.17
  -9  -1  11    0.55    0.04
   9  -1 -11    0.48    0.05
  -9  -1  11    0.57    0.04
   9  -1 -11    0.49    0.05
   9   1 -11    0.48    0.05
  -9   1  11    0.58    0.04
  -9   1  11    0.62    0.05
   8  -1 -11    1.15    0.07
  -8  -1  11    1.11    0.06
  -8  -1  11    1.01    0.06
   8  -1 -11    1.17    0.07
  -8   1  11    1.14    0.05
   8   1 -11    1.12    0.06
  -8   1  11    1.22    0.06
   7  -1 -11    1.83    0.08
   7  -1 -11    1.80    0.08
  -7  -1  11    1.96    0.07
  -7  -1  11    1.87    0.08
  -7   1  11    1.83    0.08
  -7   1  11    2.01    0.07
   7   1 -11    1.98    0.08
   6  -1 -11    3.30    0.11
  -6  -1  11    3.48    0.11
  -6  -1  11    3.19    0.11
   6  -1 -11    3.52    0.12
   6   1 -11    3.36    0.12
  -6   1  11    3.63    0.12
  -6   1  11    3.42    0.09
   5  -1 -11    1.86    0.08
  -5  -1  11    1.69    0.07
  -5  -1  11    1.71    0.07
   5  -1 -11    1.76    0.08
   5   1 -11    1.74    0.08
  -5   1  11    1.74    0.06
  -5   1  11    1.70    0.08
   4  -1 -11    8.08    0.22
  -4  -1  11    8.01    0.21
  -4  -1  11    8.29    0.22
   4  -1 -11    8.03    0.23
  -4   1  11    8.00    0.22
  -4   1  11    8.12    0.19
   4   1 -11    8.03    0.22
  -3  -1  11    3.41    0.11
   3  -1 -11    3.50    0.12
   3  -1 -11    3.29    0.12
  -3   1  11    3.38    0.09
   3   1 -11    3.51    0.11
   3   1 -11    3.49    0.12
  -3   1  11    3.33    0.11
   2  -1 -11    1.68    0.08
   2  -1 -11    1.76    0.07
  -2  -1  11    1.62    0.08
   2   1 -11    1.60    0.08
   2   1 -11    1.54    0.07
  -2   1  11    1.75    0.06
  -2   1  11    1.63    0.08
  -1  -1  11    0.19    0.04
   1  -1 -11    0.24    0.04
   1  -1 -11    0.18    0.03
   1   1 -11    0.23    0.04
   1   1 -11    0.21    0.03
  -1   1  11    0.27    0.04
  -1   1  11    0.28    0.03
   0  -1  11   -0.03    0.03
   0  -1 -11   -0.01    0.02
   0  -1 -11    0.02    0.03
   0   1  11    0.00    0.02
   0   1 -11    0.00    0.02
   0   1 -11    0.03    0.03
   0   1  11    0.02    0.02
  -1  -1 -11    0.77    0.06
  -1  -1 -11    0.51    0.06
   1  -1  11    0.81    0.06
   1   1  11    0.67    0.05
   1   1  11    0.65    0.05
  -1   1 -11    0.60    0.05
  -1   1 -11    0.56    0.05
   2  -1  11    1.99    0.09
  -2  -1 -11    1.94    0.09
  -2  -1 -11    1.86    0.10
   2   1  11    1.92    0.08
  -2   1 -11    1.71    0.08
  -2   1 -11    1.79    0.09
  -3  -1 -11    1.69    0.10
   3  -1  11    1.61    0.09
  -3  -1 -11    1.89    0.09
   3   1  11    1.72    0.08
  -3   1 -11    1.69    0.08
  -3   1 -11    1.71    0.09
  -4  -1 -11    0.66    0.06
  -4  -1 -11    0.52    0.06
   4  -1  11    0.71    0.07
  -4   1 -11    0.68    0.06
  -4   1 -11    0.74    0.06
   4   1  11    0.67    0.06
  -5  -1 -11    0.36    0.06
  -5  -1 -11    0.37    0.06
   5  -1  11    0.29    0.06
  -5   1 -11    0.36    0.05
  -5   1 -11    0.37    0.05
   5   1  11    0.46    0.05
   6  -1  11    0.75    0.08
  -6  -1 -11    0.81    0.08
  -6  -1 -11    0.63    0.07
   6   1  11    0.75    0.06
  -6   1 -11    0.65    0.06
  -7  -1 -11    0.67    0.07
   7  -1  11    0.67    0.08
  -7  -1 -11    0.36    0.06
  -7   1 -11    0.59    0.06
   7   1  11    0.72    0.06
   8  -1  11    0.11    0.06
  -8  -1 -11    0.28    0.06
   8   1  11    0.23    0.06
  -8   1 -11    0.24    0.05
   9  -1  11    0.34    0.07
  -9   1 -11    0.26    0.05
  10  -1  11   -0.01    0.05
 -10   1 -11    0.06    0.04
  10   1  11   -0.02    0.07
  11  -1  11    3.45    0.18
  19  -2 -11    0.47    0.09
 -19  -2  11    0.53    0.07
 -18  -2  11    0.10    0.04
  18  -2 -11    0.11    0.07
  17  -2 -11    1.77    0.13
 -17  -2  11    1.58    0.09
  17   2 -11    2.02    0.11
  16  -2 -11    0.19    0.07
 -16  -2  11    0.16    0.04
 -16   2  11    0.32    0.06
  16   2 -11    0.18    0.05
 -15  -2  11    0.58    0.06
  15  -2 -11    0.48    0.08
 -15   2  11    0.66    0.07
  15   2 -11    0.67    0.07
 -14  -2  11    0.63    0.06
  14  -2 -11    0.65    0.08
  14   2 -11    0.62    0.06
 -14   2  11    0.73    0.07
 -13  -2  11    0.26    0.04
  13  -2 -11    0.20    0.06
  13   2 -11    0.25    0.04
 -13   2  11    0.21    0.05
  12  -2 -11    2.77    0.14
 -12  -2  11    2.90    0.11
 -12   2  11    2.90    0.12
  12   2 -11    2.97    0.12
  11  -2 -11   20.42    0.50
 -11  -2  11   19.81    0.49
  11  -2 -11   20.53    0.53
 -11   2  11   20.05    0.50
  11   2 -11   19.65    0.51
  10  -2 -11    0.24    0.05
 -10  -2  11    0.33    0.04
  10  -2 -11    0.28    0.04
 -10  -2  11    0.32    0.04
  10   2 -11    0.30    0.04
 -10   2  11    0.29    0.04
  -9  -2  11    2.86    0.10
   9  -2 -11    2.68    0.12
   9  -2 -11    2.94    0.11
  -9  -2  11    2.85    0.10
   9   2 -11    2.57    0.11
  -9   2  11    2.85    0.11
   8  -2 -11    1.54    0.08
  -8  -2  11    1.56    0.07
   8  -2 -11    1.42    0.08
  -8  -2  11    1.65    0.07
  -8   2  11    1.45    0.07
   8   2 -11    1.44    0.08
  -7  -2  11    1.51    0.07
   7  -2 -11    1.55    0.08
   7  -2 -11    1.29    0.08
  -7  -2  11    1.38    0.07
   7   2 -11    1.52    0.08
  -7   2  11    1.47    0.07
   6  -2 -11    7.31    0.22
  -6  -2  11    7.58    0.20
   6  -2 -11    7.53    0.22
  -6   2  11    7.48    0.21
   6   2 -11    7.06    0.21
   5  -2 -11   15.53    0.40
  -5  -2  11   15.61    0.39
   5  -2 -11   15.44    0.40
   5   2 -11   16.04    0.40
  -5   2  11   15.73    0.39
   5   2 -11   15.46    0.38
  -4  -2  11    0.71    0.06
   4  -2 -11    0.67    0.06
   4  -2 -11    0.67    0.06
   4   2 -11    0.74    0.05
  -4   2  11    0.64    0.05
   4   2 -11    0.71    0.06
   3  -2 -11    5.91    0.19
   3  -2 -11    6.37    0.19
  -3  -2  11    6.16    0.18
   3   2 -11    6.14    0.18
   3   2 -11    6.28    0.18
  -3   2  11    6.33    0.18
  -2  -2  11    0.14    0.04
   2  -2 -11    0.18    0.04
   2  -2 -11    0.13    0.04
   2   2 -11    0.19    0.03
   2   2 -11    0.20    0.04
  -2   2  11    0.25    0.04
   1  -2 -11   -0.02    0.03
  -1  -2  11   -0.01    0.03
   1  -2 -11   -0.02    0.03
   1   2 -11    0.01    0.03
   1   2 -11   -0.02    0.02
  -1   2  11    0.11    0.03
   0  -2 -11    0.59    0.06
   0  -2 -11    0.59    0.06
   0  -2  11    0.53    0.06
   0   2 -11    0.63    0.06
   0   2  11    0.65    0.05
   0   2 -11    0.59    0.05
  -1  -2 -11    0.07    0.04
  -1  -2 -11    0.03    0.03
   1  -2  11    0.02    0.04
  -1   2 -11    0.03    0.03
  -1   2 -11    0.04    0.03
   1   2  11    0.01    0.03
  -2  -2 -11    1.61    0.09
  -2  -2 -11    1.25    0.09
   2  -2  11    1.34    0.09
  -2   2 -11    1.48    0.08
   2   2  11    1.37    0.07
  -2   2 -11    1.41    0.08
   3  -2  11    1.52    0.09
  -3  -2 -11    1.47    0.09
  -3  -2 -11    1.47    0.10
  -3   2 -11    1.58    0.09
  -3   2 -11    1.61    0.08
   3   2  11    1.58    0.07
   4  -2  11    0.71    0.08
  -4  -2 -11    0.50    0.07
  -4  -2 -11    0.73    0.07
  -4   2 -11    0.54    0.06
   4   2  11    0.61    0.05
  -5  -2 -11    0.79    0.08
   5  -2  11    0.66    0.08
  -5  -2 -11    0.63    0.07
  -5   2 -11    0.68    0.07
   5   2  11    0.65    0.06
  -6  -2 -11    1.39    0.10
   6  -2  11    1.42    0.10
  -6   2 -11    1.32    0.09
  -7  -2 -11    0.01    0.04
   7  -2  11   -0.07    0.04
   7   2  11   -0.02    0.05
  -7   2 -11    0.05    0.04
  -8  -2 -11    0.07    0.05
   8  -2  11    0.00    0.05
  -8   2 -11   -0.01    0.04
   8   2  11    0.02    0.05
   9  -2  11    2.00    0.13
  -9  -2 -11    2.10    0.13
   9   2  11    2.05    0.14
  -9   2 -11    1.97    0.11
  10  -2  11    0.11    0.06
 -10  -2 -11    0.08    0.05
 -10   2 -11    0.01    0.04
 -18  -3  11    0.18    0.05
  18  -3 -11    0.12    0.07
  18   3 -11    0.13    0.05
 -18   3  11    0.12    0.06
 -17  -3  11   -0.03    0.03
  17  -3 -11    0.01    0.06
  17   3 -11    0.01    0.04
 -17   3  11    0.00    0.05
 -16  -3  11    0.03    0.04
  16  -3 -11    0.09    0.06
 -16   3  11    0.03    0.04
  16   3 -11   -0.02    0.04
  15  -3 -11   -0.05    0.05
 -15  -3  11    0.01    0.03
 -15   3  11   -0.01    0.04
  15   3 -11    0.04    0.04
  14  -3 -11    0.16    0.06
 -14  -3  11    0.16    0.04
  14   3 -11    0.15    0.05
 -14   3  11    0.14    0.05
 -13  -3  11    1.57    0.08
  13  -3 -11    1.74    0.11
  13   3 -11    1.90    0.10
 -13   3  11    1.73    0.10
 -12  -3  11    0.04    0.03
  12  -3 -11    0.10    0.05
 -12   3  11    0.05    0.04
  12   3 -11    0.00    0.03
  11  -3 -11    1.90    0.11
 -11  -3  11    1.83    0.09
 -11   3  11    1.83    0.10
  11   3 -11    1.99    0.10
 -10  -3  11    0.51    0.05
  10  -3 -11    0.50    0.05
  10  -3 -11    0.40    0.06
  10   3 -11    0.36    0.05
 -10   3  11    0.36    0.05
   9  -3 -11    1.92    0.09
  -9  -3  11    1.71    0.08
   9  -3 -11    1.98    0.10
  -9   3  11    1.87    0.09
   9   3 -11    1.81    0.09
  -8  -3  11    9.21    0.24
   8  -3 -11    8.94    0.27
  -8  -3  11    9.03    0.24
   8  -3 -11    8.51    0.26
  -8   3  11    8.73    0.25
   8   3 -11    8.73    0.25
   7  -3 -11    3.09    0.13
   7  -3 -11    3.19    0.13
  -7  -3  11    3.22    0.12
   7   3 -11    3.15    0.11
   7   3 -11    3.16    0.12
  -7   3  11    3.43    0.12
   6  -3 -11    0.34    0.05
   6  -3 -11    0.33    0.05
  -6  -3  11    0.38    0.05
   6   3 -11    0.27    0.04
  -6   3  11    0.29    0.04
   6   3 -11    0.32    0.04
   5  -3 -11   31.88    0.80
  -5  -3  11   32.88    0.77
   5  -3 -11   31.89    0.80
   5   3 -11   32.97    0.78
   5   3 -11   32.42    0.77
  -5   3  11   33.08    0.78
   4  -3 -11    3.11    0.13
   4  -3 -11    2.76    0.12
  -4  -3  11    2.85    0.12
   4   3 -11    3.23    0.11
  -4   3  11    3.08    0.11
   4   3 -11    2.91    0.11
   3  -3 -11    0.50    0.06
  -3  -3  11    0.60    0.06
   3  -3 -11    0.57    0.06
   3   3 -11    0.50    0.05
   3   3 -11    0.52    0.05
  -3   3  11    0.60    0.05
   2  -3 -11   17.79    0.46
  -2  -3  11   17.12    0.44
   2  -3 -11   17.46    0.46
   2   3 -11   16.97    0.44
   2   3 -11   17.00    0.44
  -2   3  11   17.49    0.43
   1  -3 -11    2.50    0.12
   1  -3 -11    2.89    0.13
  -1  -3  11    2.84    0.12
   1   3 -11    2.65    0.11
  -1   3  11    2.76    0.11
   1   3 -11    3.03    0.11
   0  -3  11    0.52    0.06
   0  -3 -11    0.45    0.06
   0  -3 -11    0.37    0.05
   0   3 -11    0.58    0.05
   0   3  11    0.49    0.05
   0   3 -11    0.40    0.05
  -1  -3 -11    0.00    0.04
  -1  -3 -11   -0.02    0.03
   1  -3  11    0.00    0.04
   1   3  11    0.04    0.03
  -1   3 -11    0.00    0.03
  -1   3 -11   -0.02    0.03
   2  -3  11    1.35    0.09
  -2  -3 -11    1.20    0.10
  -2  -3 -11    1.19    0.08
  -2   3 -11    1.10    0.08
  -2   3 -11    1.25    0.07
   2   3  11    1.30    0.07
  -3  -3 -11    0.65    0.08
   3  -3  11    0.58    0.07
  -3  -3 -11    0.66    0.07
  -3   3 -11    0.48    0.06
   3   3  11    0.54    0.05
  -4  -3 -11    8.70    0.28
   4  -3  11    8.60    0.27
  -4   3 -11    8.67    0.26
  -5  -3 -11    2.73    0.13
   5  -3  11    2.87    0.14
  -5   3 -11    2.71    0.13
   5   3  11    2.51    0.14
   6  -3  11    5.06    0.20
  -6  -3 -11    5.10    0.20
   6   3  11    4.65    0.21
  -6   3 -11    4.81    0.18
  -7  -3 -11    0.74    0.09
   7  -3  11    0.66    0.08
  -7   3 -11    0.69    0.08
   7   3  11    0.72    0.09
   8  -3  11    0.08    0.05
  -8  -3 -11    0.13    0.06
  -8   3 -11    0.07    0.05
   8   3  11    0.05    0.06
   9  -3  11    0.02    0.06
  -9  -3 -11    0.09    0.06
   9   3  11    0.02    0.06
  -9   3 -11    0.02    0.05
  10  -3  11   -0.05    0.05
 -10  -3 -11    0.03    0.06
  10   3  11    0.04    0.06
 -10   3 -11    0.05    0.05
 -16  -4  11    1.93    0.10
  16  -4 -11    1.93    0.14
  16   4 -11    2.07    0.12
 -16   4  11    2.22    0.13
  15  -4 -11    0.09    0.06
 -15  -4  11    0.09    0.04
  15   4 -11    0.12    0.05
 -15   4  11    0.15    0.05
  14  -4 -11    0.22    0.07
 -14  -4  11    0.28    0.05
 -14   4  11    0.20    0.06
  14   4 -11    0.34    0.06
  13  -4 -11    0.45    0.08
 -13  -4  11    0.49    0.06
  13   4 -11    0.48    0.06
 -13   4  11    0.34    0.06
 -12  -4  11    2.09    0.10
  12  -4 -11    1.81    0.12
 -12   4  11    2.01    0.11
  12   4 -11    2.09    0.11
 -11  -4  11    0.33    0.05
  11  -4 -11    0.43    0.07
 -11   4  11    0.32    0.06
  11   4 -11    0.42    0.06
 -10  -4  11    1.36    0.08
  10  -4 -11    1.29    0.10
  10   4 -11    1.50    0.09
 -10   4  11    1.49    0.09
   9  -4 -11    0.31    0.06
  -9  -4  11    0.37    0.05
   9   4 -11    0.24    0.05
  -9   4  11    0.32    0.05
   8  -4 -11    1.10    0.09
  -8  -4  11    1.09    0.07
   8  -4 -11    1.17    0.08
  -8   4  11    1.38    0.08
   8   4 -11    1.21    0.08
   7  -4 -11    0.30    0.06
  -7  -4  11    0.31    0.05
   7  -4 -11    0.37    0.06
  -7   4  11    0.33    0.05
   7   4 -11    0.25    0.05
   6  -4 -11    4.04    0.16
   6  -4 -11    3.92    0.16
  -6  -4  11    4.01    0.14
   6   4 -11    4.06    0.15
   6   4 -11    4.02    0.13
  -6   4  11    3.69    0.14
  -5  -4  11    7.00    0.21
   5  -4 -11    6.82    0.23
   5  -4 -11    6.72    0.23
  -5   4  11    6.97    0.21
   5   4 -11    6.94    0.20
   5   4 -11    6.80    0.21
  -4  -4  11    0.12    0.04
   4  -4 -11    0.14    0.05
   4  -4 -11    0.17    0.05
   4   4 -11    0.20    0.04
   4   4 -11    0.15    0.04
  -4   4  11    0.17    0.04
   3  -4 -11    2.50    0.12
  -3  -4  11    2.81    0.12
   3  -4 -11    2.41    0.12
   3   4 -11    2.82    0.11
   3   4 -11    2.67    0.11
  -3   4  11    2.53    0.11
   2  -4 -11    2.66    0.13
  -2  -4  11    2.71    0.12
   2  -4 -11    2.80    0.13
  -2   4  11    2.75    0.11
   2   4 -11    2.49    0.11
   2   4 -11    2.64    0.11
  -1  -4  11    0.08    0.04
   1  -4 -11    0.14    0.05
   1  -4 -11    0.08    0.04
   1   4 -11    0.07    0.04
  -1   4  11    0.10    0.04
   1   4 -11    0.10    0.04
   0  -4 -11    0.06    0.04
   0  -4  11    0.06    0.04
   0   4 -11    0.09    0.03
   0   4 -11    0.02    0.04
   0   4  11    0.02    0.03
  -1  -4 -11    1.21    0.10
   1  -4  11    1.35    0.09
   1   4  11    1.22    0.11
  -1   4 -11    1.16    0.08
   1   4  11    1.18    0.07
   2  -4  11    2.89    0.13
  -2  -4 -11    2.85    0.14
   2   4  11    2.83    0.11
  -2   4 -11    2.79    0.13
   2   4  11    2.68    0.15
   3  -4  11    1.94    0.11
  -3  -4 -11    2.07    0.12
  -3   4 -11    1.97    0.11
   3   4  11    2.22    0.14
   4  -4  11    0.08    0.05
  -4  -4 -11    0.05    0.05
  -4   4 -11    0.06    0.04
   4   4  11    0.06    0.05
  -5  -4 -11    0.94    0.09
   5  -4  11    0.77    0.09
   5   4  11    0.66    0.09
  -5   4 -11    0.76    0.08
  -6  -4 -11    1.39    0.12
   6  -4  11    1.46    0.12
  -6   4 -11    1.64    0.11
   6   4  11    1.48    0.13
  -7  -4 -11    0.23    0.07
   7  -4  11    0.28    0.07
   7   4  11    0.41    0.08
  -7   4 -11    0.40    0.07
  -8  -4 -11    0.57    0.09
   8  -4  11    0.55    0.09
   8   4  11    0.61    0.10
  -8   4 -11    0.57    0.08
 -14  -5  11    0.05    0.04
  14  -5 -11    0.15    0.06
  14   5 -11    0.09    0.05
 -14   5  11    0.16    0.06
  13  -5 -11    0.15    0.06
 -13  -5  11    0.18    0.05
 -13   5  11    0.05    0.05
  13   5 -11    0.05    0.05
  12  -5 -11    0.16    0.06
 -12  -5  11    0.05    0.04
  12   5 -11    0.03    0.05
 -12   5  11    0.19    0.06
  11  -5 -11    2.48    0.14
 -11  -5  11    2.56    0.11
  11   5 -11    2.42    0.13
 -11   5  11    2.45    0.13
  10  -5 -11    0.50    0.08
 -10  -5  11    0.48    0.06
  10   5 -11    0.46    0.07
 -10   5  11    0.54    0.07
   9  -5 -11    1.48    0.11
  -9  -5  11    1.52    0.09
  -9   5  11    1.58    0.10
   9   5 -11    1.37    0.09
  -8  -5  11    0.33    0.05
   8  -5 -11    0.31    0.07
  -8   5  11    0.39    0.06
   8   5 -11    0.27    0.05
   7  -5 -11    0.80    0.09
  -7  -5  11    0.72    0.07
   7   5 -11    0.79    0.08
  -7   5  11    0.78    0.08
  -6  -5  11    1.88    0.10
   6  -5 -11    1.76    0.11
   6   5 -11    1.96    0.11
  -6   5  11    1.93    0.11
  -6   5  11    1.92    0.12
  -5  -5  11    0.06    0.04
   5  -5 -11    0.01    0.05
  -5   5  11   -0.01    0.04
  -5   5  11   -0.01    0.05
   5   5 -11   -0.03    0.04
  -4  -5  11    1.73    0.10
   4  -5 -11    1.70    0.11
   4   5 -11    1.78    0.10
  -4   5  11    1.94    0.12
   4   5 -11    1.84    0.10
  -4   5  11    1.97    0.10
  -3  -5  11    0.00    0.04
   3  -5 -11    0.02    0.04
  -3   5  11    0.07    0.04
   3   5 -11    0.06    0.04
  -3   5  11    0.09    0.05
   3   5 -11   -0.02    0.03
   2  -5 -11    0.15    0.05
  -2  -5  11    0.01    0.04
   2   5 -11    0.04    0.03
  -2   5  11   -0.01    0.05
  -2   5  11    0.09    0.04
   2   5 -11    0.00    0.04
  -1  -5  11    0.03    0.04
   1  -5 -11    0.13    0.05
  -1   5  11    0.10    0.04
  -1   5  11    0.07    0.06
   1   5 -11    0.14    0.04
   0  -5  11    0.70    0.08
   0  -5 -11    0.61    0.08
   0   5 -11    0.69    0.08
   0   5  11    0.55    0.09
   0   5  11    0.81    0.07
   1  -5  11    1.35    0.09
  -1  -5 -11    1.21    0.11
   1   5  11    1.38    0.12
  -1   5 -11    1.24    0.09
   2  -5  11    0.05    0.05
  -2  -5 -11   -0.09    0.04
  -2   5 -11   -0.01    0.04
   2   5  11    0.02    0.05
   3  -5  11    0.21    0.06
  -3  -5 -11    0.28    0.07
  -3   5 -11    0.18    0.06
   3   5  11    0.22    0.07
   4  -5  11    0.06    0.05
  -4  -5 -11    0.00    0.05
  -4   5 -11   -0.02    0.05
   4   5  11    0.03    0.05
  -5  -5 -11    0.32    0.07
   5  -5  11    0.27    0.07
  -5   5 -11    0.13    0.06
   5   5  11    0.17    0.07
   6  -5  11    0.04    0.05
  -6  -5 -11    0.05    0.06
  -6   5 -11    0.00    0.05
   6   5  11   -0.02    0.06
  11  -6 -11    0.07    0.06
 -11  -6  11    0.12    0.05
  11   6 -11    0.09    0.06
 -11   6  11    0.17    0.06
 -10  -6  11    2.38    0.12
  10  -6 -11    2.32    0.15
 -10   6  11    2.47    0.15
  10   6 -11    2.44    0.13
   9  -6 -11    1.44    0.13
  -9  -6  11    1.57    0.10
  -9   6  11    1.23    0.11
   9   6 -11    1.57    0.11
  -8  -6  11    0.64    0.07
   8  -6 -11    0.72    0.09
  -8   6  11    0.72    0.09
   8   6 -11    0.60    0.08
  -7  -6  11    0.03    0.04
   7  -6 -11    0.04    0.05
  -7   6  11    0.02    0.05
   7   6 -11    0.03    0.05
  -6  -6  11    0.10    0.05
   6  -6 -11    0.20    0.06
   6   6 -11    0.10    0.05
  -6   6  11    0.14    0.05
   5  -6 -11    0.71    0.09
  -5  -6  11    0.78    0.08
   5   6 -11    0.76    0.08
  -5   6  11    0.76    0.08
  -4  -6  11    0.01    0.05
   4  -6 -11    0.04    0.05
   4   6 -11    0.04    0.04
  -4   6  11    0.04    0.05
  -4   6  11    0.05    0.06
   3  -6 -11    0.92    0.10
  -3  -6  11    0.96    0.09
  -3   6  11    1.02    0.09
  -3   6  11    1.06    0.11
   2  -6 -11    0.07    0.05
  -2  -6  11   -0.01    0.04
   2   6 -11   -0.01    0.04
  -2   6  11    0.13    0.07
  -2   6  11    0.10    0.05
  -1  -6  11    0.02    0.05
   1  -6 -11    0.01    0.05
   1   6 -11   -0.04    0.04
  -1   6  11    0.06    0.06
   0  -6  11    0.00    0.05
   0  -6 -11    0.04    0.05
   0   6  11   -0.01    0.06
   0   6 -11    0.04    0.05
   1  -6  11    0.49    0.07
  -1  -6 -11    0.45    0.08
  -1   6 -11    0.40    0.07
   1   6  11    0.48    0.09
   2  -6  11    0.04    0.05
  -2  -6 -11   -0.01    0.05
  -2   6 -11   -0.01    0.05
   2   6  11   -0.01    0.06
  19   0 -12    0.06    0.07
 -19   0  12    0.01    0.04
  18   0 -12    0.13    0.07
 -18   0  12    0.10    0.05
 -17   0  12    0.03    0.04
  17   0 -12    0.09    0.06
  16   0 -12   -0.08    0.05
 -16   0  12    0.07    0.04
 -15   0  12    0.04    0.03
  15   0 -12    0.01    0.03
  15   0 -12   -0.01    0.05
 -14   0  12    1.05    0.07
  14   0 -12    1.10    0.07
  14   0 -12    1.01    0.10
 -13   0  12    0.03    0.03
 -13   0  12   -0.02    0.03
  13   0 -12   -0.05    0.04
  13   0 -12    0.03    0.03
  12   0 -12   12.56    0.33
  12   0 -12   13.19    0.35
 -12   0  12   12.29    0.32
 -12   0  12   12.60    0.32
  11   0 -12    0.01    0.03
 -11   0  12   -0.03    0.02
 -11   0  12   -0.03    0.02
  11   0 -12   -0.06    0.03
 -10   0  12    3.84    0.12
  10   0 -12    4.01    0.14
 -10   0  12    3.87    0.12
  10   0 -12    3.61    0.13
  -9   0  12    0.02    0.02
   9   0 -12    0.01    0.03
  -9   0  12    0.02    0.03
   9   0 -12    0.00    0.03
   8   0 -12   12.89    0.33
   8   0 -12   13.21    0.34
  -8   0  12   13.27    0.32
  -8   0  12   12.93    0.33
  -7   0  12   -0.02    0.02
  -7   0  12   -0.01    0.02
   7   0 -12    0.03    0.03
  -6   0  12    1.45    0.06
   6   0 -12    1.45    0.07
  -6   0  12    1.50    0.07
  -5   0  12   -0.02    0.02
   5   0 -12    0.00    0.02
  -5   0  12    0.01    0.02
   4   0 -12   10.50    0.29
  -4   0  12   10.97    0.27
  -4   0  12   10.74    0.28
  -3   0  12    0.02    0.02
   3   0 -12   -0.02    0.03
  -3   0  12    0.03    0.02
   2   0 -12    2.24    0.10
  -2   0  12    2.46    0.09
  -2   0  12    2.20    0.09
  -1   0  12   -0.03    0.02
  -1   0  12    0.00    0.03
   1   0 -12   -0.04    0.02
   0   0 -12   14.49    0.38
   0   0  12   13.84    0.36
   0   0  12   14.55    0.36
   1   0  12    0.02    0.03
  -1   0 -12    0.00    0.03
   2   0  12    5.07    0.16
  -2   0 -12    5.04    0.17
  -2   0 -12    5.14    0.16
   3   0  12    0.01    0.03
  -3   0 -12   -0.05    0.02
  -3   0 -12    0.03    0.04
  -4   0 -12    1.30    0.09
  -4   0 -12    1.11    0.07
   4   0  12    1.24    0.08
  -5   0 -12    0.03    0.04
   5   0  12   -0.02    0.04
  -5   0 -12    0.02    0.03
   6   0  12    0.30    0.06
  -6   0 -12    0.31    0.06
  -6   0 -12    0.23    0.04
  -7   0 -12   -0.06    0.03
   7   0  12    0.03    0.04
  -8   0 -12    0.84    0.07
   8   0  12    1.03    0.10
   9   0  12   -0.09    0.04
 -19  -1  12    4.08    0.17
  19  -1 -12    4.05    0.21
 -19   1  12    4.48    0.18
  18  -1 -12    0.87    0.11
 -18  -1  12    0.79    0.08
 -18   1  12    0.74    0.08
 -17  -1  12    0.01    0.04
  17  -1 -12    0.17    0.06
 -17   1  12    0.19    0.05
 -16  -1  12    0.08    0.04
  16  -1 -12    0.02    0.05
  16   1 -12    0.15    0.04
 -16   1  12    0.09    0.04
 -15  -1  12    0.20    0.04
  15  -1 -12    0.09    0.06
  15   1 -12    0.08    0.04
 -15   1  12    0.14    0.04
 -15   1  12    0.09    0.04
 -14  -1  12    0.06    0.03
  14  -1 -12    0.06    0.05
  14   1 -12    0.00    0.03
 -14   1  12    0.03    0.03
 -14   1  12    0.02    0.03
  13  -1 -12    2.32    0.10
  13  -1 -12    2.16    0.12
 -13  -1  12    2.25    0.10
  13   1 -12    2.23    0.10
 -13   1  12    2.47    0.10
 -13   1  12    2.29    0.10
  12  -1 -12   18.86    0.50
  12  -1 -12   18.97    0.47
 -12  -1  12   18.08    0.45
  12   1 -12   18.12    0.47
 -12   1  12   18.92    0.45
 -12   1  12   19.22    0.47
  11  -1 -12    2.77    0.13
  11  -1 -12    3.19    0.12
 -11  -1  12    2.90    0.11
 -11  -1  12    3.18    0.11
 -11   1  12    2.87    0.10
  11   1 -12    2.98    0.12
 -11   1  12    3.10    0.11
 -10  -1  12   13.81    0.35
 -10  -1  12   14.22    0.35
  10  -1 -12   14.32    0.38
  10  -1 -12   14.50    0.37
 -10   1  12   14.54    0.34
 -10   1  12   13.95    0.36
  10   1 -12   13.87    0.37
  -9  -1  12   13.12    0.33
   9  -1 -12   13.36    0.35
   9  -1 -12   13.11    0.35
  -9  -1  12   13.26    0.33
  -9   1  12   13.50    0.32
  -9   1  12   13.29    0.34
   9   1 -12   13.40    0.35
  -8  -1  12    0.02    0.03
   8  -1 -12    0.00    0.03
   8  -1 -12    0.05    0.03
  -8  -1  12    0.00    0.02
  -8   1  12    0.01    0.03
  -8   1  12   -0.01    0.02
   8   1 -12   -0.01    0.03
   7  -1 -12    0.56    0.05
   7  -1 -12    0.68    0.05
  -7  -1  12    0.60    0.05
  -7  -1  12    0.61    0.05
  -7   1  12    0.63    0.05
   7   1 -12    0.59    0.05
  -6  -1  12    0.94    0.06
  -6  -1  12    0.96    0.06
   6  -1 -12    0.83    0.06
   6  -1 -12    0.80    0.05
  -6   1  12    0.87    0.05
   6   1 -12    0.82    0.06
   5  -1 -12    0.43    0.05
  -5  -1  12    0.36    0.04
   5  -1 -12    0.45    0.04
  -5  -1  12    0.43    0.04
   5   1 -12    0.40    0.04
  -5   1  12    0.41    0.04
  -4  -1  12    7.23    0.20
   4  -1 -12    7.59    0.22
  -4  -1  12    7.52    0.21
   4  -1 -12    7.78    0.21
  -4   1  12    7.43    0.21
   4   1 -12    7.67    0.22
   3  -1 -12    0.48    0.05
   3  -1 -12    0.58    0.05
  -3  -1  12    0.60    0.05
   3   1 -12    0.57    0.05
  -3   1  12    0.45    0.05
   2  -1 -12    8.04    0.22
  -2  -1  12    7.34    0.21
   2  -1 -12    7.89    0.23
   2   1 -12    7.80    0.22
   2   1 -12    8.03    0.22
  -2   1  12    7.78    0.22
   1  -1 -12    0.20    0.04
  -1  -1  12    0.28    0.04
   1  -1 -12    0.26    0.04
   1   1 -12    0.19    0.04
   1   1 -12    0.24    0.04
  -1   1  12    0.33    0.04
   0  -1  12    2.09    0.10
   0  -1 -12    2.38    0.10
   0  -1 -12    2.04    0.10
   0   1 -12    2.15    0.10
   0   1 -12    2.19    0.09
   0   1  12    2.30    0.09
   1  -1  12    0.86    0.07
  -1  -1 -12    0.79    0.07
  -1  -1 -12    0.85    0.06
   1   1  12    1.00    0.06
  -1   1 -12    0.82    0.06
  -1   1 -12    0.80    0.06
  -2  -1 -12    0.31    0.05
  -2  -1 -12    0.25    0.04
   2  -1  12    0.24    0.05
  -2   1 -12    0.27    0.05
  -2   1 -12    0.21    0.04
[truncated: 114,874 more chars]
