# Supplementary material for: Crystal structure of 2-(4-tert-butyl­phen­yl)-3-hydroxy-4H-chromen-4-one
Source: Acta Crystallogr E Crystallogr Commun. 2015 Jun 24;71(Pt 7):824–6. doi: 10.1107/S2056989015011482 (PMC4518945; doi:10.1107/S2056989015011482)
Supplement: Supplementary file 2 [file e-71-00824-Isup2.hkl]

#
# h,k,l, Fc-squared, Fo-squared, sigma(Fo-squared), status flag
#
data_I
_shelx_title ' fuji_nrt_tBu3fla_01_0 in P2(1)/n'
_shelx_refln_list_code          4
_shelx_F_calc_maximum      208.56
_exptl_crystal_F_000       624.00
_reflns_d_resolution_high  0.7901

loop_
 _space_group_symop_operation_xyz
 'x, y, z'
 '-x+1/2, y+1/2, -z+1/2'
 '-x, -y, -z'
 'x-1/2, -y-1/2, z-1/2'

_cell_length_a    15.9735
_cell_length_b     6.1467
_cell_length_c    16.9631
_cell_angle_alpha  90.000
_cell_angle_beta  113.730
_cell_angle_gamma  90.000

_shelx_F_squared_multiplier     1.000

loop_
 _refln_index_h
 _refln_index_k
 _refln_index_l
 _refln_F_squared_calc
 _refln_F_squared_meas
 _refln_F_squared_sigma
 _refln_observed_status
   2   0   0       2159.42       2099.73        24.11 o
   4   0   0         40.20         59.11         1.11 o
   6   0   0       1932.66       2146.95        46.03 o
   8   0   0       3839.72       3859.70        45.51 o
  10   0   0        212.24        230.92         3.50 o
  12   0   0        138.12        142.55         6.07 o
  14   0   0         98.23        112.65         4.04 o
  16   0   0          0.95          2.58         1.59 o
  18   0   0          2.85          5.48         2.35 o
   1   1   0       1645.70       1610.14        13.05 o
   2   1   0       2260.43       2302.97        20.17 o
   3   1   0         18.54         13.56         0.45 o
   4   1   0        240.53        258.52         5.20 o
   5   1   0        170.28        137.34         1.51 o
   6   1   0         14.14          6.15         0.52 o
   7   1   0        215.49        249.79         2.53 o
   8   1   0        752.72        849.54         7.21 o
   9   1   0         11.00         13.35         0.63 o
  10   1   0         15.94         19.90         1.01 o
  11   1   0         22.48         22.10         0.96 o
  12   1   0         37.05         33.22         2.36 o
  13   1   0         15.92         15.80         1.24 o
  14   1   0         50.41         46.90         1.94 o
  15   1   0         56.27         47.67         2.49 o
  16   1   0         78.03         69.86         3.73 o
  17   1   0          0.79          0.49         1.05 o
  18   1   0         60.93         54.54         2.72 o
   0   2   0        912.33        685.76         8.07 o
   1   2   0         27.00         32.41         0.57 o
   2   2   0       1094.43       1148.03         9.39 o
   3   2   0        512.77        516.08         4.70 o
   4   2   0        318.31        318.93         2.87 o
   5   2   0        344.89        363.31         3.53 o
   6   2   0         46.35         25.14         0.87 o
   7   2   0          0.91          0.54         0.44 o
   8   2   0         15.05         19.41         0.78 o
   9   2   0         19.53         13.31         0.96 o
  10   2   0         17.70         14.18         0.96 o
  11   2   0          1.48          0.89         0.54 o
  12   2   0         31.24         30.80         1.16 o
  13   2   0          4.63          3.98         0.75 o
  14   2   0         70.61         71.33         1.82 o
  15   2   0         19.62         20.60         1.60 o
  16   2   0        190.51        185.53         6.37 o
  17   2   0         38.17         34.92         2.05 o
   1   3   0        283.88        232.19         2.28 o
   2   3   0       1759.71       1869.73        15.21 o
   3   3   0         59.01         50.92         1.00 o
   4   3   0         31.63         38.36         0.72 o
   5   3   0        298.23        302.89         2.88 o
   6   3   0        492.64        490.85         5.20 o
   7   3   0        866.62        865.97         8.72 o
   8   3   0        227.17        245.29         3.88 o
   9   3   0          0.28          0.48         0.55 o
  10   3   0          4.09          3.62         0.62 o
  11   3   0         71.72         75.51         1.71 o
  12   3   0          1.53          2.01         0.66 o
  13   3   0          9.51          7.98         1.17 o
  14   3   0          6.94          6.30         1.03 o
  15   3   0          0.14          1.05         0.85 o
  16   3   0        106.67        111.98         2.80 o
  17   3   0         16.37         20.87         1.90 o
   0   4   0         28.31         22.34         1.54 o
   1   4   0       1578.20       1749.80        14.40 o
   2   4   0          0.35         -0.10         0.33 o
   3   4   0         86.38         80.17         1.19 o
   4   4   0         82.96         83.85         1.20 o
   5   4   0        548.15        529.39         6.12 o
   6   4   0        176.43        169.63         2.40 o
   7   4   0        899.46        881.97         9.04 o
   8   4   0        505.48        510.31         5.71 o
   9   4   0         23.54         24.92         1.08 o
  10   4   0        298.97        291.57         3.91 o
  11   4   0          4.59          5.83         0.83 o
  12   4   0          1.42          0.76         0.70 o
  13   4   0         28.03         29.56         1.31 o
  14   4   0         18.27         20.83         1.19 o
  15   4   0          1.41          2.38         0.81 o
   1   5   0         15.20         15.14         0.77 o
   2   5   0        116.95        110.88         1.58 o
   3   5   0        264.51        268.76         3.32 o
   4   5   0        326.89        312.88         4.67 o
   5   5   0        130.23        130.38         2.12 o
   6   5   0        341.54        342.04         4.39 o
   7   5   0         84.53         88.43         1.78 o
   8   5   0          3.56          2.12         0.64 o
   9   5   0          5.68          6.63         0.82 o
  10   5   0         11.92          9.23         0.82 o
  11   5   0        110.74         98.93         3.16 o
  12   5   0         69.76         73.93         2.13 o
  13   5   0         59.44         71.33         2.23 o
  14   5   0         35.97         37.55         1.89 o
   0   6   0          3.16          6.34         1.77 o
   1   6   0         23.93         25.45         1.25 o
   2   6   0          0.24         -0.68         0.78 o
   3   6   0          3.61          3.35         0.90 o
   4   6   0         12.16         14.42         2.07 o
   5   6   0         53.19         53.37         1.93 o
   6   6   0         73.22         72.07         2.24 o
   7   6   0          0.09         -0.07         0.86 o
   8   6   0         82.07         85.59         2.82 o
   9   6   0        114.71        134.06         3.27 o
  10   6   0          3.35          2.56         1.06 o
  11   6   0         28.60         34.12         1.96 o
   1   7   0        138.17        141.17         3.13 o
   2   7   0          4.03          4.13         1.02 o
   3   7   0         85.30         88.09         3.43 o
   4   7   0          2.42          3.76         0.98 o
   5   7   0         16.03         18.11         1.51 o
   6   7   0         56.19         58.37         2.34 o
   7   7   0          1.49          7.85         1.30 o
   8   7   0        149.64        181.31         4.74 o
 -17   0   1         57.90         54.78         4.89 o
 -15   0   1        238.25        238.36         6.49 o
 -13   0   1         43.00         51.76         2.82 o
 -11   0   1          1.09          2.10         0.48 o
  -9   0   1        833.76        947.08        11.41 o
  -7   0   1         56.41         34.20         1.24 o
  -5   0   1         41.36         39.86         2.23 o
  -3   0   1       4030.20       3952.64        52.68 o
  -1   0   1       2794.13       2635.16       109.61 o
   1   0   1        934.44       1030.34        12.36 o
   3   0   1        256.38        290.15         3.57 o
   5   0   1       3052.56       2924.07        41.17 o
   7   0   1          2.23          2.42         0.56 o
   9   0   1        442.23        452.08         5.96 o
  11   0   1         80.30         84.80         2.93 o
  13   0   1        151.50        128.69         4.32 o
  15   0   1         11.86         10.88         4.30 o
  17   0   1        517.08        497.78        11.64 o
 -18   1   1         99.69         91.06         3.15 o
 -17   1   1        153.90        158.26         5.14 o
 -16   1   1          6.37          7.57         1.32 o
 -15   1   1        204.35        197.58         4.09 o
 -14   1   1        217.65        208.77         4.05 o
 -13   1   1          9.57          8.81         0.85 o
 -12   1   1        148.00        145.59         2.31 o
 -11   1   1        318.94        296.69         3.69 o
 -10   1   1         77.14         54.98         1.24 o
  -9   1   1        387.02        420.14         3.86 o
  -8   1   1        111.12        138.96         1.51 o
  -7   1   1        127.26        144.96         1.53 o
  -6   1   1        390.25        454.20         3.91 o
  -5   1   1          4.55          1.13         0.43 o
  -4   1   1        490.72        422.18         4.87 o
  -3   1   1        102.66         96.69         1.26 o
  -2   1   1       2623.35       2524.32        20.54 o
  -1   1   1       1067.68       1031.67         9.61 o
   0   1   1        178.89        181.05         1.62 o
   1   1   1       7670.26       7125.61        93.38 o
   2   1   1        418.17        434.54         3.61 o
   3   1   1       5241.33       4911.57        43.44 o
   4   1   1        908.71        872.15         8.30 o
   5   1   1         82.00         62.11         0.85 o
   6   1   1         28.44         15.80         0.41 o
   7   1   1         10.82          8.07         0.54 o
   8   1   1         26.52         26.92         0.88 o
   9   1   1        119.68        128.75         2.92 o
  10   1   1        135.76        138.08         2.19 o
  11   1   1        123.92        137.27         2.28 o
  12   1   1          3.72          3.49         0.75 o
  13   1   1          6.55          6.41         1.06 o
  14   1   1          7.01          8.40         1.19 o
  15   1   1         38.04         41.98         2.09 o
  16   1   1         77.03         82.96         2.82 o
  17   1   1         37.34         33.07         2.09 o
 -18   2   1          8.49          8.86         2.44 o
 -17   2   1        107.16        114.93         3.29 o
 -16   2   1        125.24        129.12         4.35 o
 -15   2   1        130.31        144.74         3.38 o
 -14   2   1          3.61          4.64         0.81 o
 -13   2   1        148.78        144.83         2.48 o
 -12   2   1          3.35          2.57         0.63 o
 -11   2   1          0.44         -0.39         0.50 o
 -10   2   1         75.86         69.09         1.43 o
  -9   2   1        376.49        386.21         5.34 o
  -8   2   1         37.90         43.07         1.78 o
  -7   2   1         13.65         19.11         0.75 o
  -6   2   1        800.08        833.21         8.17 o
  -5   2   1        445.66        498.40         4.63 o
  -4   2   1         89.52         78.76         1.30 o
  -3   2   1        509.52        453.74         3.90 o
  -2   2   1         80.37         72.62         0.89 o
  -1   2   1       1897.25       1809.85        14.56 o
   0   2   1         54.44         68.74         0.83 o
   1   2   1         86.27         92.21         1.03 o
   2   2   1       2348.14       2261.10        19.54 o
   3   2   1          3.53          0.21         0.24 o
   4   2   1        253.92        267.44         3.64 o
   5   2   1       1302.86       1306.78        11.50 o
   6   2   1          0.13         -0.07         0.27 o
   7   2   1        181.28        153.33         2.12 o
   8   2   1         89.82         92.18         2.04 o
   9   2   1        175.69        172.67         2.46 o
  10   2   1         18.01         15.60         0.84 o
  11   2   1         17.48         13.53         0.83 o
  12   2   1        191.54        188.65         2.86 o
  13   2   1         25.12         23.22         1.23 o
  14   2   1          6.36          8.36         1.04 o
  15   2   1          2.88          1.00         1.41 o
  16   2   1         42.71         43.02         2.22 o
  17   2   1         22.59         21.19         1.76 o
 -17   3   1        219.40        219.08         4.66 o
 -16   3   1        154.49        150.85         3.21 o
 -15   3   1         72.28         69.28         1.85 o
 -14   3   1        159.54        152.15         2.67 o
 -13   3   1          6.49          5.07         0.82 o
 -12   3   1         18.10         23.77         1.12 o
 -11   3   1         14.10         13.52         0.94 o
 -10   3   1        269.15        277.92         3.53 o
  -9   3   1         26.79         24.38         1.21 o
  -8   3   1        644.17        651.74         6.83 o
  -7   3   1        104.15        101.44         1.66 o
  -6   3   1         31.05         29.55         0.96 o
  -5   3   1          2.03          1.20         0.48 o
  -4   3   1        201.23        222.77         2.37 o
  -3   3   1        312.05        328.58         3.09 o
  -2   3   1         20.32         44.74         0.83 o
  -1   3   1         29.65         30.22         0.72 o
   0   3   1         80.69         77.57         1.12 o
   1   3   1        530.06        607.22         5.22 o
   2   3   1         93.32         90.75         1.29 o
   3   3   1         54.37         63.66         0.95 o
   4   3   1          0.18          0.17         0.24 o
   5   3   1        453.67        462.08         4.16 o
   6   3   1         89.67         86.63         2.01 o
   7   3   1         62.20         54.97         1.24 o
   8   3   1         80.38         81.64         1.57 o
   9   3   1        260.36        232.51         3.15 o
  10   3   1       1252.67       1219.78        12.23 o
  11   3   1        147.49        143.26         2.40 o
  12   3   1         33.10         34.79         1.34 o
  13   3   1         71.59         72.39         1.81 o
  14   3   1          1.76          1.54         0.72 o
  15   3   1        111.01        101.38         3.48 o
  16   3   1        191.23        193.24         4.34 o
 -16   4   1         57.43         65.84         2.12 o
 -15   4   1          3.09         -0.15         1.04 o
 -14   4   1          0.14          1.94         0.76 o
 -13   4   1         22.03         22.31         1.18 o
 -12   4   1          2.96          2.44         0.73 o
 -11   4   1        113.24        110.80         2.07 o
 -10   4   1         10.77         11.42         0.94 o
  -9   4   1        157.63        140.58         2.31 o
  -8   4   1        779.72        741.35         7.73 o
  -7   4   1        532.46        515.93         5.63 o
  -6   4   1        176.57        174.69         2.43 o
  -5   4   1        178.27        162.15         2.24 o
  -4   4   1        203.53        195.19         2.87 o
  -3   4   1        150.90        130.22         1.59 o
  -2   4   1        648.13        675.22         5.91 o
  -1   4   1        127.02        138.77         1.67 o
   0   4   1         38.07         47.10         0.90 o
   1   4   1        398.92        424.38         3.95 o
   2   4   1        331.03        336.51         3.24 o
   3   4   1         34.94         43.91         0.90 o
   4   4   1         68.85         61.40         1.12 o
   5   4   1        562.69        552.78         5.95 o
   6   4   1        912.05        883.70         9.01 o
   7   4   1        823.22        821.64         8.53 o
   8   4   1          0.00          0.67         0.62 o
   9   4   1        282.33        274.62         3.70 o
  10   4   1          7.57          8.20         1.22 o
  11   4   1         11.63          7.85         0.86 o
  12   4   1         15.80         13.32         1.08 o
  13   4   1         17.70         22.79         1.33 o
  14   4   1         10.40         14.76         1.21 o
  15   4   1         37.13         37.53         1.64 o
 -14   5   1          0.50          1.18         0.80 o
 -13   5   1          9.15          9.49         1.01 o
 -12   5   1          1.62          1.13         0.76 o
 -11   5   1         12.80         15.99         1.04 o
 -10   5   1          1.95          2.43         0.70 o
  -9   5   1         50.65         55.56         1.50 o
  -8   5   1         38.83         38.83         1.31 o
  -7   5   1        194.48        191.49         2.77 o
  -6   5   1         28.84         28.31         1.17 o
  -5   5   1        182.59        179.76         2.59 o
  -4   5   1        104.15        100.40         1.92 o
  -3   5   1         73.20         70.34         1.36 o
  -2   5   1        207.18        219.54         2.44 o
  -1   5   1        145.13        131.12         1.73 o
   0   5   1          6.12          3.89         0.51 o
   1   5   1          1.16          2.59         0.49 o
   2   5   1          2.62          1.59         0.42 o
   3   5   1          0.84         -0.05         0.45 o
   4   5   1         50.77         49.12         1.50 o
   5   5   1          4.49          6.72         0.79 o
   6   5   1        560.28        559.01         7.97 o
   7   5   1         24.04         30.10         1.40 o
   8   5   1          0.00          0.70         0.76 o
   9   5   1          0.01         -0.39         0.73 o
  10   5   1          8.38          9.74         1.05 o
  11   5   1          0.74          1.96         0.87 o
  12   5   1         35.32         37.67         1.74 o
  13   5   1         23.66         24.26         1.53 o
 -12   6   1         18.95         27.83         2.43 o
 -11   6   1        150.41        174.02         5.65 o
 -10   6   1        140.88        141.01         3.37 o
  -9   6   1         99.74         90.41         2.59 o
  -8   6   1         76.63         76.17         2.39 o
  -7   6   1        193.71        195.77         3.86 o
  -6   6   1         29.89         32.91         1.76 o
  -5   6   1         32.90         32.31         1.92 o
  -4   6   1         55.39         63.93         2.26 o
  -3   6   1         27.53         30.35         1.57 o
  -2   6   1         39.68         40.90         2.20 o
  -1   6   1          0.83          0.10         0.60 o
   0   6   1          8.95          8.31         0.80 o
   1   6   1         18.18         17.49         1.03 o
   2   6   1         52.51         51.98         1.56 o
   3   6   1         12.13          8.14         0.90 o
   4   6   1         97.73         96.91         2.16 o
   5   6   1          0.43          0.90         0.73 o
   6   6   1         22.47         19.61         1.25 o
   7   6   1          0.35         -0.70         0.70 o
   8   6   1         31.84         35.19         1.61 o
   9   6   1          7.99          7.16         1.05 o
  10   6   1          0.01         -0.87         0.87 o
  11   6   1          0.35          1.03         0.97 o
  -8   7   1         14.11         13.21         1.46 o
  -7   7   1         55.48         62.03         2.39 o
  -6   7   1         25.81         17.49         1.46 o
  -5   7   1         28.93         28.65         2.57 o
  -4   7   1          1.59         -0.53         0.92 o
  -3   7   1         50.60         51.13         2.05 o
  -2   7   1          2.59          1.96         0.98 o
  -1   7   1          0.62         -0.39         1.38 o
   0   7   1        153.05        143.12         4.56 o
   1   7   1          0.04         -0.22         0.86 o
   2   7   1         11.89          7.87         1.17 o
   3   7   1          0.69          0.39         1.13 o
   4   7   1          4.03          5.51         1.36 o
   5   7   1          8.19         10.89         1.58 o
   6   7   1         41.54         34.89         2.26 o
   7   7   1          0.31         -1.19         1.19 o
 -18   0   2         11.07          6.37         1.88 o
 -16   0   2        500.67        505.72        11.93 o
 -14   0   2          0.96         -0.78         1.05 o
 -12   0   2         39.01         34.42         2.01 o
 -10   0   2         31.99         45.01         1.58 o
  -8   0   2          6.21          6.56         0.48 o
  -6   0   2         66.43         35.88         0.86 o
  -4   0   2         61.79         37.92         1.30 o
  -2   0   2       5556.97       5394.96       208.85 o
   0   0   2       7476.28       6626.74       115.44 o
   2   0   2      43496.59      36790.29       807.70 o
   4   0   2       1322.15       1440.59        19.05 o
   6   0   2       1096.59        983.88        13.96 o
   8   0   2       2109.95       2300.41        26.58 o
  10   0   2        440.30        488.91         6.59 o
  12   0   2          7.26          5.48         1.30 o
  14   0   2          2.29          1.41         1.30 o
  16   0   2        128.26        148.59         5.26 o
 -19   1   2         23.04         23.58         1.95 o
 -18   1   2         24.19         25.22         2.60 o
 -17   1   2         10.04         11.27         1.40 o
 -16   1   2        216.95        212.92         4.31 o
 -15   1   2          9.59         10.19         1.47 o
 -14   1   2          4.29          3.31         0.89 o
 -13   1   2         10.88          9.80         0.75 o
 -12   1   2         14.95         16.25         0.84 o
 -11   1   2         70.81         72.52         1.81 o
 -10   1   2        381.59        383.58         4.37 o
  -9   1   2          0.57          4.73         0.43 o
  -8   1   2        629.09        614.43         5.33 o
  -7   1   2       2326.18       2404.16        19.77 o
  -6   1   2       1501.65       1715.09        13.88 o
  -5   1   2       2775.24       2684.23        21.59 o
  -4   1   2        345.53        316.54         3.10 o
  -3   1   2        104.84         94.78         1.01 o
  -2   1   2        155.53        145.35         1.42 o
  -1   1   2        216.69        229.85         1.96 o
   0   1   2      12135.88      10879.94       272.68 o
   1   1   2       8354.63       7978.19        88.15 o
   2   1   2      11348.01      10810.27       213.25 o
   3   1   2        149.24        119.13         1.39 o
   4   1   2       1654.64       1601.37        13.02 o
   5   1   2        862.22        884.23         7.87 o
   6   1   2        754.95        760.03         6.49 o
   7   1   2         30.11         44.89         0.88 o
   8   1   2         23.06         28.60         0.83 o
   9   1   2         96.43        105.06         1.74 o
  10   1   2         37.54         37.90         1.25 o
  11   1   2          1.72          0.56         0.54 o
  12   1   2        129.11        126.74         2.55 o
  13   1   2         31.28         36.20         1.82 o
  14   1   2          2.32          0.73         0.94 o
  15   1   2         81.17         87.33         2.75 o
  16   1   2          0.06         -1.07         1.07 o
  17   1   2         39.27         38.72         2.66 o
 -18   2   2          5.91          5.34         1.64 o
 -17   2   2         85.26         86.83         2.80 o
 -16   2   2        172.68        171.19         3.81 o
 -15   2   2        163.16        154.54         4.50 o
 -14   2   2        390.15        377.77         4.79 o
 -13   2   2          9.13          5.91         0.77 o
 -12   2   2          0.51          0.71         0.63 o
 -11   2   2        363.90        344.36         4.35 o
 -10   2   2        850.94        842.51         8.61 o
  -9   2   2        427.03        410.54         4.57 o
  -8   2   2        383.12        449.37         4.83 o
  -7   2   2        312.66        363.68         4.08 o
  -6   2   2        144.65        143.44         1.66 o
  -5   2   2         25.36         19.63         0.45 o
  -4   2   2       1419.60       1474.36        12.77 o
  -3   2   2         76.26         73.04         0.96 o
  -2   2   2        389.54        334.85         2.94 o
  -1   2   2        188.41        158.78         1.55 o
   0   2   2         33.29         30.51         0.55 o
   1   2   2          2.71          1.13         0.21 o
   2   2   2          4.12          3.53         0.39 o
   3   2   2         42.93         47.08         0.89 o
   4   2   2        974.43        897.42         7.99 o
   5   2   2          0.84          1.81         0.28 o
   6   2   2        124.62        133.48         2.39 o
   7   2   2        366.68        342.32         3.96 o
   8   2   2         31.90         27.97         1.00 o
   9   2   2          5.17          5.17         0.60 o
  10   2   2        158.34        155.90         3.38 o
  11   2   2          7.39          9.76         1.10 o
  12   2   2        255.59        257.08         3.54 o
  13   2   2          9.27         10.36         0.93 o
  14   2   2          5.97          3.84         0.86 o
  15   2   2          1.35          1.24         1.01 o
  16   2   2         53.11         60.50         2.54 o
  17   2   2         23.68         23.63         1.94 o
 -17   3   2          8.17          6.99         1.38 o
 -16   3   2         37.21         43.84         2.13 o
 -15   3   2         73.02         78.87         1.99 o
 -14   3   2        133.95        124.92         2.77 o
 -13   3   2         39.71         36.82         1.37 o
 -12   3   2          0.94          0.08         0.62 o
 -11   3   2         51.38         50.99         1.36 o
 -10   3   2          1.86          1.05         0.52 o
  -9   3   2         13.63         15.21         0.80 o
  -8   3   2        893.38        930.90         9.34 o
  -7   3   2         50.41         38.54         0.97 o
  -6   3   2         17.26         10.20         0.54 o
  -5   3   2         12.70          7.63         0.41 o
  -4   3   2          5.59          5.61         0.36 o
  -3   3   2        142.97        133.09         1.49 o
  -2   3   2        170.17        216.49         2.19 o
  -1   3   2        142.58        189.29         1.95 o
   0   3   2       3445.29       3713.00        29.98 o
   1   3   2       1735.96       1746.14        14.23 o
   2   3   2          6.69          5.29         0.34 o
   3   3   2        974.55       1090.10         9.09 o
   4   3   2        201.52        241.67         2.39 o
   5   3   2          8.39         10.49         0.48 o
   6   3   2        181.72        151.78         2.19 o
   7   3   2         90.59         75.88         1.55 o
   8   3   2        110.38        111.88         1.92 o
   9   3   2        940.07        937.90         9.63 o
  10   3   2        122.35        113.47         2.06 o
  11   3   2          0.59          0.08         0.60 o
  12   3   2         11.59         12.39         1.22 o
  13   3   2          0.07         -0.25         0.67 o
  14   3   2          7.64         10.07         0.96 o
  15   3   2         59.64         61.79         2.31 o
  16   3   2          3.57          2.49         1.21 o
 -16   4   2         10.80          8.37         1.13 o
 -15   4   2          1.83          0.98         0.78 o
 -14   4   2          5.25          1.91         0.78 o
 -13   4   2         65.64         64.39         1.71 o
 -12   4   2          3.45          2.78         0.72 o
 -11   4   2        106.23         98.05         1.92 o
 -10   4   2         76.95         76.76         1.77 o
  -9   4   2        265.03        264.92         3.47 o
  -8   4   2        435.37        424.48         5.31 o
  -7   4   2        118.08        107.79         3.18 o
  -6   4   2         22.66         22.67         0.87 o
  -5   4   2         67.48         63.54         1.29 o
  -4   4   2          1.72          0.27         0.33 o
  -3   4   2         45.19         35.74         0.77 o
  -2   4   2        159.33        190.18         2.10 o
  -1   4   2        466.45        482.99         4.42 o
   0   4   2        637.53        629.95         5.59 o
   1   4   2        265.66        305.63         2.96 o
   2   4   2        194.65        204.72         2.19 o
   3   4   2        307.59        331.28         3.24 o
   4   4   2        139.88        121.82         1.87 o
   5   4   2        170.59        172.25         2.42 o
   6   4   2          0.01          0.76         0.50 o
   7   4   2       1048.58        998.39        10.16 o
   8   4   2         83.07         87.29         2.19 o
   9   4   2         44.75         44.15         1.76 o
  10   4   2        106.46        105.26         2.06 o
  11   4   2          0.31         -0.52         0.64 o
  12   4   2          9.32         11.34         0.97 o
  13   4   2         70.78         79.25         1.98 o
  14   4   2          0.08          0.57         0.93 o
  15   4   2          5.12          6.42         1.26 o
 -14   5   2         37.03         45.78         1.68 o
 -13   5   2          4.68          5.64         0.85 o
 -12   5   2        123.71        119.43         2.33 o
 -11   5   2         40.37         46.52         1.57 o
 -10   5   2         32.75         30.19         1.26 o
  -9   5   2         16.03         14.93         0.94 o
  -8   5   2         44.14         44.05         1.37 o
  -7   5   2          5.91          6.07         0.70 o
  -6   5   2        150.51        136.26         2.71 o
  -5   5   2       1115.58       1063.71        10.66 o
  -4   5   2         34.18         39.77         1.32 o
  -3   5   2         20.17         23.92         0.89 o
  -2   5   2        171.74        157.77         2.19 o
  -1   5   2         51.49         50.69         1.18 o
   0   5   2          0.01          0.29         0.47 o
   1   5   2         54.39         60.87         1.28 o
   2   5   2        283.70        277.57         3.24 o
   3   5   2          8.80          6.12         0.76 o
   4   5   2         23.80         25.50         1.25 o
   5   5   2         49.00         45.60         1.58 o
   6   5   2         85.73         89.20         2.09 o
   7   5   2         14.30         11.54         1.05 o
   8   5   2        119.61        115.75         2.47 o
   9   5   2          0.07          0.69         0.79 o
  10   5   2         25.14         23.85         1.39 o
  11   5   2         13.04         16.35         1.36 o
  12   5   2         17.98         19.72         1.46 o
  13   5   2          1.44          2.35         0.97 o
 -12   6   2         18.09         26.90         1.80 o
 -11   6   2          3.53          6.03         1.21 o
 -10   6   2         43.94         41.13         2.05 o
  -9   6   2        178.18        172.09         3.67 o
  -8   6   2         75.13         76.80         2.39 o
  -7   6   2        149.73        154.12         3.33 o
  -6   6   2        486.77        492.54         6.95 o
  -5   6   2          3.38          4.55         0.83 o
  -4   6   2        112.27        120.84         2.39 o
  -3   6   2        116.49        117.95         2.80 o
  -2   6   2          9.64          6.96         0.85 o
  -1   6   2        122.22        122.90         1.96 o
   0   6   2         18.87         21.68         0.98 o
   1   6   2         13.05         11.11         1.01 o
   2   6   2         88.45         75.47         1.89 o
   3   6   2         30.84         28.57         1.45 o
   4   6   2          0.17         -0.17         0.65 o
   5   6   2         10.04          9.37         1.01 o
   6   6   2         30.10         25.84         1.43 o
   7   6   2          2.24          3.20         1.02 o
   8   6   2         20.99         34.97         1.85 o
   9   6   2         28.75         29.58         1.80 o
  10   6   2          6.32          7.67         1.26 o
  -8   7   2         13.99         16.29         1.72 o
  -7   7   2         37.22         44.22         2.67 o
  -6   7   2          0.27         -1.04         1.04 o
  -5   7   2          4.15          4.43         1.36 o
  -4   7   2          3.53         -0.26         1.13 o
  -3   7   2         23.30         20.56         2.21 o
  -2   7   2          0.45          0.03         1.47 o
  -1   7   2        120.02        120.13         5.87 o
   0   7   2          3.66          9.39         2.35 o
   1   7   2         12.74         16.07         1.58 o
   2   7   2         45.96         59.31         2.49 o
   3   7   2          5.66          7.10         1.95 o
   4   7   2          0.25          0.65         1.13 o
   5   7   2         13.99         15.83         1.65 o
   6   7   2          6.49          8.33         1.49 o
   7   7   2          1.70          4.43         1.36 o
 -19   0   3         49.01         46.82         7.83 o
 -17   0   3        400.37        418.92        23.28 o
 -15   0   3         55.02         50.29         2.90 o
 -13   0   3         10.32         10.89         1.59 o
 -11   0   3         16.51         13.97         0.76 o
  -9   0   3        952.51        860.81        10.38 o
  -7   0   3       1399.42       1415.26        16.36 o
  -5   0   3       4111.65       4089.35        46.71 o
  -3   0   3       4801.80       4933.76        65.51 o
  -1   0   3       4453.01       4435.48        62.84 o
   1   0   3       4869.19       4717.41        79.18 o
   3   0   3        861.64        793.95         9.29 o
   5   0   3       1342.45       1476.43        17.02 o
   7   0   3          6.09          6.89         0.64 o
   9   0   3        229.64        224.39         3.50 o
  11   0   3          0.07          0.34         1.01 o
  13   0   3         48.11         40.81         2.82 o
  15   0   3         29.50         39.69         3.01 o
  17   0   3        104.83        123.96         6.26 o
 -19   1   3         12.62         11.08         1.79 o
 -18   1   3          6.43          8.19         1.52 o
 -17   1   3          8.07          7.55         1.33 o
 -16   1   3         71.96         60.79         2.30 o
 -15   1   3        693.85        665.95         9.41 o
 -14   1   3         87.01         83.77         2.42 o
 -13   1   3          7.83         11.21         0.79 o
 -12   1   3        258.06        255.37         3.32 o
 -11   1   3        128.38        148.13         2.23 o
 -10   1   3          0.87          0.12         0.49 o
  -9   1   3         53.60         47.98         0.76 o
  -8   1   3        641.79        714.23         6.11 o
  -7   1   3        266.21        292.68         2.70 o
  -6   1   3        565.68        617.99         5.18 o
  -5   1   3        383.18        384.32         3.31 o
  -4   1   3       3822.66       3690.88        30.05 o
  -3   1   3         76.55         80.78         0.92 o
  -2   1   3       1793.40       1773.36        14.38 o
  -1   1   3       2875.98       2822.01        31.74 o
   0   1   3       3135.12       3207.75        26.85 o
   1   1   3      11724.79      11322.47       165.98 o
   2   1   3      15642.15      14668.87       234.91 o
   3   1   3        859.49        737.26         6.13 o
   4   1   3        708.46        716.03         6.06 o
   5   1   3         78.34         68.86         1.05 o
   6   1   3        950.31        917.88         7.75 o
   7   1   3         79.25         80.89         1.17 o
   8   1   3         18.45         17.15         0.64 o
   9   1   3        206.46        218.14         2.88 o
  10   1   3        303.20        306.96         4.16 o
  11   1   3         10.51         10.50         1.31 o
  12   1   3          2.17          2.86         0.99 o
  13   1   3          8.17          8.67         1.19 o
  14   1   3         36.97         34.28         1.91 o
  15   1   3          3.27          0.68         1.24 o
  16   1   3          0.62          0.16         1.11 o
  17   1   3          6.11          7.49         1.45 o
 -18   2   3         80.61         77.04         2.80 o
 -17   2   3        292.75        296.50         5.43 o
 -16   2   3         42.11         34.41         2.88 o
 -15   2   3        123.14        130.75         2.45 o
 -14   2   3        252.01        258.63         5.16 o
 -13   2   3        227.03        200.04         2.95 o
 -12   2   3         39.77         30.81         1.81 o
 -11   2   3          2.17          2.00         0.58 o
 -10   2   3         46.93         41.34         1.12 o
  -9   2   3        212.09        242.32         2.96 o
  -8   2   3        592.92        601.44         5.62 o
  -7   2   3       1896.32       2005.46        17.42 o
  -6   2   3        383.63        415.53         3.65 o
  -5   2   3         36.89         37.04         0.91 o
  -4   2   3          1.91          2.18         0.24 o
  -3   2   3         14.85         24.39         0.57 o
  -2   2   3        810.67        827.55         6.83 o
  -1   2   3        193.95        215.37         2.31 o
   0   2   3        496.34        485.85         4.14 o
   1   2   3        350.57        395.50         3.66 o
   2   2   3        386.21        393.46         3.46 o
   3   2   3        134.24        163.76         1.69 o
   4   2   3          0.00          1.19         0.43 o
   5   2   3          7.11          9.55         1.01 o
   6   2   3         60.59         76.64         1.19 o
   7   2   3         78.53         81.57         1.52 o
   8   2   3          9.35         10.69         0.73 o
   9   2   3         39.81         41.00         1.46 o
  10   2   3         10.55          8.53         0.75 o
  11   2   3         21.45         20.22         1.05 o
  12   2   3         34.75         42.53         1.69 o
  13   2   3         81.98         85.19         2.14 o
  14   2   3          7.94         10.51         1.33 o
  15   2   3          0.76          1.66         1.15 o
  16   2   3         21.95         19.37         2.71 o
 -18   3   3          2.27          3.42         1.21 o
 -17   3   3         88.74         89.63         3.28 o
 -16   3   3          3.16          1.09         0.79 o
 -15   3   3         14.63         14.45         1.04 o
 -14   3   3         65.80         53.47         1.67 o
 -13   3   3         14.61         20.21         1.08 o
 -12   3   3        294.21        271.29         4.32 o
 -11   3   3         39.42         40.82         1.22 o
 -10   3   3        177.46        170.51         2.49 o
  -9   3   3        129.21        131.18         2.14 o
  -8   3   3        105.01         99.73         1.63 o
  -7   3   3         11.30         10.31         0.76 o
  -6   3   3        241.00        237.21         2.36 o
  -5   3   3        395.24        421.85         3.80 o
  -4   3   3       1178.95       1123.82         9.33 o
  -3   3   3        222.37        246.47         2.41 o
  -2   3   3        244.42        238.85         2.34 o
  -1   3   3        231.76        178.03         1.83 o
   0   3   3        492.16        673.81         5.77 o
   1   3   3        483.92        578.22         5.02 o
   2   3   3        147.18        165.01         1.77 o
   3   3   3         32.66         56.90         2.80 o
   4   3   3         64.67         75.91         1.05 o
   5   3   3        114.52        112.10         1.53 o
   6   3   3        622.02        622.28         6.56 o
   7   3   3          2.40          2.48         0.75 o
   8   3   3        624.37        624.16         7.40 o
   9   3   3        634.06        664.00         7.18 o
  10   3   3        273.57        257.51         3.76 o
  11   3   3         67.03         68.95         1.68 o
  12   3   3        149.82        141.84         2.65 o
  13   3   3         29.45         28.66         1.35 o
  14   3   3          3.62          4.10         0.84 o
  15   3   3          5.61          4.54         1.09 o
 -16   4   3          3.96          2.49         0.85 o
 -15   4   3         26.01         27.91         1.31 o
 -14   4   3          2.66          1.78         1.02 o
 -13   4   3         60.58         53.30         1.52 o
 -12   4   3          1.21          1.13         0.68 o
 -11   4   3        143.05        150.12         2.63 o
 -10   4   3         37.62         37.57         1.29 o
  -9   4   3        258.95        254.54         3.35 o
  -8   4   3         31.31         30.68         1.07 o
  -7   4   3          1.46          1.21         0.54 o
  -6   4   3         91.91        101.19         1.70 o
  -5   4   3          9.21          7.51         0.51 o
  -4   4   3         25.53         24.75         0.75 o
  -3   4   3         17.98         17.14         0.61 o
  -2   4   3         37.96         36.92         0.85 o
  -1   4   3        230.92        249.83         2.58 o
   0   4   3         48.32         44.48         0.85 o
   1   4   3          6.13          3.43         0.39 o
   2   4   3          1.58          5.42         0.42 o
   3   4   3        226.79        227.51         2.70 o
   4   4   3          7.06          8.63         0.64 o
   5   4   3         18.35         26.23         1.37 o
   6   4   3        150.33        150.20         2.72 o
   7   4   3        368.64        360.45         4.34 o
   8   4   3          2.44          1.12         0.73 o
   9   4   3        459.48        460.29         6.12 o
  10   4   3        105.81         93.19         2.27 o
  11   4   3         21.78         17.64         1.29 o
  12   4   3        119.43        120.09         2.73 o
  13   4   3         39.96         42.22         1.85 o
  14   4   3         15.45         23.83         1.56 o
 -15   5   3          0.05         -0.14         0.85 o
 -14   5   3         44.11         62.80         2.04 o
 -13   5   3        148.56        151.82         2.99 o
 -12   5   3          4.15          3.66         0.88 o
 -11   5   3         49.77         49.11         1.58 o
 -10   5   3         71.71         74.71         1.89 o
  -9   5   3        182.98        179.63         3.02 o
  -8   5   3         20.43         19.18         1.08 o
  -7   5   3         70.38         61.79         1.63 o
  -6   5   3        821.41        845.65         9.68 o
  -5   5   3       1126.03       1133.78        16.89 o
  -4   5   3          7.76         10.15         1.05 o
  -3   5   3        162.04        173.81         2.29 o
  -2   5   3        299.01        302.22         3.40 o
  -1   5   3         10.46         12.43         0.74 o
   0   5   3         56.62         56.28         1.24 o
   1   5   3         26.48         33.12         1.00 o
   2   5   3         32.28         31.83         1.25 o
   3   5   3        221.76        224.16         4.27 o
   4   5   3          7.25          4.50         1.08 o
   5   5   3         83.58         81.46         2.09 o
   6   5   3         43.70         41.22         2.02 o
   7   5   3         38.42         37.82         1.56 o
   8   5   3        167.87        151.99         2.93 o
   9   5   3          0.35          0.19         0.83 o
  10   5   3          0.89          0.13         0.95 o
  11   5   3          0.00          0.88         0.98 o
  12   5   3         75.06         77.04         2.59 o
 -12   6   3          4.12          4.99         1.17 o
 -11   6   3          0.15         -0.56         0.83 o
 -10   6   3        307.46        341.74         5.00 o
  -9   6   3         55.09         60.05         1.80 o
  -8   6   3         91.59         90.91         2.13 o
  -7   6   3        301.28        320.26         4.55 o
  -6   6   3         32.16         30.77         1.33 o
  -5   6   3        159.26        145.03         2.63 o
  -4   6   3        133.52        131.56         2.79 o
  -3   6   3        123.68        127.42         2.39 o
  -2   6   3         92.68         91.86         1.90 o
  -1   6   3        179.36        165.97         2.38 o
   0   6   3         31.85         29.66         1.32 o
   1   6   3        114.42        109.63         2.58 o
   2   6   3        115.90        103.02         2.53 o
   3   6   3          1.31          0.61         0.86 o
   4   6   3         13.94         14.63         1.21 o
   5   6   3         12.68         10.05         1.21 o
   6   6   3          6.32         14.06         1.46 o
   7   6   3          0.06          1.47         0.98 o
   8   6   3          1.35          1.28         1.02 o
   9   6   3          1.18          1.67         1.19 o
  10   6   3         10.47         13.05         1.46 o
  -8   7   3          0.27         -1.55         1.57 o
  -7   7   3          1.26          0.55         1.16 o
  -6   7   3          9.85         10.14         1.49 o
  -5   7   3         23.14         18.78         1.75 o
  -4   7   3         18.08         17.60         1.85 o
  -3   7   3         20.17         20.15         1.72 o
  -2   7   3         11.17          8.65         1.36 o
  -1   7   3          9.04          4.30         2.35 o
   0   7   3          0.28          0.04         1.37 o
   1   7   3         11.27         11.58         1.49 o
   2   7   3          6.39          9.96         1.42 o
   3   7   3          0.14          1.61         1.19 o
   4   7   3         10.94         13.95         1.72 o
   5   7   3          4.09          1.71         1.90 o
   6   7   3          0.16          0.62         1.25 o
 -18   0   4          2.87          4.34         1.59 o
 -16   0   4         83.45         85.97         3.67 o
 -14   0   4       1157.70       1146.35        20.66 o
 -12   0   4        109.16         98.55         2.36 o
 -10   0   4          9.17          6.98         0.73 o
  -8   0   4        458.57        454.89         5.70 o
  -6   0   4        406.12        411.11         5.02 o
  -4   0   4       1607.60       1584.03        18.19 o
  -2   0   4         38.46         41.77         0.90 o
   0   0   4        723.09        739.99         8.56 o
   2   0   4         55.21         63.21         1.17 o
   4   0   4        162.44        200.49         2.83 o
   6   0   4         60.51         55.85         1.78 o
   8   0   4          4.40          3.53         0.64 o
  10   0   4        501.72        484.60         7.98 o
  12   0   4          0.56          0.86         1.30 o
  14   0   4         43.61         42.27         3.72 o
  16   0   4         77.59         63.30         5.67 o
 -19   1   4          0.00          2.07         1.21 o
 -18   1   4         58.36         52.27         2.35 o
 -17   1   4         67.86         72.50         3.11 o
 -16   1   4          1.24          1.23         0.94 o
 -15   1   4         99.04        101.49         2.67 o
 -14   1   4         37.41         35.93         1.38 o
 -13   1   4         25.03         31.44         1.15 o
 -12   1   4          5.34          3.15         0.54 o
 -11   1   4         81.13         87.06         1.57 o
 -10   1   4        132.12        148.45         1.95 o
  -9   1   4        168.18        157.62         1.74 o
  -8   1   4        375.00        408.24         3.67 o
  -7   1   4       3377.72       3593.65        29.24 o
  -6   1   4        442.40        481.30         4.13 o
  -5   1   4          5.16          7.91         0.30 o
  -4   1   4         50.16         67.11         0.85 o
  -3   1   4        483.93        470.01         4.22 o
  -2   1   4         62.89         54.55         0.66 o
  -1   1   4        284.87        269.96         2.77 o
   0   1   4       2088.31       1900.96        17.22 o
   1   1   4      12373.05      11824.48       143.38 o
   2   1   4      11546.91      11183.21       100.29 o
   3   1   4       1853.30       1865.22        15.09 o
   4   1   4         10.92         17.09         0.52 o
   5   1   4        384.34        326.83         3.10 o
   6   1   4         10.23          9.23         0.44 o
   7   1   4        592.84        575.90         5.58 o
   8   1   4        166.34        173.11         2.66 o
   9   1   4         59.56         58.52         1.43 o
  10   1   4        239.71        245.78         3.82 o
  11   1   4        202.82        202.54         3.06 o
  12   1   4          0.00          1.01         0.72 o
  13   1   4          0.47          1.17         0.92 o
  14   1   4          6.84          5.68         1.98 o
  15   1   4         10.46         13.32         1.47 o
  16   1   4          3.24          4.14         1.64 o
 -19   2   4         26.92         20.04         1.78 o
 -18   2   4         91.56        101.39         3.05 o
 -17   2   4         21.27         20.68         1.56 o
 -16   2   4         33.21         28.94         1.76 o
 -15   2   4        373.97        380.82         4.81 o
 -14   2   4        396.39        379.03         4.68 o
 -13   2   4         79.58         69.65         1.92 o
 -12   2   4         41.27         38.98         1.26 o
 -11   2   4          3.63          7.44         0.65 o
 -10   2   4         15.16         19.12         0.91 o
  -9   2   4          4.02          9.72         0.64 o
  -8   2   4        352.31        345.05         3.47 o
  -7   2   4        177.78        151.19         1.66 o
  -6   2   4       3437.59       3606.69        31.22 o
  -5   2   4       3838.18       3977.56        32.24 o
  -4   2   4        809.40        729.70         6.08 o
  -3   2   4        129.12        143.59         1.60 o
  -2   2   4        153.32        143.26         1.47 o
  -1   2   4        120.18        131.66         1.42 o
   0   2   4       1081.57       1217.59         9.92 o
   1   2   4       1568.91       1765.52        14.37 o
   2   2   4          2.27          0.66         0.22 o
   3   2   4          1.40          5.55         0.34 o
   4   2   4         29.20         43.63         1.13 o
   5   2   4       1362.00       1424.38        12.58 o
   6   2   4         18.51         17.26         0.65 o
   7   2   4          0.06         -0.44         0.44 o
   8   2   4          5.19          6.03         0.64 o
   9   2   4        138.30        138.68         2.25 o
  10   2   4          7.24          6.29         0.78 o
  11   2   4        247.60        245.89         3.47 o
  12   2   4        105.54        109.22         3.06 o
  13   2   4          0.49         -0.31         0.80 o
  14   2   4         14.57         14.75         1.45 o
  15   2   4          0.21         -0.52         1.11 o
  16   2   4         16.14         19.94         1.80 o
 -18   3   4          0.60          0.94         1.30 o
 -17   3   4          5.51          5.40         1.21 o
 -16   3   4         40.51         38.04         1.56 o
 -15   3   4          4.49          5.17         1.10 o
 -14   3   4        147.66        136.98         2.51 o
 -13   3   4          5.43          4.19         0.76 o
 -12   3   4        147.30        122.12         2.68 o
 -11   3   4          0.12         -0.45         0.45 o
 -10   3   4         19.16         11.85         0.78 o
  -9   3   4        196.76        194.26         2.60 o
  -8   3   4        133.78        126.64         1.90 o
  -7   3   4         89.96         95.31         1.37 o
  -6   3   4        159.52        180.12         2.03 o
  -5   3   4          8.33          8.66         0.44 o
  -4   3   4          3.64          4.81         0.36 o
  -3   3   4         80.89         97.04         1.19 o
  -2   3   4        240.79        256.31         2.48 o
  -1   3   4        236.89        262.55         2.51 o
   0   3   4       1662.48       1690.38        14.70 o
   1   3   4        348.56        392.51         3.58 o
   2   3   4         86.19        105.49         1.26 o
   3   3   4         49.49         46.59         1.00 o
   4   3   4         17.34         14.87         0.63 o
   5   3   4        389.22        376.42         3.90 o
   6   3   4         24.90         28.84         1.07 o
   7   3   4        139.94        151.01         2.80 o
   8   3   4       1317.83       1288.90        12.87 o
   9   3   4        162.39        151.83         2.71 o
  10   3   4         16.20         18.81         1.13 o
  11   3   4         11.25         13.12         1.03 o
  12   3   4         18.29         22.64         1.24 o
  13   3   4          7.25          5.97         0.91 o
  14   3   4         56.59         67.43         1.92 o
  15   3   4         50.37         61.82         3.04 o
 -17   4   4          9.91          8.39         1.06 o
 -16   4   4          6.98          7.34         0.98 o
 -15   4   4          5.61          6.95         1.05 o
 -14   4   4          0.41          0.04         0.63 o
 -13   4   4        141.95        122.55         2.80 o
 -12   4   4         15.37         15.58         0.97 o
 -11   4   4        105.13         99.50         2.23 o
 -10   4   4         45.43         40.15         1.26 o
  -9   4   4        136.10        142.08         2.46 o
  -8   4   4        173.36        178.66         3.18 o
  -7   4   4         88.39         78.74         1.48 o
  -6   4   4          2.71          2.94         0.50 o
  -5   4   4         56.30         54.67         1.00 o
  -4   4   4         10.11         10.99         0.50 o
  -3   4   4        201.90        182.86         2.43 o
  -2   4   4         47.95         52.97         1.19 o
  -1   4   4        181.20        177.19         2.19 o
   0   4   4        296.01        331.05         3.50 o
   1   4   4        210.12        197.55         2.37 o
   2   4   4         72.72         81.86         1.63 o
   3   4   4          3.03          1.81         0.48 o
   4   4   4        155.74        173.76         2.79 o
   5   4   4         25.89         26.71         1.21 o
   6   4   4        277.50        269.63         4.62 o
   7   4   4        511.95        524.00         6.61 o
   8   4   4         12.35         16.18         1.15 o
   9   4   4          6.37          4.31         0.90 o
  10   4   4          1.69          0.15         0.83 o
  11   4   4         57.91         47.35         2.39 o
  12   4   4          0.00          5.28         1.17 o
  13   4   4          1.09          1.55         1.06 o
 -15   5   4         50.84         56.04         3.61 o
 -14   5   4         12.40         16.04         1.27 o
 -13   5   4        121.69        116.67         2.54 o
 -12   5   4         37.65         45.16         1.62 o
 -11   5   4         59.98         63.21         1.80 o
 -10   5   4         31.21         30.37         1.39 o
  -9   5   4         53.01         50.70         1.62 o
  -8   5   4        701.61        718.20         8.45 o
  -7   5   4        751.56        771.03         8.94 o
  -6   5   4        335.54        324.24         4.39 o
  -5   5   4          0.85          0.87         0.64 o
  -4   5   4          5.33          8.49         0.79 o
  -3   5   4        311.19        307.20         3.45 o
  -2   5   4         48.65         50.31         1.19 o
  -1   5   4          0.55         -0.47         0.47 o
   0   5   4        498.56        491.60         5.04 o
   1   5   4        114.30        114.98         1.80 o
   2   5   4        125.77        134.40         2.40 o
   3   5   4        172.76        179.35         2.96 o
   4   5   4         11.13          9.14         1.02 o
   5   5   4         46.05         40.65         1.76 o
   6   5   4         45.49         51.28         1.85 o
   7   5   4          0.56          1.00         0.86 o
   8   5   4         18.19         16.48         1.37 o
   9   5   4         14.51         11.97         1.31 o
  10   5   4          3.05          5.84         1.64 o
  11   5   4         96.11         89.31         2.78 o
  12   5   4          3.91          1.77         1.11 o
 -12   6   4         39.42         35.17         1.85 o
 -11   6   4          0.50          1.24         0.95 o
 -10   6   4         10.07         12.99         1.23 o
  -9   6   4          3.23          1.57         0.92 o
  -8   6   4        147.62        143.32         3.02 o
  -7   6   4         91.01         99.16         2.51 o
  -6   6   4         56.01         53.21         2.26 o
  -5   6   4         65.07         62.93         1.98 o
  -4   6   4        304.52        292.67         4.68 o
  -3   6   4        156.02        148.16         2.97 o
  -2   6   4          1.46          0.67         0.67 o
  -1   6   4         21.02         23.96         1.13 o
   0   6   4         54.04         44.65         1.52 o
   1   6   4        109.59        100.86         2.53 o
   2   6   4          7.20          3.20         0.92 o
   3   6   4         14.72         17.78         1.35 o
   4   6   4         23.53         21.15         1.98 o
   5   6   4          1.30          1.35         0.90 o
   6   6   4          3.55          3.35         1.02 o
   7   6   4          0.33          0.20         0.98 o
   8   6   4          0.08          0.78         0.98 o
   9   6   4          1.79          2.33         1.11 o
  -8   7   4         15.76         17.60         1.81 o
  -7   7   4         33.18         32.57         2.18 o
  -6   7   4          0.37         -0.63         1.53 o
  -5   7   4          2.92          4.38         1.27 o
  -4   7   4          0.23          0.52         1.23 o
  -3   7   4         17.52         13.75         1.58 o
  -2   7   4         11.33          8.24         1.66 o
  -1   7   4          3.69          5.09         2.35 o
   0   7   4          0.22          0.03         1.04 o
   1   7   4          3.20          4.00         1.02 o
   2   7   4          9.94          7.45         1.15 o
   3   7   4          8.47         10.06         1.90 o
   4   7   4         29.91         28.55         3.95 o
   5   7   4          6.92         12.28         1.39 o
 -19   0   5         52.69         50.98         3.72 o
 -17   0   5        217.81        217.77         6.85 o
 -15   0   5        263.39        271.83         6.67 o
 -13   0   5          0.05         -0.59         1.01 o
 -11   0   5         70.20         53.13         1.47 o
  -9   0   5       1106.84       1143.43        13.43 o
  -7   0   5        813.86        901.12        10.60 o
  -5   0   5          3.21          6.94         0.42 o
  -3   0   5       5779.01       5760.38        82.12 o
  -1   0   5         66.13         76.97         1.36 o
   1   0   5       3422.98       3328.07        67.63 o
   3   0   5       1513.16       1741.16        23.07 o
   5   0   5        451.36        469.32         5.92 o
   7   0   5         81.97         77.48         1.80 o
   9   0   5        145.49        150.95         2.82 o
  11   0   5          1.00          1.39         1.22 o
  13   0   5         52.09         51.01         2.90 o
  15   0   5          0.04          1.89         1.59 o
 -19   1   5         23.36         24.51         1.85 o
 -18   1   5          0.06         -0.40         0.94 o
 -17   1   5        100.25         99.01         3.00 o
 -16   1   5        315.22        296.54         5.28 o
 -15   1   5        808.12        808.23        10.99 o
 -14   1   5         91.32         90.72         1.80 o
 -13   1   5        734.17        750.93         7.97 o
 -12   1   5        396.34        415.80         4.75 o
 -11   1   5         57.29         60.59         1.57 o
 -10   1   5        263.95        245.84         2.50 o
  -9   1   5         53.08         82.24         1.35 o
  -8   1   5         15.00         14.76         0.60 o
  -7   1   5        971.05       1149.16         9.48 o
  -6   1   5          3.80          4.16         0.30 o
  -5   1   5        112.03        113.23         1.20 o
  -4   1   5        283.22        266.85         2.55 o
  -3   1   5       1437.32       1458.09        12.57 o
  -2   1   5       1227.81       1172.63        10.16 o
  -1   1   5        953.97        977.49        13.13 o
   0   1   5         84.95        106.44         1.12 o
   1   1   5       2602.23       2496.14        21.61 o
   2   1   5       1447.84       1475.99        12.00 o
   3   1   5         87.70        113.85         1.34 o
   4   1   5       1547.25       1590.49        13.00 o
   5   1   5        919.23        911.34         8.27 o
   6   1   5        132.17        131.06         1.58 o
   7   1   5          5.25          5.47         0.48 o
   8   1   5         63.39         62.79         1.22 o
   9   1   5        107.05        116.15         2.03 o
  10   1   5          0.14          0.64         0.55 o
  11   1   5         61.15         61.31         1.85 o
  12   1   5         47.48         49.29         2.09 o
  13   1   5          0.07          0.81         0.94 o
  14   1   5          0.15         -0.35         1.14 o
  15   1   5          0.15          0.64         1.11 o
 -19   2   5         18.37         16.16         1.64 o
 -18   2   5         15.14         19.40         1.64 o
 -17   2   5         64.58         65.05         4.63 o
 -16   2   5        139.36        124.14         3.04 o
 -15   2   5        325.08        326.96         4.29 o
 -14   2   5        341.87        296.50         3.90 o
 -13   2   5          6.67          2.20         0.64 o
 -12   2   5         43.31         37.94         1.18 o
 -11   2   5        295.06        271.96         3.85 o
 -10   2   5        404.42        424.94         4.74 o
  -9   2   5          1.94          3.67         0.41 o
  -8   2   5        263.87        279.69         2.66 o
  -7   2   5        797.82        953.54         8.52 o
  -6   2   5        880.57        951.79         8.51 o
  -5   2   5       2447.24       2698.24        21.73 o
  -4   2   5        146.74        140.95         1.45 o
  -3   2   5       2388.19       2335.23        18.74 o
  -2   2   5          0.93          1.61         0.26 o
  -1   2   5         71.22         62.85         1.13 o
   0   2   5        271.84        381.39         3.36 o
   1   2   5          5.60         16.49         0.50 o
   2   2   5       2475.19       2660.44        21.46 o
   3   2   5       5384.66       5519.17        49.92 o
   4   2   5        323.76        350.48         3.28 o
   5   2   5          5.59          5.07         0.39 o
   6   2   5          0.17          0.03         0.40 o
   7   2   5         17.37         16.89         0.87 o
   8   2   5        176.66        181.64         2.65 o
   9   2   5          0.84          0.67         0.57 o
  10   2   5        217.61        212.80         3.15 o
  11   2   5        682.98        703.60         7.73 o
  12   2   5         30.02         20.81         1.16 o
  13   2   5          5.59          3.88         1.06 o
  14   2   5         43.10         42.48         2.94 o
  15   2   5          7.26          7.95         1.75 o
 -18   3   5          4.07          6.94         1.23 o
 -17   3   5          1.54          1.42         0.78 o
 -16   3   5         23.15         19.15         1.16 o
 -15   3   5         59.14         57.98         1.69 o
 -14   3   5         44.67         44.41         1.87 o
 -13   3   5        233.72        203.97         3.03 o
 -12   3   5         25.16         17.04         0.93 o
 -11   3   5         28.63         26.29         1.04 o
 -10   3   5        114.39        104.02         1.79 o
  -9   3   5         23.82         24.56         0.91 o
  -8   3   5          4.95          4.94         0.50 o
  -7   3   5          0.53          0.02         0.34 o
  -6   3   5         16.94         25.24         0.60 o
  -5   3   5         17.26         19.56         0.59 o
  -4   3   5        362.75        350.43         3.24 o
  -3   3   5        286.10        324.51         2.99 o
  -2   3   5         44.18         49.59         0.81 o
  -1   3   5          2.59          1.72         0.26 o
   0   3   5          9.04          9.50         0.43 o
   1   3   5        629.73        695.81         5.97 o
   2   3   5         95.63        133.93         1.63 o
   3   3   5          6.84         11.58         0.50 o
   4   3   5        109.33        112.79         1.60 o
   5   3   5         40.70         34.64         1.08 o
   6   3   5          2.94          2.51         0.60 o
   7   3   5         34.77         35.38         1.22 o
   8   3   5        338.13        338.28         4.32 o
   9   3   5        194.05        192.69         2.89 o
  10   3   5        140.13        138.07         2.44 o
  11   3   5         25.93         19.45         1.47 o
  12   3   5          0.77          1.01         1.41 o
  13   3   5          1.31          0.29         1.67 o
  14   3   5          1.95         -0.91         1.22 o
 -17   4   5          2.87          3.07         1.05 o
 -16   4   5         20.39         18.47         1.20 o
 -15   4   5         35.04         33.35         1.45 o
 -14   4   5          2.01          0.78         0.68 o
 -13   4   5        280.76        261.01         3.63 o
 -12   4   5        179.08        163.57         2.62 o
 -11   4   5         35.47         27.87         1.17 o
 -10   4   5         91.82         98.15         1.84 o
  -9   4   5        139.14        128.97         3.00 o
  -8   4   5        171.44        168.96         2.71 o
  -7   4   5          8.44         11.03         0.79 o
  -6   4   5         30.74         29.37         0.97 o
  -5   4   5        102.88         88.10         1.40 o
  -4   4   5          5.85          3.80         0.45 o
  -3   4   5          0.22          0.52         0.41 o
  -2   4   5        130.45        122.04         1.70 o
  -1   4   5        166.54        178.87         2.19 o
   0   4   5        231.04        230.13         2.65 o
   1   4   5         20.73         26.88         0.84 o
   2   4   5         92.93         87.12         1.38 o
   3   4   5         12.03         10.46         0.72 o
   4   4   5         30.54         28.04         1.21 o
   5   4   5          0.75          1.10         0.65 o
   6   4   5         25.91         25.17         1.21 o
   7   4   5          6.10          7.36         1.06 o
   8   4   5        311.39        307.10         6.38 o
   9   4   5        135.68        134.96         3.13 o
  10   4   5          2.31          2.45         1.24 o
  11   4   5         24.41         21.67         1.58 o
  12   4   5         50.14         41.30         2.37 o
  13   4   5         39.76         39.94         2.14 o
 -15   5   5         33.54         38.74         1.74 o
 -14   5   5         12.56         13.68         1.13 o
 -13   5   5         19.04         19.82         1.43 o
 -12   5   5         13.93         10.39         1.01 o
 -11   5   5         73.64         70.54         1.87 o
 -10   5   5         99.63         96.24         2.16 o
  -9   5   5         65.03         65.90         1.77 o
  -8   5   5        840.27        831.30         9.61 o
  -7   5   5        237.63        235.66         3.52 o
  -6   5   5          5.61          3.69         0.79 o
  -5   5   5        939.44        906.64        10.18 o
  -4   5   5        202.46        211.48         3.18 o
  -3   5   5        116.36        120.69         2.04 o
  -2   5   5          6.19          2.67         0.64 o
  -1   5   5         14.34         19.26         0.94 o
   0   5   5        154.14        183.20         2.65 o
   1   5   5          3.64          1.52         1.10 o
   2   5   5         28.66         27.49         1.41 o
   3   5   5        389.68        363.91         5.56 o
   4   5   5        116.94         95.77         2.48 o
   5   5   5          0.05         -0.82         0.85 o
   6   5   5         13.23         12.62         1.69 o
   7   5   5         12.68         14.15         1.31 o
   8   5   5          4.27          5.90         1.11 o
   9   5   5         16.52         15.48         1.46 o
  10   5   5         32.19         37.97         1.98 o
  11   5   5         30.08         25.42         1.80 o
 -12   6   5         26.41         32.62         1.74 o
 -11   6   5          0.38          0.22         0.81 o
 -10   6   5         69.74         78.66         2.31 o
  -9   6   5         19.85         22.56         1.49 o
  -8   6   5         61.48         66.01         2.43 o
  -7   6   5        146.80        154.03         3.18 o
  -6   6   5        161.46        164.27         3.26 o
  -5   6   5         13.15         11.75         1.15 o
  -4   6   5        226.66        251.88         4.24 o
  -3   6   5          0.57          1.67         0.86 o
  -2   6   5        287.16        304.38         4.29 o
  -1   6   5        163.22        152.10         2.49 o
   0   6   5        107.49         96.88         2.43 o
   1   6   5        162.26        146.39         3.50 o
   2   6   5          0.10         -0.20         0.78 o
   3   6   5          0.05          0.96         0.86 o
   4   6   5         38.85         45.51         1.98 o
   5   6   5          3.65          3.74         1.02 o
   6   6   5         20.85         23.18         1.65 o
   7   6   5          0.50         -1.02         1.02 o
   8   6   5          8.10          9.29         1.37 o
   9   6   5         14.33         25.25         1.85 o
  -8   7   5          0.64          0.81         1.27 o
  -7   7   5          0.91          0.62         0.92 o
  -6   7   5         37.86         37.08         1.83 o
  -5   7   5          6.88          4.25         1.06 o
  -4   7   5          0.45         -0.05         0.92 o
  -3   7   5         94.18         87.19         2.43 o
  -2   7   5         33.00         38.74         2.44 o
  -1   7   5          1.70          1.70         2.35 o
   0   7   5          6.23          4.62         1.32 o
   1   7   5         10.38         12.59         1.47 o
   2   7   5          8.80          6.14         1.69 o
   3   7   5          0.57          0.15         1.02 o
   4   7   5         15.68         18.79         1.55 o
 -20   0   6          5.92          6.53         2.15 o
 -18   0   6         22.23         20.92         3.72 o
 -16   0   6        281.01        266.26         6.67 o
 -14   0   6       1431.96       1394.32        58.30 o
 -12   0   6         28.11         37.78         1.14 o
 -10   0   6         24.10         19.26         0.86 o
  -8   0   6        145.35        130.03         2.06 o
  -6   0   6       5985.52       6425.24        73.89 o
  -4   0   6         35.43         48.91         0.92 o
  -2   0   6        202.72        218.43         3.02 o
   2   0   6        142.33        155.69         2.63 o
   4   0   6         39.03         40.54         1.06 o
   6   0   6        868.03       1099.58        15.69 o
   8   0   6        609.37        612.18         8.02 o
  10   0   6         25.68         34.29         1.72 o
  12   0   6         35.50         34.32         2.53 o
  14   0   6          8.88         10.92         2.16 o
 -19   1   6          8.13          5.61         1.33 o
 -18   1   6         25.13         29.83         1.84 o
 -17   1   6          0.00         -0.24         0.89 o
 -16   1   6         57.72         63.64         2.16 o
 -15   1   6        170.98        164.78         3.42 o
 -14   1   6        114.60        120.51         3.00 o
 -13   1   6        255.03        239.57         3.19 o
 -12   1   6        225.44        205.04         2.74 o
 -11   1   6         14.59         12.78         0.61 o
 -10   1   6         14.31         13.27         0.72 o
  -9   1   6          0.03          0.20         0.22 o
  -8   1   6         52.80         66.79         1.26 o
  -7   1   6       2270.34       2525.52        21.02 o
  -6   1   6        187.52        204.89         1.99 o
  -5   1   6       1762.96       1762.89        14.26 o
  -4   1   6        780.69        784.00         6.45 o
  -3   1   6        353.90        357.77         3.07 o
  -2   1   6         64.72         82.35         1.02 o
  -1   1   6         14.42         18.77         0.62 o
   0   1   6         36.04         71.79         0.96 o
   1   1   6        399.24        435.69         3.82 o
   2   1   6         30.36         39.60         0.77 o
   3   1   6        672.72        673.70         5.82 o
   4   1   6        795.67        835.60         8.30 o
   5   1   6       1556.99       1654.42        13.64 o
   6   1   6         34.55         37.90         0.89 o
   7   1   6        249.95        273.32         2.83 o
   8   1   6          1.52          2.42         0.45 o
   9   1   6        145.40        153.63         2.40 o
  10   1   6         87.94         96.98         1.91 o
  11   1   6        109.56        115.19         3.77 o
  12   1   6         47.61         45.63         2.19 o
  13   1   6         18.26         20.67         1.68 o
  14   1   6         33.71         36.56         2.12 o
  15   1   6          1.84          2.77         1.21 o
 -19   2   6         11.88         13.26         1.58 o
 -18   2   6         20.73         22.28         1.73 o
 -17   2   6         42.51         37.40         1.94 o
 -16   2   6         19.12         18.25         1.20 o
 -15   2   6         28.30         30.16         1.25 o
 -14   2   6         23.16         14.69         0.91 o
 -13   2   6         18.11         14.26         0.88 o
 -12   2   6         26.29         30.32         1.08 o
 -11   2   6          1.51          1.33         0.47 o
 -10   2   6         30.72         21.20         0.81 o
  -9   2   6        193.86        210.21         2.42 o
  -8   2   6        470.32        516.05         4.58 o
  -7   2   6         25.54         36.38         0.72 o
  -6   2   6        356.09        335.30         3.05 o
  -5   2   6        528.67        526.89         4.54 o
  -4   2   6         63.61         84.27         1.03 o
  -3   2   6        339.96        389.74         3.71 o
  -2   2   6         82.06         71.29         1.00 o
  -1   2   6         68.23         79.66         1.08 o
   0   2   6       1052.40       1132.84        10.01 o
   1   2   6       1835.12       1904.46        16.49 o
   2   2   6       3589.25       3796.16        30.50 o
   3   2   6       5880.96       6017.35        48.60 o
   4   2   6        348.57        323.81         3.13 o
   5   2   6          9.69         11.87         0.52 o
   6   2   6          3.15          1.65         0.45 o
   7   2   6         17.58         19.42         1.03 o
   8   2   6        431.07        427.93         5.10 o
   9   2   6        182.75        209.60         3.05 o
  10   2   6        329.46        340.30         4.35 o
  11   2   6        130.12        132.07         2.41 o
  12   2   6         81.66         80.32         2.20 o
  13   2   6        112.15        116.56         2.95 o
  14   2   6         11.39         11.43         1.45 o
 -18   3   6          0.39          1.37         1.30 o
 -17   3   6          0.38         -0.17         0.75 o
 -16   3   6         37.64         39.99         1.54 o
 -15   3   6          5.14         13.86         1.02 o
 -14   3   6         26.51         20.01         1.07 o
 -13   3   6         45.05         50.55         1.46 o
 -12   3   6         96.69         90.05         2.30 o
 -11   3   6        418.19        363.76         4.27 o
 -10   3   6         58.29         69.66         1.41 o
  -9   3   6        115.15        115.89         1.82 o
  -8   3   6          0.00          0.22         0.34 o
  -7   3   6         13.19         16.38         0.56 o
  -6   3   6         37.38         37.35         0.74 o
  -5   3   6        594.81        618.58         5.37 o
  -4   3   6         12.13         28.09         0.88 o
  -3   3   6         32.62         29.13         0.74 o
  -2   3   6         52.45         53.28         0.91 o
  -1   3   6         27.99         33.00         0.87 o
   0   3   6        581.15        626.09         6.91 o
   1   3   6        386.99        426.23         4.21 o
   2   3   6        158.13        171.61         2.06 o
   3   3   6          6.06         45.39         3.13 o
   4   3   6         58.41         49.83         1.25 o
   5   3   6          2.13          0.78         0.58 o
   7   3   6         32.00         36.86         1.46 o
   8   3   6         62.20         53.09         1.70 o
   9   3   6        237.43        237.27         3.85 o
  10   3   6        128.19        139.05         3.12 o
  11   3   6         11.39         10.82         1.41 o
  12   3   6          8.41         13.30         1.31 o
  13   3   6          2.41         -0.86         0.86 o
  14   3   6         51.26         44.90         2.46 o
 -17   4   6          7.64         12.79         1.27 o
 -16   4   6          0.00         -0.79         0.79 o
 -15   4   6          6.95          9.49         1.30 o
 -14   4   6         87.08         94.33         2.46 o
 -13   4   6         17.93         14.92         1.03 o
 -12   4   6         25.00         20.69         1.41 o
 -11   4   6          0.07         -0.02         0.65 o
 -10   4   6        183.07        182.08         2.89 o
  -9   4   6         80.52         72.19         1.65 o
  -8   4   6          3.37          3.41         0.65 o
  -7   4   6         67.96         67.64         1.52 o
  -6   4   6        161.52        162.59         2.30 o
  -5   4   6         80.70         93.29         1.47 o
  -4   4   6          0.32          0.62         0.42 o
  -3   4   6         91.07         96.96         1.47 o
  -2   4   6         93.37         91.43         1.63 o
  -1   4   6         25.91         20.68         0.86 o
   0   4   6         79.78         73.71         1.42 o
   1   4   6          3.84          3.67         0.58 o
   2   4   6          1.31          2.15         0.61 o
   3   4   6        100.38         95.01         1.92 o
   4   4   6         98.11        104.61         3.11 o
   5   4   6          0.34         -0.93         1.13 o
   6   4   6          1.89          1.91         0.86 o
   7   4   6          6.15          7.07         1.19 o
   8   4   6         41.08         39.82         2.23 o
   9   4   6         98.80         94.80         2.59 o
  10   4   6         32.54         33.25         1.85 o
  11   4   6          1.73          0.65         1.02 o
  12   4   6          6.54          7.58         1.31 o
 -15   5   6          5.89          6.81         1.15 o
 -14   5   6         19.22         19.22         1.43 o
 -13   5   6         23.96         19.45         1.52 o
 -12   5   6         26.98         20.14         1.35 o
 -11   5   6        176.80        173.71         3.38 o
 -10   5   6         17.52         14.45         1.15 o
  -9   5   6         17.20         20.77         1.31 o
  -8   5   6        245.91        232.17         3.98 o
  -7   5   6        190.75        186.05         4.12 o
  -6   5   6        728.15        758.04         9.87 o
  -5   5   6        734.97        763.03         9.82 o
  -4   5   6          2.13          2.19         0.70 o
  -3   5   6        154.58        145.59         2.24 o
  -2   5   6         28.50         18.38         0.94 o
  -1   5   6         29.09         29.37         1.14 o
   0   5   6        292.48        268.33         3.47 o
   1   5   6        146.31        126.46         3.45 o
   2   5   6        212.60        202.37         3.70 o
   3   5   6        185.78        168.14         3.36 o
   4   5   6          3.43          2.07         0.93 o
   5   5   6        145.10        132.74         5.17 o
   6   5   6         10.89         12.40         1.26 o
   7   5   6         17.11         15.69         1.41 o
   8   5   6          8.09          7.79         1.21 o
   9   5   6         26.00         30.45         2.60 o
  10   5   6         20.08         16.50         1.61 o
 -12   6   6         10.85         19.43         1.57 o
 -11   6   6          3.45          4.02         0.98 o
 -10   6   6          1.81          2.43         0.95 o
  -9   6   6          0.94          0.67         0.81 o
  -8   6   6          1.90          1.03         0.81 o
  -7   6   6         94.84        106.60         2.61 o
  -6   6   6         50.05         52.26         1.87 o
  -5   6   6        193.07        205.82         3.76 o
  -4   6   6        343.85        335.21         5.22 o
  -3   6   6        244.26        254.81         3.91 o
  -2   6   6        145.58        156.78         3.21 o
  -1   6   6         20.61         19.26         1.37 o
   0   6   6          0.04          0.21         0.96 o
   1   6   6         47.46         57.51         1.94 o
   2   6   6          0.12         -0.61         0.86 o
   3   6   6          1.76          3.25         1.02 o
   4   6   6          0.01          0.67         0.86 o
   5   6   6          9.35          7.44         1.21 o
   6   6   6          0.13          1.83         1.06 o
   7   6   6         22.24         23.28         1.71 o
   8   6   6         25.45         31.07         1.98 o
  -8   7   6         31.73         38.46         1.87 o
  -7   7   6          0.31          0.60         1.07 o
  -6   7   6         31.85         37.03         2.77 o
  -5   7   6         13.62         18.33         1.86 o
  -4   7   6         33.76         37.79         2.31 o
  -3   7   6         57.21         67.14         4.66 o
  -2   7   6          3.17          3.20         1.50 o
  -1   7   6         15.05         15.01         1.55 o
   0   7   6          5.75          1.30         1.13 o
   1   7   6          2.52          2.88         1.06 o
   2   7   6         28.42         31.45         1.84 o
   3   7   6          0.09         -0.54         1.02 o
 -19   0   7         50.91         52.71         3.18 o
 -17   0   7         28.22         31.63         4.89 o
 -15   0   7        227.85        214.44         5.73 o
 -13   0   7       3682.13       3558.53        52.55 o
 -11   0   7        149.80        158.12         2.57 o
  -9   0   7          5.12          2.45         0.42 o
  -7   0   7       1716.04       2005.68        22.83 o
  -5   0   7        621.34        638.64         7.53 o
  -3   0   7          8.42         12.87         0.51 o
  -1   0   7        137.62        156.02         4.08 o
   1   0   7        812.27        809.57         9.58 o
   3   0   7          1.84          1.37         0.39 o
   5   0   7          3.47          0.47         0.46 o
   9   0   7         24.64         20.21         1.38 o
  11   0   7        176.08        162.46         5.17 o
  13   0   7         26.76         33.56         2.90 o
 -19   1   7         14.29         14.88         1.56 o
 -18   1   7          1.77          2.86         1.03 o
 -17   1   7         85.55         81.02         2.60 o
 -16   1   7        603.47        591.32         8.49 o
 -15   1   7          2.02          2.35         0.74 o
 -14   1   7        718.22        696.13         7.47 o
 -13   1   7       1724.80       1742.90        16.90 o
 -12   1   7          6.47          9.10         0.69 o
 -11   1   7        139.29        131.60         1.75 o
 -10   1   7         11.71         12.92         0.91 o
  -9   1   7         10.16          9.57         0.43 o
  -8   1   7        485.40        453.70         4.05 o
  -7   1   7         34.08         42.26         0.72 o
  -6   1   7       1850.70       1964.55        15.87 o
  -5   1   7       5750.47       6057.21        54.19 o
  -4   1   7          6.97          8.59         0.37 o
  -3   1   7        607.45        544.78         4.89 o
  -2   1   7        111.68         96.62         1.15 o
  -1   1   7        161.66        148.55         1.66 o
   0   1   7        642.06        661.52         5.60 o
   1   1   7        135.42        164.84         1.73 o
   2   1   7          0.02          4.18         0.34 o
   3   1   7          7.65          6.44         0.44 o
   4   1   7         11.16         11.72         0.73 o
   5   1   7         49.18         56.74         1.07 o
   6   1   7          7.61          6.77         0.50 o
   7   1   7         36.93         38.83         1.05 o
   8   1   7         44.14         46.20         1.31 o
   9   1   7          0.20          0.02         0.56 o
  10   1   7         31.06         34.67         1.38 o
  11   1   7          0.71         -0.22         0.77 o
  12   1   7         17.82         17.65         2.60 o
  13   1   7         35.31         38.33         2.12 o
  14   1   7         19.03         14.06         1.64 o
 -19   2   7          0.49          1.17         1.19 o
 -18   2   7          3.72          5.14         1.15 o
 -17   2   7          1.44          1.30         0.94 o
 -16   2   7         80.97         77.46         2.15 o
 -15   2   7        102.82        102.75         2.30 o
 -14   2   7          5.65          5.93         0.72 o
 -13   2   7         10.08         12.77         0.81 o
 -12   2   7        681.29        624.27         6.70 o
 -11   2   7        286.49        292.03         3.57 o
 -10   2   7          3.97          6.42         0.44 o
  -9   2   7        181.89        198.44         2.32 o
  -8   2   7        214.53        216.44         2.23 o
  -7   2   7        111.50         83.33         1.11 o
  -6   2   7        285.74        283.42         2.68 o
  -5   2   7        124.27        151.81         1.61 o
  -4   2   7        153.32        156.18         1.72 o
  -3   2   7       1377.17       1417.57        13.44 o
  -2   2   7          3.88          3.29         0.38 o
  -1   2   7          4.34          3.67         0.48 o
   0   2   7        688.02        684.86         5.83 o
   1   2   7         98.58         83.66         1.07 o
   2   2   7        164.92        204.32         2.46 o
   3   2   7       2927.48       3048.94        24.57 o
   4   2   7        648.18        721.70         6.32 o
   5   2   7        566.88        563.14         5.52 o
   6   2   7          6.34          4.29         0.49 o
   7   2   7          5.63          8.41         0.73 o
   8   2   7          8.45         13.35         0.90 o
   9   2   7          1.91          0.50         0.99 o
  10   2   7        580.11        602.72         7.32 o
  11   2   7        180.30        176.98         2.94 o
  12   2   7         60.97         55.81         3.28 o
  13   2   7         14.28         12.52         2.74 o
  14   2   7          0.14          0.72         1.96 o
 -18   3   7          9.75          7.73         1.78 o
 -17   3   7         49.46         45.17         1.61 o
 -16   3   7         31.05         34.49         1.58 o
 -15   3   7        118.29        106.34         2.15 o
 -14   3   7        114.97        101.06         2.17 o
 -13   3   7          5.57          2.78         0.66 o
 -12   3   7         76.85         62.37         1.70 o
 -11   3   7        151.76        114.43         1.97 o
 -10   3   7         20.57         20.65         0.96 o
  -9   3   7        590.69        553.78         6.33 o
  -8   3   7        119.64        114.98         1.57 o
  -7   3   7         42.10         38.38         0.82 o
  -6   3   7         13.71          6.71         0.46 o
  -5   3   7        321.54        359.37         3.60 o
  -4   3   7         65.39         79.22         1.19 o
  -3   3   7        350.40        414.08         4.07 o
  -2   3   7        166.83        161.29         2.15 o
  -1   3   7         20.21         11.90         0.58 o
   0   3   7         28.10         32.20         0.90 o
   1   3   7        192.85        215.36         2.64 o
   2   3   7         41.11         36.67         0.97 o
   3   3   7        142.88        131.96         1.93 o
   4   3   7         12.71         13.18         0.85 o
   5   3   7         87.32         92.18         2.28 o
   6   3   7         31.86         31.66         1.55 o
   7   3   7        193.61        187.92         3.55 o
   8   3   7          3.89          5.24         1.36 o
   9   3   7        131.49        127.70         2.98 o
  10   3   7         17.09         20.93         1.51 o
  11   3   7         11.93         15.42         1.37 o
  12   3   7          8.44          5.89         1.11 o
  13   3   7         12.87         15.04         1.72 o
 -17   4   7          0.57          0.11         0.91 o
 -16   4   7          5.93          3.72         0.94 o
 -15   4   7         41.57         30.10         1.53 o
 -14   4   7         41.93         39.75         1.62 o
 -13   4   7         18.71         19.64         1.31 o
 -12   4   7        360.30        329.59         4.60 o
 -11   4   7        236.80        216.19         3.89 o
 -10   4   7        580.29        559.74         6.77 o
  -9   4   7          0.42          2.25         0.72 o
  -8   4   7         53.23         65.08         1.79 o
  -7   4   7        334.12        326.00         4.97 o
  -6   4   7        417.18        381.62         4.86 o
  -5   4   7        105.83        102.79         1.74 o
  -4   4   7          0.23          0.34         0.50 o
  -3   4   7        151.48        139.28         2.06 o
  -2   4   7          2.32          3.14         0.52 o
  -1   4   7         92.29         86.27         1.72 o
   0   4   7         41.14         31.49         1.03 o
   1   4   7         76.14         82.88         1.56 o
   2   4   7        109.29         99.29         1.98 o
   3   4   7          0.02         -0.39         0.61 o
   4   4   7          1.32          1.65         0.82 o
   5   4   7         26.11         23.12         1.64 o
   6   4   7         97.20         79.24         2.28 o
   7   4   7         38.15         42.07         1.96 o
   8   4   7         37.31         38.22         1.90 o
   9   4   7          3.72          6.48         1.11 o
  10   4   7         15.59         12.89         1.31 o
  11   4   7          9.89         10.74         1.41 o
  12   4   7         18.71         19.67         1.71 o
 -15   5   7          0.37         -0.57         0.95 o
 -14   5   7          0.18         -0.16         0.92 o
 -13   5   7         21.09         19.90         1.39 o
 -12   5   7         65.54         65.83         2.77 o
 -11   5   7         14.02          8.58         1.02 o
 -10   5   7          8.24          9.03         0.98 o
  -9   5   7          0.19          0.87         0.72 o
  -8   5   7        427.02        442.43         6.34 o
  -7   5   7         88.16         88.61         2.18 o
  -6   5   7        652.22        648.41         8.60 o
  -5   5   7          3.15          4.17         0.76 o
  -4   5   7         47.26         42.47         1.26 o
  -3   5   7         27.49         20.43         0.97 o
  -2   5   7         63.39         56.10         1.34 o
  -1   5   7          4.11          4.11         0.64 o
   0   5   7        330.52        297.18         3.76 o
   1   5   7          3.94          2.77         0.76 o
   2   5   7          2.83          0.21         0.82 o
   3   5   7         40.09         32.41         1.81 o
   4   5   7         22.97         20.25         1.41 o
   5   5   7          5.51          4.46         1.24 o
   6   5   7          0.53         -0.86         0.86 o
   7   5   7         37.28         40.38         2.00 o
   8   5   7         15.19         14.59         1.46 o
   9   5   7          0.39          1.26         1.06 o
  10   5   7         12.75          9.19         1.37 o
 -12   6   7         23.18         29.98         1.74 o
 -11   6   7          2.74          2.32         0.98 o
 -10   6   7         19.07         21.60         1.43 o
  -9   6   7          0.38          0.27         1.36 o
  -8   6   7          1.00          0.90         0.92 o
  -7   6   7        114.63        117.26         4.29 o
  -6   6   7         22.60         21.41         1.41 o
  -5   6   7         80.94         93.20         2.42 o
  -4   6   7        337.09        350.25         5.37 o
  -3   6   7        120.59        126.72         2.53 o
  -2   6   7         36.75         42.24         1.57 o
  -1   6   7          2.67          1.33         0.79 o
   0   6   7         80.92         79.05         2.71 o
   1   6   7         94.92         88.99         2.48 o
   2   6   7        110.53        111.54         3.38 o
   3   6   7         14.32         18.19         1.49 o
   4   6   7         93.95         85.28         2.53 o
   5   6   7         67.66         84.27         2.61 o
   6   6   7         24.30         20.52         1.65 o
   7   6   7          8.41          7.77         1.37 o
  -8   7   7          5.34          9.69         1.38 o
  -7   7   7          4.33          7.85         1.11 o
  -6   7   7         24.18         28.10         1.74 o
  -5   7   7          5.75          7.80         1.58 o
  -4   7   7          1.48          2.65         1.06 o
  -3   7   7          0.01          1.83         1.45 o
  -2   7   7         31.49         28.27         2.34 o
  -1   7   7         20.82         17.08         2.89 o
   0   7   7          2.89          1.08         0.98 o
   1   7   7          0.36          1.19         1.06 o
   2   7   7         11.82         14.94         1.51 o
 -20   0   8        124.25        159.35         5.55 o
 -18   0   8          4.09          6.92         1.66 o
 -16   0   8          4.97          6.75         1.59 o
 -14   0   8        670.81        654.26        12.37 o
 -12   0   8        284.70        278.81         4.01 o
 -10   0   8        157.39        138.27         2.26 o
  -8   0   8         91.58        120.31         1.97 o
  -6   0   8       1014.39       1127.36        13.10 o
  -4   0   8        579.52        617.80         7.33 o
  -2   0   8        205.70        192.25         2.96 o
   0   0   8        759.34        811.34        14.00 o
   2   0   8         52.10         72.92         1.46 o
   4   0   8        113.36        125.01         2.20 o
   6   0   8         53.46         48.63         1.47 o
  10   0   8         21.40         22.59         2.24 o
  12   0   8          0.04          1.89         1.36 o
  14   0   8         10.75          6.18         2.35 o
 -20   1   8          3.18         -0.16         1.09 o
 -19   1   8          0.33          2.20         1.09 o
 -18   1   8          9.49          7.68         1.15 o
 -17   1   8          2.73          2.97         0.92 o
 -16   1   8         26.81         26.55         2.49 o
 -15   1   8        177.13        178.58         3.00 o
 -14   1   8        108.76        106.18         2.37 o
 -13   1   8          0.71          1.39         0.53 o
 -12   1   8        388.71        361.74         3.82 o
 -11   1   8        275.35        270.32         2.97 o
 -10   1   8         64.35         51.70         0.88 o
  -9   1   8        166.09        175.35         1.88 o
  -8   1   8          0.27          5.24         0.38 o
  -7   1   8        163.82        138.14         1.51 o
  -6   1   8        145.71        134.54         1.45 o
  -5   1   8        579.21        668.00         5.65 o
  -4   1   8       1272.53       1320.61        11.49 o
  -3   1   8         35.61         21.43         0.62 o
  -2   1   8         86.27         77.36         1.04 o
  -1   1   8       1184.87       1142.33         9.37 o
   0   1   8         32.30         23.10         0.59 o
   1   1   8        331.32        346.06         3.21 o
   2   1   8        447.15        459.96         4.52 o
   3   1   8       2017.33       2046.13        16.70 o
   4   1   8        364.15        374.74         4.90 o
   5   1   8         14.05         15.77         0.74 o
   6   1   8        130.43        134.83         2.14 o
   7   1   8        477.28        502.53         6.04 o
   8   1   8          2.57          2.92         0.62 o
   9   1   8        123.52        122.73         3.00 o
  10   1   8         43.05         46.20         1.86 o
  11   1   8          0.09          0.96         0.88 o
  12   1   8        270.75        268.97         5.21 o
  13   1   8        156.24        156.20         4.34 o
 -19   2   8          0.07         -0.97         1.24 o
 -18   2   8         20.98         19.66         1.58 o
 -17   2   8         14.48         12.44         1.24 o
 -16   2   8          4.29          5.84         0.85 o
 -15   2   8         11.24         11.26         0.88 o
 -14   2   8         43.07         41.26         1.37 o
 -13   2   8        141.51        132.87         2.19 o
 -12   2   8          1.80          1.32         0.53 o
 -11   2   8          0.14         -0.46         0.46 o
 -10   2   8          0.00          0.38         0.37 o
  -9   2   8         39.00         38.38         0.77 o
  -8   2   8         35.19         37.15         0.79 o
  -7   2   8         46.05         60.88         0.98 o
  -6   2   8        539.39        580.50         5.02 o
  -5   2   8         74.51         64.83         0.89 o
  -4   2   8          6.15         10.65         0.54 o
  -3   2   8          0.45          0.78         0.32 o
  -2   2   8        379.41        341.71         4.09 o
  -1   2   8         30.02         27.97         0.78 o
   0   2   8         10.04         13.12         0.76 o
   1   2   8         53.50         59.66         1.15 o
   2   2   8       1781.48       1844.02        16.15 o
   3   2   8        453.64        484.19         4.74 o
   4   2   8          4.73          5.77         0.52 o
   5   2   8       1311.79       1254.37        13.36 o
   6   2   8        117.27        119.35         1.91 o
   7   2   8         66.14         64.36         1.65 o
   8   2   8        143.59        140.17         2.97 o
   9   2   8         52.92         44.42         1.92 o
  10   2   8        387.41        394.06         6.11 o
  11   2   8         92.16         98.21         2.69 o
  12   2   8         14.73         15.90         3.13 o
  13   2   8          0.82         -0.78         2.74 o
 -18   3   8         25.09         29.39         1.82 o
 -17   3   8         11.78         10.62         1.09 o
 -16   3   8         14.30         10.29         1.03 o
 -15   3   8         55.51         59.55         1.89 o
 -14   3   8         25.11         19.56         1.21 o
 -13   3   8          1.88          1.46         0.71 o
 -12   3   8         54.95         44.10         1.48 o
 -11   3   8          1.81          1.34         0.81 o
 -10   3   8         24.17         25.85         1.26 o
  -9   3   8        100.38         89.04         1.94 o
  -8   3   8         15.13         17.51         0.79 o
  -7   3   8          1.27          3.83         0.57 o
  -6   3   8        778.21        779.90         8.56 o
  -5   3   8         39.02         40.08         0.98 o
  -4   3   8        180.65        169.66         2.25 o
  -3   3   8        694.34        671.02         7.45 o
  -2   3   8        228.47        218.40         2.71 o
  -1   3   8         35.32         41.13         1.01 o
   0   3   8         13.73         13.02         1.02 o
   1   3   8         15.70         20.02         0.76 o
   2   3   8        205.45        222.45         3.02 o
   3   3   8        302.23        332.21         4.64 o
   4   3   8        111.62        112.63         2.13 o
   5   3   8        197.86        175.08         3.45 o
   6   3   8        122.64        117.83         4.63 o
   7   3   8          0.07         -0.96         0.96 o
   8   3   8          2.53          0.78         0.86 o
   9   3   8        108.86        120.51         2.92 o
  10   3   8          1.01          1.06         0.92 o
  11   3   8         77.05         75.08         2.44 o
  12   3   8         19.23         19.89         2.26 o
 -17   4   8         14.45         17.72         1.44 o
 -16   4   8         10.93          9.96         1.19 o
 -15   4   8         50.24         51.09         1.87 o
 -14   4   8         18.72         15.85         1.52 o
 -13   4   8         24.65         19.65         1.29 o
 -12   4   8          1.35          1.09         0.74 o
 -11   4   8          8.31          5.26         0.89 o
 -10   4   8         14.92         22.61         1.23 o
  -9   4   8         33.73         37.15         1.64 o
  -8   4   8        271.18        263.07         4.15 o
  -7   4   8       1536.88       1506.39        16.09 o
  -6   4   8        585.66        584.62         6.85 o
  -5   4   8          4.82          4.95         0.61 o
  -4   4   8        563.31        559.62         5.96 o
  -3   4   8        432.83        425.52         5.14 o
  -2   4   8          6.26          6.26         0.68 o
  -1   4   8         90.05        107.08         1.78 o
   0   4   8         13.86         23.94         1.86 o
   1   4   8        172.80        160.46         2.33 o
   2   4   8         26.54         20.26         1.06 o
   3   4   8        144.07        124.44         2.78 o
   4   4   8         80.87         84.54         2.24 o
   5   4   8         21.20         17.67         2.09 o
   6   4   8          0.09         -0.30         0.86 o
   7   4   8         95.83         96.42         2.68 o
   8   4   8          2.69         12.98         1.26 o
   9   4   8          8.69          8.44         1.21 o
  10   4   8         41.15         45.37         2.14 o
  11   4   8          3.18          1.62         1.06 o
 -15   5   8          0.00          0.73         0.98 o
 -14   5   8          3.76          3.16         1.18 o
 -13   5   8         23.85         27.30         1.62 o
 -12   5   8         69.34         69.87         2.11 o
 -11   5   8         69.31         58.81         2.20 o
 -10   5   8          5.41          4.21         1.24 o
  -9   5   8          3.50          4.33         0.92 o
  -8   5   8          9.33          7.76         1.00 o
  -7   5   8         62.48         62.88         1.85 o
  -6   5   8        141.09        141.07         2.82 o
  -5   5   8          3.34          1.44         0.65 o
  -4   5   8         21.66         21.88         1.03 o
  -3   5   8          0.05          0.91         0.54 o
  -2   5   8         23.83         23.51         1.05 o
  -1   5   8        101.51         90.56         1.79 o
   0   5   8         68.48         55.62         1.95 o
   1   5   8         19.66         19.62         1.41 o
   2   5   8         69.03         47.81         1.89 o
   3   5   8         78.09         66.17         2.26 o
   4   5   8          5.98          5.27         1.04 o
   5   5   8          2.10          4.35         1.02 o
   6   5   8          3.67          2.38         1.02 o
   7   5   8          0.78         -0.10         0.98 o
   8   5   8          0.62          0.39         0.98 o
   9   5   8          8.39          4.82         1.26 o
 -12   6   8         11.05          9.33         1.19 o
 -11   6   8          0.37          0.94         0.92 o
 -10   6   8         15.07         15.10         1.36 o
  -9   6   8         14.02         11.49         1.23 o
  -8   6   8        151.56        157.36         3.90 o
  -7   6   8          6.91          7.06         1.06 o
  -6   6   8          6.12          4.76         1.47 o
  -5   6   8        352.04        362.66         6.78 o
  -4   6   8         35.05         35.34         1.65 o
  -3   6   8         14.15         12.51         1.08 o
  -2   6   8        109.24        103.22         2.36 o
  -1   6   8         39.88         37.44         1.52 o
   0   6   8        135.26        136.36         3.10 o
   1   6   8         10.84         11.14         1.21 o
   2   6   8         19.91         24.81         1.64 o
   3   6   8         84.13         83.20         2.57 o
   4   6   8         17.93         16.61         1.49 o
   5   6   8          4.47          5.28         1.26 o
   6   6   8          0.17         -0.53         1.02 o
  -7   7   8         13.23         16.39         1.46 o
  -6   7   8          3.67          2.87         1.11 o
  -5   7   8         13.02         13.86         1.35 o
  -4   7   8         15.13         11.18         1.21 o
  -3   7   8         46.80         57.04         2.46 o
  -2   7   8        198.05        211.52         5.91 o
  -1   7   8          6.26          9.59         1.61 o
   0   7   8         10.91         13.83         1.39 o
   1   7   8         47.96         49.95         2.28 o
 -19   0   9          1.91          0.85         1.36 o
 -17   0   9         65.82         70.21         3.29 o
 -15   0   9        970.56        953.40        17.37 o
 -13   0   9       1571.66       1564.02        18.52 o
 -11   0   9       4445.84       4306.36        48.94 o
  -9   0   9         55.27         70.49         1.44 o
  -7   0   9         51.96         49.93         1.15 o
  -5   0   9       5501.58       6065.75        69.57 o
  -3   0   9       2668.81       2637.62        30.13 o
  -1   0   9       1291.54       1213.20        14.08 o
   1   0   9         35.94         22.86         0.90 o
   3   0   9        440.06        486.32         6.26 o
   5   0   9        336.87        336.75         5.48 o
   7   0   9         13.14         11.87         1.39 o
   9   0   9         40.69         50.19         1.99 o
  11   0   9         20.55         33.65         2.82 o
  13   0   9          0.83          1.20         1.66 o
 -20   1   9         11.84         15.45         1.81 o
 -19   1   9          3.65          6.12         1.41 o
 -18   1   9         50.01         51.61         2.14 o
 -17   1   9         60.77         65.66         2.22 o
 -16   1   9         27.31         26.75         1.47 o
 -15   1   9         87.11         85.43         1.97 o
 -14   1   9        285.18        281.47         3.58 o
 -13   1   9          6.98          8.80         0.71 o
 -12   1   9       1775.10       1779.13        15.79 o
 -11   1   9          6.36          4.61         0.41 o
 -10   1   9        401.71        344.08         3.27 o
  -9   1   9         15.70         12.77         0.50 o
  -8   1   9          0.31          3.92         0.34 o
  -7   1   9        111.01        115.00         1.34 o
  -6   1   9        219.48        262.16         2.52 o
  -5   1   9        419.82        463.31         4.00 o
  -4   1   9        163.14        155.64         1.69 o
  -3   1   9        245.46        232.38         2.37 o
  -2   1   9        368.48        374.77         3.62 o
  -1   1   9          8.13          3.42         0.32 o
   0   1   9        104.06        100.11         1.25 o
   1   1   9          0.80          0.68         0.29 o
   2   1   9         11.42         11.74         0.55 o
   3   1   9        522.80        556.53         5.42 o
   4   1   9        363.23        376.28         3.66 o
   5   1   9         12.06         10.91         0.62 o
   6   1   9         36.45         36.31         1.07 o
   7   1   9          1.08          0.69         0.67 o
   8   1   9         17.08         20.30         1.26 o
   9   1   9         40.93         44.42         1.86 o
  10   1   9         80.13         82.22         2.53 o
  11   1   9         38.84         53.92         2.60 o
  12   1   9        138.62        152.04         4.26 o
  13   1   9         73.30         71.72         3.35 o
 -19   2   9          0.26          0.43         1.01 o
 -18   2   9          8.74          8.83         1.21 o
 -17   2   9         29.03         23.70         1.37 o
 -16   2   9         28.83         25.81         1.22 o
 -15   2   9          3.29          3.09         0.79 o
 -14   2   9        395.56        375.69         4.59 o
 -13   2   9         97.69        103.64         2.07 o
 -12   2   9         20.15         22.48         0.94 o
 -11   2   9          6.80          6.62         0.60 o
 -10   2   9        112.46        124.04         1.73 o
  -9   2   9         37.25         27.80         0.83 o
  -8   2   9        116.31        114.23         1.41 o
  -7   2   9         26.68         29.29         0.68 o
  -6   2   9          2.01          3.75         0.48 o
  -5   2   9         79.33         70.28         1.22 o
  -4   2   9          3.56          4.70         0.61 o
  -3   2   9        102.99         98.00         1.92 o
  -2   2   9         33.17         31.72         0.84 o
  -1   2   9         52.16         54.75         1.13 o
   0   2   9         27.20         25.84         0.82 o
   1   2   9        249.41        241.21         3.17 o
   2   2   9          8.25          8.52         0.57 o
   3   2   9        217.46        213.46         2.73 o
   4   2   9         29.22         29.58         1.00 o
   5   2   9        163.82        148.73         3.52 o
   6   2   9          0.28          0.95         0.69 o
   7   2   9         80.85         79.01         2.20 o
   8   2   9         52.33         55.01         1.94 o
   9   2   9          6.03          7.13         1.11 o
  10   2   9         49.97         54.20         2.49 o
  11   2   9          6.26          3.91         1.29 o
  12   2   9         27.12         25.24         1.95 o
 -18   3   9          0.01          3.05         1.18 o
 -17   3   9        124.05        133.03         4.01 o
 -16   3   9          6.49          2.18         1.19 o
 -15   3   9         52.47         43.62         1.78 o
 -14   3   9         98.64         98.55         2.60 o
 -13   3   9        315.37        267.85         4.28 o
 -12   3   9         23.09         31.23         2.09 o
 -11   3   9          1.84          1.32         0.69 o
 -10   3   9        338.89        331.73         5.00 o
  -9   3   9        170.49        178.03         2.71 o
  -8   3   9          7.37          6.30         0.61 o
  -7   3   9          3.11          1.96         0.45 o
  -6   3   9         63.17         65.15         1.29 o
  -5   3   9         33.66         28.80         0.90 o
  -4   3   9        994.10       1025.62        10.09 o
  -3   3   9         35.04         55.33         1.16 o
  -2   3   9         78.17         86.94         1.51 o
  -1   3   9        182.48        182.32         2.54 o
   0   3   9         47.49         63.75         1.30 o
   1   3   9        230.98        217.50         2.86 o
   2   3   9        136.21        121.36         1.95 o
   3   3   9        176.52        200.01         5.46 o
   4   3   9        624.57        605.23         7.22 o
   5   3   9        820.11        770.32        17.49 o
   7   3   9          0.15         -0.46         0.86 o
   8   3   9         40.92         41.29         1.90 o
   9   3   9         71.96         68.12         2.24 o
  10   3   9          1.46          2.30         1.09 o
  11   3   9         34.33         33.10         2.15 o
 -17   4   9         26.11         26.52         1.59 o
 -16   4   9          8.70          5.18         0.98 o
 -15   4   9         37.25         38.06         1.78 o
 -14   4   9         36.92         37.73         1.67 o
 -13   4   9          1.60          1.45         0.74 o
 -12   4   9        292.60        270.94         4.52 o
 -11   4   9          0.30          0.30         0.72 o
 -10   4   9        177.32        162.32         4.35 o
  -9   4   9        117.82        115.11         2.46 o
  -8   4   9         79.56         67.74         1.86 o
  -7   4   9        223.46        223.28         3.74 o
  -6   4   9        457.42        460.63         5.07 o
  -5   4   9        443.94        449.31         5.00 o
  -4   4   9        527.33        500.24         5.48 o
  -3   4   9        522.60        515.27         6.68 o
  -2   4   9         16.64         21.00         0.91 o
  -1   4   9          9.59          7.46         0.73 o
   0   4   9        178.15        160.04         2.37 o
   1   4   9         35.35         27.44         1.03 o
   2   4   9        114.74        101.75         2.07 o
   3   4   9          0.86          1.15         0.82 o
   4   4   9         43.04         37.97         2.09 o
   5   4   9        112.91         99.38         2.63 o
   6   4   9         32.97         33.31         1.86 o
   7   4   9          2.99          2.15         1.02 o
   8   4   9          4.16          3.82         1.15 o
   9   4   9         13.00         11.80         1.41 o
  10   4   9         22.19         23.78         1.69 o
 -15   5   9          4.28          6.05         1.47 o
 -14   5   9          0.39         -0.14         0.84 o
 -13   5   9          4.15          5.21         0.98 o
 -12   5   9          0.03         -0.15         0.74 o
 -11   5   9        215.03        197.68         3.73 o
 -10   5   9          0.42          1.11         0.85 o
  -9   5   9         63.76         57.51         1.86 o
  -8   5   9          2.85          4.94         0.90 o
  -7   5   9         15.05         15.30         1.11 o
  -6   5   9         30.38         27.65         1.29 o
  -5   5   9          0.84          0.00         0.61 o
  -4   5   9          3.97          4.01         0.71 o
  -3   5   9         25.15         24.55         1.66 o
  -2   5   9         13.11         16.14         0.93 o
  -1   5   9         10.52          8.32         0.78 o
   0   5   9         43.90         35.97         1.91 o
   1   5   9         12.21         12.48         1.21 o
   2   5   9        214.47        192.41         3.74 o
   3   5   9         12.77         16.13         1.41 o
   4   5   9          4.44          4.48         1.06 o
   5   5   9          2.33          2.90         1.12 o
   6   5   9         54.12         52.39         2.23 o
   7   5   9          0.52          0.70         0.98 o
   8   5   9          9.91         16.57         1.65 o
 -12   6   9          0.83          1.37         0.96 o
 -11   6   9          7.38          9.39         1.15 o
 -10   6   9         29.92         26.34         1.55 o
  -9   6   9          4.92          7.93         1.11 o
  -8   6   9         21.33         20.82         1.46 o
  -7   6   9          0.56          0.74         0.86 o
  -6   6   9         63.70         66.73         2.18 o
  -5   6   9         34.94         32.06         1.61 o
  -4   6   9          1.61          2.57         0.81 o
  -3   6   9         27.27         36.03         1.49 o
  -2   6   9          4.71          7.41         1.13 o
  -1   6   9          2.61          1.52         0.86 o
   0   6   9          3.56          1.92         1.03 o
   1   6   9          9.57          9.37         1.21 o
   2   6   9         16.77         20.47         1.59 o
   3   6   9         90.15         89.36         2.68 o
   4   6   9         23.16         20.06         1.61 o
   5   6   9          2.78          6.63         1.21 o
  -5   7   9        297.58        354.15         6.27 o
  -4   7   9          0.39         -0.47         1.49 o
  -3   7   9         79.74         88.62         3.73 o
  -2   7   9        130.12        124.82         3.73 o
 -20   0  10         22.75         19.15         3.33 o
 -18   0  10         25.13         30.91         2.53 o
 -16   0  10         77.81         80.13         3.18 o
 -14   0  10       1560.08       1602.67        25.10 o
 -12   0  10       1718.28       1702.04        19.94 o
 -10   0  10         26.42         46.57         1.48 o
  -8   0  10         76.13         91.68         1.92 o
  -6   0  10        717.54        706.52         8.46 o
  -4   0  10        958.87       1000.99        11.68 o
  -2   0  10        363.00        400.97         5.17 o
   0   0  10        318.23        296.10         7.72 o
   2   0  10          1.79          1.91         0.51 o
   4   0  10          0.56          0.68         0.59 o
   6   0  10        255.33        261.86         5.67 o
   8   0  10         87.99         92.67         2.68 o
  10   0  10          1.55         10.56         2.35 o
  12   0  10        140.77        140.08         6.65 o
 -19   1  10          0.77          0.18         1.24 o
 -18   1  10          0.56          0.44         0.94 o
 -17   1  10          6.78          9.48         1.15 o
 -16   1  10         27.95         23.53         1.20 o
 -15   1  10         65.91         64.30         1.75 o
 -14   1  10          0.37          0.58         0.53 o
 -13   1  10         30.66         27.28         1.05 o
 -12   1  10        717.05        762.47         7.29 o
 -11   1  10        194.84        183.66         2.32 o
 -10   1  10         37.06         54.62         0.99 o
  -9   1  10        258.85        275.45         2.72 o
  -8   1  10          7.39          2.67         0.34 o
  -7   1  10         12.44         10.80         0.45 o
  -6   1  10         34.28         33.67         0.65 o
  -5   1  10        110.06        103.57         1.48 o
  -4   1  10        331.40        302.34         3.25 o
  -3   1  10        104.88        110.04         1.40 o
  -2   1  10         82.18         79.52         1.14 o
  -1   1  10          4.54          6.91         0.41 o
   0   1  10         12.31         11.79         0.62 o
   1   1  10          7.40          8.01         0.49 o
   2   1  10         42.89         40.92         0.94 o
   3   1  10        139.69        162.15         2.09 o
   4   1  10        300.85        329.80         3.88 o
   5   1  10        224.75        227.02         2.72 o
   6   1  10          2.95          0.86         0.57 o
   7   1  10          4.13          4.79         0.66 o
   8   1  10         32.16         36.56         2.14 o
   9   1  10         23.60         27.21         1.75 o
  10   1  10          4.36          4.73         1.20 o
  11   1  10        150.01        137.74         8.22 o
  12   1  10        181.23        188.21        10.17 o
 -19   2  10         20.61         30.02         3.24 o
 -18   2  10         31.46         30.44         1.79 o
 -17   2  10          2.10          3.06         1.10 o
 -16   2  10         37.08         42.53         1.40 o
 -15   2  10          0.58          0.51         0.64 o
 -14   2  10          1.72          3.84         0.66 o
 -13   2  10          5.26          5.68         0.76 o
 -12   2  10         33.90         33.93         1.11 o
 -11   2  10       1046.00       1022.20        10.13 o
 -10   2  10        180.56        164.68         3.88 o
  -9   2  10          7.18          6.72         0.52 o
  -8   2  10          3.03          5.33         0.55 o
  -7   2  10         54.63         50.22         1.11 o
  -6   2  10          1.86          3.18         0.44 o
  -5   2  10         47.50         38.91         1.45 o
  -4   2  10         40.10         50.32         1.06 o
  -3   2  10          6.42         10.11         0.57 o
  -2   2  10          0.53          1.28         0.38 o
  -1   2  10          0.06          1.93         0.40 o
   0   2  10         14.42         11.00         0.64 o
   1   2  10         18.88         13.82         0.73 o
   2   2  10        155.21        149.29         2.20 o
   3   2  10        329.93        329.83         4.02 o
   4   2  10         39.62         30.09         1.08 o
   5   2  10         40.75         40.19         1.32 o
   6   2  10          2.44          1.16         0.74 o
   7   2  10        123.51        117.12         2.77 o
   8   2  10         64.38         65.80         2.14 o
   9   2  10          2.52          2.45         0.95 o
  10   2  10        124.51        137.16         3.17 o
  11   2  10         12.33         13.01         1.55 o
 -18   3  10          0.39          0.89         1.08 o
 -17   3  10         12.75         18.04         1.75 o
 -16   3  10         22.62         22.88         1.38 o
 -15   3  10          0.79          0.62         0.76 o
 -14   3  10        136.75        111.95         2.50 o
 -13   3  10         26.05         20.12         1.17 o
 -12   3  10        150.97        131.55         2.66 o
 -11   3  10          0.14          1.13         1.02 o
 -10   3  10        134.89        111.40         2.34 o
  -9   3  10         15.26         11.81         0.81 o
  -8   3  10        382.17        386.30         4.78 o
  -7   3  10        711.77        705.81         7.21 o
  -6   3  10         93.13         91.52         1.59 o
  -5   3  10        854.32        857.00         9.95 o
  -4   3  10         17.03         17.70         0.96 o
  -3   3  10        312.84        308.06         3.61 o
  -2   3  10         75.13         62.05         1.29 o
  -1   3  10        297.63        298.87         3.53 o
   0   3  10        205.84        188.81         2.57 o
   1   3  10        142.21        141.10         2.13 o
   2   3  10        178.66        168.08         2.43 o
   3   3  10          8.50          9.80         0.81 o
   4   3  10        342.57        336.24         4.58 o
   5   3  10        653.85        616.93         8.60 o
   6   3  10          4.58          2.33         0.89 o
   7   3  10         60.49         51.87         2.09 o
   8   3  10         57.18         62.22         2.28 o
   9   3  10         32.77         36.06         1.89 o
  10   3  10         34.37         31.92         1.89 o
 -17   4  10          6.52          4.75         1.09 o
 -16   4  10          5.42          4.16         0.98 o
 -15   4  10         15.78         11.73         1.19 o
 -14   4  10         15.83         16.16         1.23 o
 -13   4  10        103.77         89.73         2.31 o
 -12   4  10          5.20          2.80         0.82 o
 -11   4  10         27.85         21.61         1.29 o
 -10   4  10        108.35        100.55         2.34 o
  -9   4  10        209.49        197.43         3.45 o
  -8   4  10          7.31          8.77         0.76 o
  -7   4  10        322.68        304.27         4.15 o
  -6   4  10        296.12        291.89         4.05 o
  -5   4  10        532.08        522.41         5.77 o
  -4   4  10       1094.36       1109.97        11.09 o
  -3   4  10         20.18         16.62         0.93 o
  -2   4  10        212.48        201.29         3.59 o
  -1   4  10          5.15          2.64         0.57 o
   0   4  10        171.60        156.41         2.58 o
   1   4  10         53.48         41.65         1.44 o
   2   4  10         34.57         27.68         1.26 o
   3   4  10         17.47         13.65         1.31 o
   4   4  10        226.43        214.64         4.05 o
   5   4  10          6.36          4.46         1.02 o
   6   4  10          0.00         -0.21         0.92 o
   7   4  10         16.75         17.35         1.44 o
   8   4  10         16.26         14.09         2.20 o
   9   4  10          0.44          1.36         1.11 o
 -15   5  10         34.91         42.47         2.94 o
 -14   5  10          0.53          0.75         0.86 o
 -13   5  10          5.46          4.42         0.95 o
 -12   5  10         24.59         23.61         1.46 o
 -11   5  10         34.03         32.39         2.60 o
 -10   5  10         26.07         25.35         1.42 o
  -9   5  10          8.43          6.00         1.07 o
  -8   5  10          2.09          1.72         0.86 o
  -7   5  10          4.13          1.92         0.82 o
  -6   5  10          0.95          0.54         0.70 o
  -5   5  10          2.73          2.60         0.76 o
  -4   5  10         52.58         52.26         1.36 o
  -3   5  10         73.11         68.46         1.57 o
  -2   5  10          0.31         -0.27         0.57 o
  -1   5  10          2.60          2.46         0.64 o
   0   5  10          0.07          1.14         0.70 o
   1   5  10          9.94          8.27         1.09 o
   2   5  10          3.06          0.00         0.82 o
   3   5  10          8.44          8.11         1.11 o
   4   5  10          3.09         -0.02         0.95 o
   5   5  10         31.41         28.73         1.85 o
   6   5  10          0.40          2.74         1.11 o
   7   5  10         10.11         12.74         1.46 o
 -11   6  10         33.57         41.97         1.94 o
 -10   6  10         20.01         16.21         1.39 o
  -9   6  10          7.74         10.13         1.23 o
  -8   6  10          4.91          5.37         1.06 o
  -7   6  10         38.66         36.90         1.79 o
  -6   6  10        168.18        185.92         4.12 o
  -5   6  10         11.90         11.24         1.17 o
  -4   6  10         32.69         31.82         1.93 o
  -3   6  10         26.05         28.32         1.42 o
  -2   6  10         37.69         47.01         2.27 o
  -1   6  10          3.38          6.19         1.17 o
   0   6  10          3.28          2.31         1.02 o
   1   6  10          0.51         -0.10         1.07 o
   2   6  10          0.54          1.36         1.02 o
   3   6  10          0.00         -0.09         1.19 o
   4   6  10          5.35          5.10         1.26 o
 -19   0  11         14.99         13.06         1.88 o
 -17   0  11         64.55         62.60         3.01 o
 -15   0  11        305.84        305.83         6.85 o
 -13   0  11        343.31        355.44         5.06 o
 -11   0  11         77.11         82.49         1.72 o
  -9   0  11          0.35          0.75         0.42 o
  -7   0  11         27.24         30.85         0.92 o
  -5   0  11        704.20        720.09         8.70 o
  -3   0  11       2697.87       2856.34        36.09 o
  -1   0  11         18.29         17.90         0.82 o
   1   0  11         37.90         30.06         1.06 o
   3   0  11        331.07        345.64         6.76 o
   5   0  11       1184.68       1217.65        18.34 o
   7   0  11         33.04         32.92         2.50 o
 -19   1  11         50.79         64.80         3.16 o
 -18   1  11         78.71         85.33         2.48 o
 -17   1  11          0.00          0.33         1.07 o
 -16   1  11          1.25          1.02         0.70 o
 -15   1  11         20.31         21.00         1.02 o
 -14   1  11         14.21         10.36         0.76 o
 -13   1  11        200.17        158.31         2.17 o
 -12   1  11        367.79        340.65         3.66 o
 -11   1  11        938.94        877.45         7.55 o
 -10   1  11       1943.68       2035.09        16.63 o
  -9   1  11         14.58         21.45         0.73 o
  -8   1  11         37.87         44.33         0.89 o
  -7   1  11         71.43         74.64         1.20 o
  -6   1  11        138.64        133.57         1.79 o
  -5   1  11         57.97         68.12         1.08 o
  -4   1  11        281.10        316.27         3.17 o
  -3   1  11        144.84        133.60         1.63 o
  -2   1  11         72.81         65.21         1.08 o
  -1   1  11         10.42          9.13         0.51 o
   0   1  11          0.35          0.15         0.34 o
   1   1  11         25.70         25.81         1.35 o
   2   1  11         65.84         73.14         1.43 o
   3   1  11         72.90         67.38         1.40 o
   4   1  11         26.67         26.16         0.98 o
   5   1  11         11.29         14.87         0.87 o
   6   1  11         30.40         28.02         1.23 o
   7   1  11         22.66         24.32         1.91 o
   8   1  11         11.19          8.84         1.11 o
   9   1  11         10.30         11.43         1.59 o
  10   1  11          1.66          0.67         1.12 o
  11   1  11        125.13        135.00         7.04 o
 -19   2  11         20.56         19.92         2.16 o
 -18   2  11          3.87          4.06         1.36 o
 -17   2  11         70.95         69.65         4.15 o
 -16   2  11          6.33          8.44         1.25 o
 -15   2  11         29.28         23.90         1.52 o
 -14   2  11         29.09         25.65         1.29 o
 -13   2  11          6.36          9.40         0.89 o
 -12   2  11        138.89        113.28         2.37 o
 -11   2  11        778.74        786.07         8.85 o
 -10   2  11          7.94         11.71         0.66 o
  -9   2  11        129.23        109.73         1.87 o
  -8   2  11         56.34         59.49         1.28 o
  -7   2  11         60.55         57.07         1.35 o
  -6   2  11        315.31        289.55         3.70 o
  -5   2  11        666.53        611.80         6.28 o
  -4   2  11         26.97         27.07         0.90 o
  -3   2  11        244.54        242.76         2.93 o
  -2   2  11          9.65          7.45         0.60 o
  -1   2  11          0.16          0.38         0.61 o
   0   2  11         30.94         23.56         0.90 o
   1   2  11          1.45          1.26         0.52 o
   2   2  11         56.22         55.44         1.61 o
   3   2  11         51.19         60.61         1.36 o
   4   2  11         31.29         24.24         1.60 o
   5   2  11         29.96         26.59         1.24 o
   6   2  11         67.69         53.76         2.18 o
   7   2  11          0.30         -0.27         0.85 o
   8   2  11          0.54          0.71         0.92 o
   9   2  11         75.95         79.24         2.46 o
  10   2  11          0.87          2.34         1.11 o
 -18   3  11          3.17          5.55         1.09 o
 -17   3  11          0.66         -0.24         0.80 o
 -16   3  11          0.04          1.07         0.84 o
 -15   3  11          1.40          0.03         0.74 o
 -14   3  11          3.98          6.00         0.95 o
 -13   3  11         83.76         67.41         2.00 o
 -12   3  11          2.06          1.61         0.69 o
 -11   3  11         91.12         73.80         1.94 o
 -10   3  11         21.67         17.16         1.29 o
  -9   3  11         74.16         72.41         1.56 o
  -8   3  11        376.98        347.25         4.01 o
  -7   3  11        122.17        125.68         1.93 o
  -6   3  11         13.95         12.49         0.71 o
  -5   3  11       1350.11       1273.24        12.51 o
  -4   3  11        121.96        117.53         2.62 o
  -3   3  11         18.72         21.53         0.87 o
  -2   3  11        675.43        677.03         7.10 o
  -1   3  11        122.74        109.15         2.48 o
   0   3  11         22.23         18.71         1.08 o
   1   3  11          0.04          0.00         0.52 o
   2   3  11         39.77         48.48         1.27 o
   3   3  11         24.97         22.47         1.16 o
   4   3  11        367.23        338.71         6.09 o
   5   3  11        114.56        106.11         2.64 o
   6   3  11        212.67        192.20         3.95 o
   7   3  11         35.28         27.41         1.65 o
   8   3  11          4.11          3.20         1.06 o
   9   3  11          1.80          1.43         1.11 o
  10   3  11          0.29          0.62         1.06 o
 -16   4  11         79.69         79.54         2.43 o
 -15   4  11          2.95          4.38         0.95 o
 -14   4  11         15.85         10.77         1.15 o
 -13   4  11         20.17         17.52         1.24 o
 -12   4  11         74.97         78.96         2.14 o
 -11   4  11         13.95         14.60         1.15 o
 -10   4  11         63.29         55.46         1.92 o
  -9   4  11         13.32         12.42         1.02 o
  -8   4  11         50.02         46.84         1.67 o
  -7   4  11         14.49         12.27         0.93 o
  -6   4  11        161.56        154.89         2.32 o
  -5   4  11        280.30        269.35         3.42 o
  -4   4  11          6.89          6.38         0.68 o
  -3   4  11        103.54        103.17         2.51 o
  -2   4  11        112.54        104.55         1.87 o
  -1   4  11          4.88          3.66         0.66 o
   0   4  11          1.87          1.98         0.61 o
   1   4  11         47.93         47.74         1.52 o
   2   4  11        116.57        110.21         2.27 o
   3   4  11         95.58         79.64         2.31 o
   4   4  11          1.84          2.44         0.92 o
   5   4  11         38.14         31.04         1.90 o
   6   4  11         55.01         58.93         2.34 o
   7   4  11         24.33         13.43         1.69 o
   8   4  11         26.00         22.45         1.74 o
 -14   5  11          3.07          4.10         0.98 o
 -13   5  11          4.32          4.28         1.30 o
 -12   5  11          3.25          3.88         1.52 o
 -11   5  11         94.51         97.29         2.46 o
 -10   5  11         15.85         19.38         1.35 o
  -9   5  11         58.70         58.20         1.89 o
  -8   5  11          9.91         12.79         1.09 o
  -7   5  11         29.85         30.07         1.55 o
  -6   5  11         66.39         74.00         1.92 o
  -5   5  11          0.67          0.17         0.76 o
  -4   5  11         70.25         71.60         1.67 o
  -3   5  11          0.92          1.25         0.64 o
  -2   5  11          2.36          1.75         0.84 o
  -1   5  11          4.82          3.75         0.77 o
   0   5  11         29.96         27.27         1.40 o
   1   5  11         52.40         50.70         1.96 o
   2   5  11          0.27         -0.48         0.99 o
   3   5  11          5.20          8.77         1.26 o
   4   5  11          0.83          0.68         0.98 o
   5   5  11          6.89          9.09         1.64 o
   6   5  11          2.21          0.69         1.06 o
 -11   6  11          3.84          4.42         1.11 o
 -10   6  11         90.83         94.05         2.65 o
  -9   6  11         54.36         57.66         2.65 o
  -8   6  11         24.09         26.06         1.59 o
  -7   6  11          0.00          1.17         0.92 o
  -6   6  11          7.03          5.23         1.02 o
  -5   6  11         28.73         29.57         1.61 o
  -4   6  11          0.90          1.40         0.85 o
  -3   6  11         37.15         38.73         1.89 o
  -2   6  11          1.21          1.78         1.07 o
  -1   6  11          0.87          0.29         0.95 o
   0   6  11          0.61          0.73         1.02 o
   1   6  11         19.32         17.82         1.49 o
   2   6  11          0.89          0.12         1.02 o
 -18   0  12         10.42          4.40         1.59 o
 -16   0  12          0.45          0.13         2.93 o
 -14   0  12         43.31         41.61         1.74 o
 -12   0  12        499.12        494.85         6.44 o
 -10   0  12        130.06        150.00         2.50 o
  -8   0  12        583.27        511.75         6.45 o
  -6   0  12         67.86         57.33         1.49 o
  -4   0  12        414.54        420.69         6.32 o
  -2   0  12         81.53         90.39         3.04 o
   0   0  12        556.16        559.31         8.36 o
   2   0  12        205.74        198.99         3.69 o
   4   0  12         43.20         47.19         2.07 o
   6   0  12          9.37         10.59         1.14 o
   8   0  12         30.20         35.66         3.72 o
 -19   1  12        127.09        165.19         5.27 o
 -18   1  12         28.11         30.91         1.97 o
 -17   1  12          5.37          4.61         2.14 o
 -16   1  12          3.05          3.61         0.82 o
 -15   1  12          4.33          5.17         0.83 o
 -14   1  12          2.98          1.24         0.56 o
 -13   1  12         65.98         89.89         1.64 o
 -12   1  12        770.23        731.58         7.47 o
 -11   1  12        120.06        117.67         2.18 o
 -10   1  12        508.67        554.85         5.31 o
  -9   1  12        510.95        520.22         5.00 o
  -8   1  12          1.35          0.27         0.38 o
  -7   1  12         20.29         24.02         0.80 o
  -6   1  12         41.34         34.03         0.93 o
  -5   1  12         17.19         16.21         0.66 o
  -4   1  12        267.08        294.76         3.38 o
  -3   1  12         18.09         21.23         1.09 o
  -2   1  12        324.65        305.68         3.51 o
  -1   1  12         10.81         10.14         0.70 o
   0   1  12         84.45         86.14         1.79 o
   1   1  12         36.23         33.74         1.00 o
   2   1  12          8.66         10.30         0.71 o
   3   1  12         56.97         56.21         1.53 o
   4   1  12        113.67        109.65         2.89 o
   5   1  12         10.82         11.35         0.77 o
   6   1  12         10.20         10.72         1.06 o
   7   1  12         71.04         80.77         2.13 o
   8   1  12         25.24         24.23         2.06 o
   9   1  12          0.49          0.91         1.22 o
  10   1  12          3.90          5.51         1.50 o
 -19   2  12         70.79         83.85         7.24 o
 -18   2  12         39.64         45.37         2.20 o
 -17   2  12          1.32          2.79         1.00 o
 -16   2  12         13.92          9.40         1.02 o
 -15   2  12         63.23         64.03         1.94 o
 -14   2  12         19.97         16.52         1.15 o
 -13   2  12         86.52         70.63         3.16 o
 -12   2  12          0.02          3.89         0.67 o
 -11   2  12         69.87         72.71         1.75 o
 -10   2  12        419.18        388.72         4.36 o
  -9   2  12        139.36        130.19         1.93 o
  -8   2  12          0.23          0.78         0.55 o
  -7   2  12        150.39        152.46         2.15 o
  -6   2  12         34.85         38.37         1.11 o
  -5   2  12          1.44          0.72         0.44 o
  -4   2  12        334.10        303.59         3.57 o
  -3   2  12        125.89        123.98         1.88 o
  -2   2  12        339.69        305.69         3.83 o
  -1   2  12          4.97          6.31         0.65 o
   0   2  12         11.65         15.24         0.90 o
   1   2  12          2.29          1.69         0.69 o
   2   2  12         18.59         17.87         0.87 o
   3   2  12          1.73          1.71         0.54 o
   4   2  12         10.69         11.59         0.88 o
   5   2  12         12.73         14.49         1.01 o
   6   2  12         19.78         14.11         1.42 o
   7   2  12          2.45          2.50         0.95 o
   8   2  12          0.88          1.04         1.19 o
   9   2  12         17.81         19.87         1.46 o
  10   2  12          2.42          3.35         1.27 o
 -18   3  12          5.97          3.36         1.06 o
 -17   3  12          3.09          2.60         0.95 o
 -16   3  12        160.07        166.35         5.15 o
 -15   3  12          2.53          1.47         0.76 o
 -14   3  12         95.62         85.57         2.22 o
 -13   3  12         80.72         70.63         1.94 o
 -12   3  12          7.67          4.91         0.82 o
 -11   3  12        289.65        268.48         4.24 o
 -10   3  12        149.23        139.89         3.03 o
  -9   3  12          7.70         10.49         0.79 o
  -8   3  12        166.78        161.26         2.30 o
  -7   3  12         57.90         57.33         1.29 o
  -6   3  12          7.81          5.65         0.78 o
  -5   3  12       2305.83       2273.84        21.61 o
  -4   3  12         26.59         27.48         1.08 o
  -3   3  12        521.66        522.68         5.69 o
  -2   3  12        259.51        267.04         3.40 o
  -1   3  12         15.00         14.38         0.84 o
   0   3  12         13.63         18.64         0.91 o
   1   3  12          1.85          2.89         0.66 o
   2   3  12          1.31          2.29         0.67 o
   3   3  12        414.86        439.49         5.72 o
   4   3  12          0.18         -0.39         0.90 o
   5   3  12          0.60         -0.22         0.86 o
   7   3  12        161.09        142.77         4.93 o
   8   3  12        102.97        101.68         3.50 o
   9   3  12          1.39          4.50         1.15 o
 -16   4  12          2.05          7.20         1.09 o
 -15   4  12          2.45          2.89         0.89 o
 -14   4  12        116.54        114.26         3.90 o
 -13   4  12         12.34         12.34         1.15 o
 -12   4  12          8.97         10.01         1.14 o
 -11   4  12          6.95          5.34         0.84 o
 -10   4  12         60.40         54.94         1.98 o
  -9   4  12         31.06         27.92         1.41 o
  -8   4  12          0.18          1.64         0.65 o
  -7   4  12         10.53          9.99         0.83 o
  -6   4  12         67.68         68.66         1.48 o
  -5   4  12          2.77          3.12         0.62 o
  -4   4  12        128.31        121.85         2.04 o
  -3   4  12         12.82         15.75         1.11 o
  -2   4  12         77.37         72.65         1.58 o
  -1   4  12        140.21        137.80         2.24 o
   0   4  12        199.12        209.13         2.96 o
   1   4  12          1.95          2.76         0.82 o
   2   4  12         30.70         23.21         1.49 o
   3   4  12          5.46          4.46         1.02 o
   4   4  12        160.93        146.20         3.36 o
   5   4  12         11.11          8.87         1.23 o
   6   4  12        251.35        221.72         4.43 o
   7   4  12        122.15        119.60         3.21 o
 -14   5  12         12.10         15.54         1.35 o
 -13   5  12          6.45          8.74         1.15 o
 -12   5  12         11.01         13.46         1.19 o
 -11   5  12          0.70         -0.39         0.78 o
 -10   5  12         36.88         39.08         2.50 o
  -9   5  12         77.91         78.50         3.28 o
  -8   5  12         64.50         64.53         2.00 o
  -7   5  12          0.47          1.37         0.78 o
  -6   5  12          0.71          1.47         0.78 o
  -5   5  12          7.51          7.31         0.92 o
  -4   5  12          1.86          1.84         0.68 o
  -3   5  12         35.43         40.15         1.32 o
  -2   5  12         32.10         28.14         1.22 o
  -1   5  12          0.40          0.28         0.67 o
   0   5  12          2.52          1.03         0.81 o
   1   5  12         17.39         16.80         1.42 o
   2   5  12          0.00          0.11         1.36 o
   3   5  12         21.90         21.04         2.09 o
   4   5  12         13.63         13.62         1.49 o
   5   5  12          8.38          6.39         1.26 o
 -10   6  12         27.08         25.68         1.67 o
  -9   6  12          2.92          3.20         1.06 o
  -8   6  12          3.46          5.79         1.52 o
  -7   6  12         21.22         24.44         1.55 o
  -6   6  12          1.90          1.20         0.86 o
  -5   6  12         24.02         27.32         1.42 o
  -4   6  12          0.03         -0.24         0.83 o
  -3   6  12          4.97          4.97         1.02 o
  -2   6  12          0.51         -0.50         0.77 o
  -1   6  12          0.41         -0.12         0.94 o
   0   6  12         11.82         23.91         1.69 o
   1   6  12          0.04          0.70         1.09 o
 -19   0  13        115.71        179.69         5.45 o
 -17   0  13         33.99         33.70         4.11 o
 -15   0  13          1.04          1.35         0.76 o
 -13   0  13         11.94         16.46         1.04 o
 -11   0  13         85.57         85.02         2.03 o
  -9   0  13        571.30        556.85         8.04 o
  -7   0  13         60.80         75.61         1.82 o
  -5   0  13        628.99        674.48         9.63 o
  -3   0  13         11.68         14.63         1.16 o
  -1   0  13         80.71         77.49         2.39 o
   1   0  13          4.66          7.16         0.95 o
   3   0  13          5.90          5.36         2.54 o
   5   0  13        584.74        604.37         9.33 o
   7   0  13         93.68         84.52         3.91 o
 -19   1  13          9.83         10.47         1.88 o
 -18   1  13         56.69         74.01         3.91 o
 -17   1  13         21.42         20.58         1.47 o
 -16   1  13          0.14          0.03         0.96 o
 -15   1  13         11.07         10.26         0.97 o
 -14   1  13        239.39        227.91         3.70 o
 -13   1  13        381.35        385.22         4.85 o
 -12   1  13        187.85        216.31         3.09 o
 -11   1  13         98.49         66.44         1.37 o
 -10   1  13        646.47        594.09         6.22 o
  -9   1  13        146.12        137.07         1.99 o
  -8   1  13        156.21        156.96         2.13 o
  -7   1  13          2.23          3.07         0.48 o
  -6   1  13         40.68         38.26         1.30 o
  -5   1  13         19.98         20.77         0.82 o
  -4   1  13        544.81        538.31         5.64 o
  -3   1  13         23.66         29.87         1.08 o
  -2   1  13        263.50        248.36         3.39 o
  -1   1  13        231.28        222.40         3.11 o
   0   1  13        102.31         98.30         1.88 o
   1   1  13         39.88         39.63         1.21 o
   2   1  13          8.07          6.93         0.83 o
   3   1  13          5.87          7.92         1.07 o
   4   1  13          9.66          8.32         0.83 o
   5   1  13        107.98        107.44         3.27 o
   6   1  13          0.73          1.83         0.86 o
   7   1  13          0.33          2.39         1.37 o
   8   1  13          9.70          6.28         3.33 o
   9   1  13          0.97         -0.16         1.30 o
 -18   2  13         14.56         12.77         1.81 o
 -17   2  13          1.82          1.32         1.00 o
 -16   2  13         25.16         33.33         1.77 o
 -15   2  13          3.08          5.66         0.89 o
 -14   2  13          5.74          6.24         0.89 o
 -13   2  13         54.73         52.31         2.24 o
 -12   2  13        223.00        196.35         2.97 o
 -11   2  13        296.23        242.10         3.38 o
 -10   2  13        732.28        728.02         7.56 o
  -9   2  13        275.88        271.29         3.32 o
  -8   2  13         28.11         27.09         0.93 o
  -7   2  13        184.25        196.66         2.63 o
  -6   2  13         89.53         78.67         1.49 o
  -5   2  13        195.49        188.11         2.52 o
  -4   2  13        841.90        827.35         9.27 o
  -3   2  13        255.42        261.65         3.27 o
  -2   2  13         85.10         85.17         1.62 o
  -1   2  13         13.10         13.61         0.82 o
   0   2  13         73.75         69.17         2.01 o
   1   2  13         13.59         16.64         0.93 o
   2   2  13          0.55          0.04         0.54 o
   3   2  13          0.18          0.32         0.54 o
   4   2  13          9.49         10.04         1.20 o
   5   2  13          0.27          1.20         0.70 o
   6   2  13         50.16         47.55         2.07 o
   7   2  13          0.03          0.78         1.04 o
   8   2  13         26.80         25.81         2.67 o
   9   2  13         14.44         13.69         1.88 o
 -17   3  13          2.87          4.55         0.97 o
 -16   3  13         22.15         22.97         1.42 o
 -15   3  13         97.77         88.87         2.95 o
 -14   3  13         11.92          8.63         0.95 o
 -13   3  13          0.61          0.78         0.72 o
 -12   3  13          0.06         -0.56         0.68 o
 -11   3  13          6.59         11.44         0.95 o
 -10   3  13         50.83         50.94         1.39 o
  -9   3  13         47.26         45.38         1.39 o
  -8   3  13         14.54         15.50         0.82 o
  -7   3  13          2.34          0.26         0.50 o
  -6   3  13         13.14         12.31         0.76 o
  -5   3  13        438.06        445.63         5.00 o
  -4   3  13          8.71         10.03         0.75 o
  -3   3  13       1417.30       1377.66        13.57 o
  -2   3  13         15.48         17.40         0.90 o
  -1   3  13         19.23         19.18         0.91 o
   0   3  13         21.75         21.42         1.04 o
   1   3  13         51.79         59.49         1.57 o
   2   3  13          1.30          1.44         0.72 o
   3   3  13         24.02         25.63         1.27 o
   4   3  13         17.45         19.59         1.84 o
   5   3  13         10.32         13.01         1.35 o
   6   3  13         45.35         47.17         2.14 o
   7   3  13          1.17          1.64         0.98 o
 -16   4  13         47.44         60.12         2.10 o
 -15   4  13         15.04         23.98         1.53 o
 -14   4  13          8.53         14.77         1.69 o
 -13   4  13         16.17         13.30         1.21 o
 -12   4  13         64.49         59.45         1.94 o
 -11   4  13         41.41         31.20         1.49 o
 -10   4  13         55.58         60.52         1.85 o
  -9   4  13          0.18          0.25         0.79 o
  -8   4  13          7.53          8.77         0.83 o
  -7   4  13          0.52          0.15         0.65 o
  -6   4  13         35.93         35.97         1.45 o
  -5   4  13          3.59          4.58         0.71 o
  -4   4  13         14.01         13.67         0.86 o
  -3   4  13          7.79          9.59         0.82 o
  -2   4  13        193.80        194.79         2.86 o
  -1   4  13         22.80         20.76         1.03 o
   0   4  13         43.23         42.33         1.55 o
   1   4  13          1.01          1.17         0.79 o
   2   4  13          2.93          2.02         0.89 o
   3   4  13        154.41        147.63         3.36 o
   4   4  13         10.02         10.59         1.29 o
   5   4  13         82.47         79.10         2.61 o
   6   4  13        216.86        204.42         4.34 o
 -13   5  13          0.77          1.73         0.92 o
 -12   5  13         34.30         34.83         1.98 o
 -11   5  13         95.77         94.93         3.46 o
 -10   5  13          0.96          2.12         0.92 o
  -9   5  13          0.56          0.54         0.86 o
  -8   5  13         46.69         52.94         3.37 o
  -7   5  13          0.96          1.03         0.73 o
  -6   5  13         40.79         39.32         1.56 o
  -5   5  13         24.16         24.13         1.21 o
  -4   5  13         16.08         18.72         1.53 o
  -3   5  13          6.31          8.66         0.87 o
  -2   5  13         26.07         30.32         1.47 o
  -1   5  13          0.07         -0.54         0.73 o
   0   5  13         18.63         21.71         1.55 o
   1   5  13          1.98          2.01         0.95 o
   2   5  13         13.25         11.03         1.35 o
   3   5  13          6.87          5.51         1.17 o
  -8   6  13         54.93         66.17         2.24 o
  -7   6  13         22.35         24.12         1.59 o
  -6   6  13          1.73          1.09         1.02 o
  -5   6  13         34.92         42.64         1.77 o
  -4   6  13         23.35         29.36         1.69 o
  -3   6  13         27.59         36.43         1.92 o
  -2   6  13          9.21         11.54         1.75 o
 -18   0  14        185.49        215.99         7.43 o
 -16   0  14         10.55          7.83         1.96 o
 -14   0  14          5.38          8.45         1.11 o
 -12   0  14         27.15         26.96         1.76 o
 -10   0  14          0.03          0.89         0.76 o
  -8   0  14         27.59         37.84         3.48 o
  -6   0  14          7.82          9.78         1.38 o
  -4   0  14         48.98         51.14         1.91 o
  -2   0  14         39.84         33.16         1.78 o
   0   0  14          1.62          2.54         1.11 o
   2   0  14         57.25         64.17         2.62 o
   4   0  14         26.71         30.91         3.13 o
 -19   1  14          5.60          9.39         1.88 o
 -18   1  14        225.85        280.48        10.17 o
 -17   1  14          2.91          2.35         1.00 o
 -16   1  14         62.65         63.45         2.29 o
 -15   1  14        140.56        139.27         2.76 o
 -14   1  14        130.10        118.52         2.18 o
 -13   1  14        121.72        106.94         2.02 o
 -12   1  14        104.97         84.85         1.56 o
 -11   1  14        127.45        151.17         3.00 o
 -10   1  14        151.07        128.04         2.81 o
  -9   1  14        116.95         98.53         1.81 o
  -8   1  14         51.45         62.60         1.39 o
  -7   1  14        147.58        135.84         2.16 o
  -6   1  14         45.52         47.21         1.25 o
  -5   1  14          8.26          8.51         0.73 o
  -4   1  14         88.30         83.38         1.70 o
  -3   1  14        241.12        230.61         3.28 o
  -2   1  14        319.73        307.19         4.81 o
  -1   1  14         23.35         27.46         1.15 o
   0   1  14          7.94          5.80         0.66 o
   1   1  14         29.70         32.66         1.35 o
   2   1  14         12.44         10.63         1.17 o
   3   1  14          0.98         -0.41         0.61 o
   4   1  14         94.91         85.53         1.94 o
   5   1  14          1.97          0.43         0.69 o
   6   1  14         42.04         37.28         1.69 o
   7   1  14         72.60         71.05         2.53 o
   8   1  14          4.14          6.37         1.96 o
 -18   2  14         54.76         69.17         2.56 o
 -17   2  14         35.32         41.74         1.78 o
 -16   2  14         16.73         15.98         1.17 o
 -15   2  14          1.21          2.22         0.74 o
 -14   2  14         79.99         78.26         2.09 o
 -13   2  14          4.33          6.24         0.78 o
 -12   2  14         80.99         78.48         1.74 o
 -11   2  14          1.57          5.57         0.93 o
 -10   2  14        569.71        605.09         6.44 o
  -9   2  14        123.96         99.70         1.88 o
  -8   2  14        240.35        234.13         2.98 o
  -7   2  14          0.13         -0.50         0.50 o
  -6   2  14          1.88          2.16         0.52 o
  -5   2  14        203.56        206.27         3.07 o
  -4   2  14        442.05        443.99         5.87 o
  -3   2  14        336.04        340.06         4.04 o
  -2   2  14         59.81         59.68         1.75 o
  -1   2  14         18.87         16.39         0.88 o
   0   2  14        209.73        210.51         2.92 o
   1   2  14         24.33         24.54         1.24 o
   2   2  14          7.59          8.18         0.83 o
   3   2  14          1.16          0.96         0.86 o
   4   2  14          0.60          0.13         0.74 o
   5   2  14         27.58         24.54         2.74 o
   6   2  14          0.06          0.13         1.22 o
   7   2  14          7.36          9.26         1.38 o
 -17   3  14         33.69         43.21         1.89 o
 -16   3  14          4.11          3.10         0.89 o
 -15   3  14          9.15          9.71         1.15 o
 -14   3  14          0.03         -0.60         0.72 o
 -13   3  14          0.82          1.05         0.72 o
 -12   3  14          8.04          4.35         0.82 o
 -11   3  14         19.35         17.22         1.11 o
 -10   3  14          1.95          2.86         0.65 o
  -9   3  14        188.06        181.63         2.90 o
  -8   3  14         91.67         87.28         1.65 o
  -7   3  14          0.84          0.46         0.61 o
  -6   3  14          4.98          2.61         0.58 o
  -5   3  14          0.77          0.09         0.54 o
  -4   3  14          3.74          5.13         0.68 o
  -3   3  14        481.23        474.46         5.39 o
  -2   3  14         47.63         49.96         1.35 o
  -1   3  14        115.17        108.93         1.99 o
   0   3  14          4.15          3.16         0.71 o
   1   3  14         39.12         43.97         1.47 o
   2   3  14          3.00          3.90         0.79 o
   3   3  14         24.32         22.04         1.27 o
   4   3  14          2.79          1.70         1.13 o
   5   3  14         40.41         37.43         2.28 o
   6   3  14         54.34         45.65         2.18 o
 -15   4  14        101.38        116.19         2.86 o
 -14   4  14         10.23         18.67         1.39 o
 -13   4  14         44.14         48.16         2.60 o
 -12   4  14         89.46         89.28         2.34 o
 -11   4  14          0.95          1.47         0.78 o
 -10   4  14         45.16         43.74         1.69 o
  -9   4  14          8.48          5.87         0.83 o
  -8   4  14          1.15          2.53         0.73 o
  -7   4  14         30.04         32.11         1.17 o
  -6   4  14         11.48         11.41         0.84 o
  -5   4  14          3.05          3.03         0.68 o
  -4   4  14          1.74          0.92         0.62 o
  -3   4  14         72.17         77.65         1.71 o
  -2   4  14          7.19          8.40         0.84 o
  -1   4  14          0.10         -0.09         0.62 o
   0   4  14          1.12         -0.31         0.70 o
   1   4  14         20.61         22.81         1.35 o
   2   4  14         13.86         13.73         1.35 o
   3   4  14         81.24         80.72         4.57 o
   4   4  14          5.86          7.96         1.37 o
   5   4  14         40.88         40.58         2.14 o
 -12   5  14         94.56         96.55         2.61 o
 -11   5  14          7.56          9.28         1.11 o
 -10   5  14         11.56         15.69         1.31 o
  -9   5  14         69.21         75.28         2.22 o
  -8   5  14         37.64         42.80         1.88 o
  -7   5  14         23.90         28.16         1.43 o
  -6   5  14          0.92         -0.28         0.73 o
  -5   5  14          1.29          0.80         0.67 o
  -4   5  14         22.92         24.34         1.25 o
  -3   5  14         62.58         52.29         1.85 o
  -2   5  14         41.76         39.53         1.64 o
  -1   5  14         73.86         74.44         1.99 o
   0   5  14         28.70         20.55         1.62 o
   1   5  14         11.04         12.81         1.35 o
   2   5  14         10.25          9.74         1.35 o
 -17   0  15        390.66        477.38        13.30 o
 -15   0  15         32.72         35.54         2.15 o
 -13   0  15          3.61          3.39         0.77 o
 -11   0  15        542.66        477.33         7.29 o
  -9   0  15        277.15        275.54         7.63 o
  -7   0  15          1.49          0.39         0.83 o
  -5   0  15         16.94         14.35         1.38 o
  -3   0  15         11.55          9.84         1.38 o
  -1   0  15         23.93         22.76         1.78 o
   1   0  15         10.65         11.84         1.50 o
   3   0  15          3.03         11.46         1.50 o
   5   0  15         30.04         25.43         2.06 o
   7   0  15         34.63         43.83         3.52 o
 -18   1  15          0.18          2.74         1.57 o
 -17   1  15         15.87         12.86         1.66 o
 -16   1  15          0.07          0.39         0.83 o
 -15   1  15          5.37         10.08         1.04 o
 -14   1  15         26.88         30.27         1.69 o
 -13   1  15         14.24         17.99         1.06 o
 -12   1  15        145.18        131.74         2.20 o
 -11   1  15        108.87        114.94         2.02 o
 -10   1  15         72.65         53.65         1.36 o
  -9   1  15         45.96         45.06         1.32 o
  -8   1  15         35.01         32.54         1.15 o
  -7   1  15          0.01          0.33         0.55 o
  -6   1  15         54.12         45.32         1.30 o
  -5   1  15          0.28          1.10         0.52 o
  -4   1  15         61.02         61.91         1.57 o
  -3   1  15        142.77        139.97         2.56 o
  -2   1  15         13.19         12.51         0.94 o
  -1   1  15         71.00         68.14         3.29 o
   0   1  15        289.00        282.45         3.91 o
   1   1  15          1.04          0.76         0.86 o
   2   1  15          6.30          6.36         0.79 o
   3   1  15          0.45          0.90         0.70 o
   4   1  15         12.62         13.04         1.11 o
   5   1  15         12.62         13.34         1.13 o
   6   1  15         55.47         59.44         2.94 o
   7   1  15         47.72         44.22         3.52 o
 -18   2  15          0.50          2.53         1.71 o
 -17   2  15         33.83         41.96         1.72 o
 -16   2  15         12.26         16.42         1.36 o
 -15   2  15         11.83         12.25         1.09 o
 -14   2  15         18.57         17.29         1.15 o
 -13   2  15         77.69         70.31         1.89 o
 -12   2  15          5.25          3.44         0.67 o
 -11   2  15        522.49        509.43         6.19 o
 -10   2  15        795.06        772.64         8.01 o
  -9   2  15        274.16        249.89         3.19 o
  -8   2  15        614.59        640.25         6.78 o
  -7   2  15         47.10         42.47         1.29 o
  -6   2  15         18.76         19.02         1.01 o
  -5   2  15         75.58         81.39         2.54 o
  -4   2  15        306.40        291.79         3.95 o
  -3   2  15       1069.98       1071.81        11.82 o
  -2   2  15        656.83        659.86         7.76 o
  -1   2  15        312.71        316.34         4.29 o
   0   2  15         58.72         63.62         1.63 o
   1   2  15         32.46         31.98         1.31 o
   2   2  15         27.79         24.00         1.25 o
   3   2  15         22.71         22.81         1.39 o
   4   2  15          9.39         11.08         1.13 o
   5   2  15         19.26         22.89         1.80 o
   6   2  15         27.53         24.92         2.16 o
 -16   3  15          0.14          0.37         0.82 o
 -15   3  15         54.25         59.16         2.65 o
 -14   3  15          7.78         11.11         1.08 o
 -13   3  15          9.81          9.49         0.95 o
 -12   3  15         39.29         45.22         1.64 o
 -11   3  15         16.92         17.30         1.03 o
 -10   3  15         79.60         78.18         1.85 o
  -9   3  15        430.93        426.88         5.00 o
  -8   3  15          8.00          6.67         0.68 o
  -7   3  15         32.78         30.44         1.16 o
  -6   3  15         64.18         69.13         1.55 o
  -5   3  15          9.97         10.45         0.80 o
  -4   3  15         34.64         35.51         1.19 o
  -3   3  15         70.10         70.49         1.90 o
  -2   3  15         39.14         43.28         1.33 o
  -1   3  15          5.48          5.32         0.71 o
   0   3  15         16.36         17.15         1.03 o
   1   3  15         17.04         16.84         1.15 o
   2   3  15          5.97          7.23         1.06 o
   3   3  15         60.53         64.57         2.46 o
   4   3  15          0.53         -1.22         1.22 o
   5   3  15         58.57         55.32         2.64 o
 -14   4  15          2.17          6.47         0.98 o
 -13   4  15          0.61          1.49         0.89 o
 -12   4  15          8.07         13.60         1.19 o
 -11   4  15          1.44         -0.37         0.82 o
 -10   4  15          1.34          0.78         0.78 o
  -9   4  15         41.10         46.74         1.59 o
  -8   4  15         12.28         11.45         1.03 o
  -7   4  15         10.86          9.79         0.80 o
  -6   4  15          6.17          4.53         0.73 o
  -5   4  15         11.45         11.60         0.88 o
  -4   4  15         20.45         19.19         1.03 o
  -3   4  15          2.49          2.01         0.68 o
  -2   4  15          0.15         -0.27         0.58 o
  -1   4  15          8.25         10.71         1.03 o
   0   4  15          2.06          2.40         0.79 o
   1   4  15          1.09          0.21         0.79 o
   2   4  15          1.23         -0.29         0.98 o
   3   4  15         17.68         21.04         1.65 o
 -11   5  15         28.94         35.33         1.79 o
 -10   5  15         94.50        107.27         2.73 o
  -9   5  15         12.69         12.70         1.26 o
  -8   5  15          1.29          0.46         0.96 o
  -7   5  15         43.72         51.56         1.73 o
  -6   5  15          3.18          1.36         0.83 o
  -5   5  15          0.89         -0.24         0.69 o
  -4   5  15          2.03          0.48         0.66 o
  -3   5  15          8.47         13.04         1.21 o
  -2   5  15          7.81         10.06         1.10 o
  -1   5  15          5.11          4.35         0.97 o
   0   5  15         15.11         13.91         1.46 o
 -16   0  16         30.13         31.30         3.13 o
 -14   0  16         41.17         42.94         2.54 o
 -12   0  16         12.59         13.73         1.76 o
 -10   0  16          0.10         -0.83         0.83 o
  -8   0  16        234.67        235.60         6.07 o
  -6   0  16         21.88         21.13         1.66 o
  -4   0  16         44.87         42.48         4.30 o
  -2   0  16         11.43         12.60         1.50 o
   0   0  16        103.70         94.56         4.30 o
   2   0  16          7.89          9.22         1.76 o
   4   0  16          0.02          0.20         2.15 o
   6   0  16         46.90         47.35         3.52 o
 -18   1  16        186.29        233.60         8.22 o
 -17   1  16          0.24          1.76         1.11 o
 -16   1  16         77.89         94.06         3.17 o
 -15   1  16          1.23          3.94         0.90 o
 -14   1  16         18.03         18.55         1.11 o
 -13   1  16         21.44         22.37         1.21 o
 -12   1  16         24.94         26.24         1.49 o
 -11   1  16         12.23         10.98         0.83 o
 -10   1  16        180.88        150.07         2.43 o
  -9   1  16        120.02        115.98         2.12 o
  -8   1  16          1.05          0.89         0.60 o
  -7   1  16         66.35         66.84         1.59 o
  -6   1  16          0.04          0.55         0.52 o
  -5   1  16         57.76         60.01         2.28 o
  -4   1  16          2.57          3.21         0.70 o
  -3   1  16         30.82         28.97         1.41 o
  -2   1  16        241.63        244.34         3.56 o
  -1   1  16          0.91          2.35         0.70 o
   0   1  16         15.06         19.61         1.21 o
   1   1  16          7.58          9.26         1.27 o
   2   1  16          0.01          0.44         0.74 o
   3   1  16         17.18         19.11         1.29 o
   4   1  16          0.19          0.45         0.96 o
   5   1  16          0.02          0.28         0.96 o
   6   1  16         25.01         18.92         1.88 o
 -17   2  16          0.25         -0.04         0.85 o
 -16   2  16         21.03         22.81         1.49 o
 -15   2  16          0.06          0.26         0.90 o
 -14   2  16          0.21          1.10         1.03 o
 -13   2  16         18.14         14.48         1.11 o
 -12   2  16        213.80        191.13         3.36 o
 -11   2  16        118.61        115.36         2.44 o
 -10   2  16         10.29         12.37         0.88 o
  -9   2  16         67.96         71.33         2.12 o
  -8   2  16        436.52        439.65         5.49 o
  -7   2  16         47.03         42.42         1.58 o
  -6   2  16         52.41         55.21         1.56 o
  -5   2  16         75.45         75.70         2.33 o
  -4   2  16        233.48        230.91         3.85 o
  -3   2  16        236.27        240.69         3.56 o
  -2   2  16         17.03         18.56         1.08 o
  -1   2  16        215.32        217.06         3.31 o
   0   2  16         78.10         71.05         1.82 o
   1   2  16         20.96         21.53         1.21 o
   2   2  16          2.78          2.22         1.02 o
   3   2  16          2.35          1.74         0.86 o
   4   2  16         28.92         33.38         1.69 o
   5   2  16         28.25         25.64         1.84 o
 -16   3  16         34.31         36.36         2.87 o
 -15   3  16         16.01         15.92         1.35 o
 -14   3  16         51.53         61.64         3.05 o
 -13   3  16          0.29          0.83         0.74 o
 -12   3  16          0.90          1.42         0.82 o
 -11   3  16         13.72         12.49         1.01 o
 -10   3  16          0.24         -0.17         0.65 o
  -9   3  16        109.47        114.00         2.06 o
  -8   3  16        261.26        263.33         3.51 o
  -7   3  16         32.26         30.77         1.16 o
  -6   3  16         88.22         88.96         1.99 o
  -5   3  16         16.99         16.19         0.97 o
  -4   3  16         22.14         20.13         1.10 o
  -3   3  16          0.70         -0.47         0.67 o
  -2   3  16         21.95         22.65         1.21 o
  -1   3  16         21.49         19.26         1.13 o
   0   3  16         68.45         70.10         2.30 o
   1   3  16          1.41          1.95         0.89 o
   2   3  16          1.31          1.61         1.02 o
   3   3  16          0.70         -1.04         1.04 o
   4   3  16          2.43          1.71         1.50 o
 -13   4  16          1.87          3.79         1.02 o
 -12   4  16         39.26         59.68         2.00 o
 -11   4  16          8.48          8.78         1.09 o
 -10   4  16          8.91          9.15         1.06 o
  -9   4  16         10.25         11.95         1.63 o
  -8   4  16         17.83         11.70         1.02 o
  -7   4  16          5.63          9.01         0.84 o
  -6   4  16          0.06          0.63         0.64 o
  -5   4  16         15.51         12.35         0.88 o
  -4   4  16          5.43          6.20         0.82 o
  -3   4  16          2.71          2.36         0.69 o
  -2   4  16          3.51          2.78         0.71 o
  -1   4  16          5.89          8.29         1.03 o
   0   4  16          7.03          9.05         1.03 o
   1   4  16          0.42          0.62         0.92 o
  -9   5  16          0.27          0.54         0.86 o
  -8   5  16          0.75          1.04         0.92 o
  -7   5  16         22.12         22.97         1.32 o
  -6   5  16          0.29         -0.43         1.14 o
  -5   5  16         52.88         63.29         1.73 o
  -4   5  16         55.87         59.97         1.74 o
  -3   5  16          9.69         13.36         1.29 o
 -15   0  17          0.01          1.17         1.57 o
 -13   0  17          7.34          5.29         1.11 o
 -11   0  17          5.53          8.71         1.37 o
  -9   0  17        353.57        317.02         6.90 o
  -7   0  17          7.32          7.92         1.22 o
  -5   0  17         30.91         28.52         2.06 o
  -3   0  17         27.99         24.09         2.93 o
  -1   0  17        101.30        104.03         3.57 o
   1   0  17         16.57         13.92         1.66 o
   3   0  17          2.94          2.78         1.22 o
 -17   1  17          3.55          4.84         1.22 o
 -16   1  17         65.04         81.09         4.50 o
 -15   1  17          0.51          1.27         1.04 o
 -14   1  17          8.00          9.22         0.92 o
 -13   1  17          0.55          0.45         0.66 o
 -12   1  17          4.11          3.90         0.65 o
 -11   1  17          4.49          6.54         0.76 o
 -10   1  17        107.34         90.75         1.87 o
  -9   1  17         24.71         26.04         1.17 o
  -8   1  17        286.87        278.21         4.07 o
  -7   1  17          4.22          5.58         0.82 o
  -6   1  17          6.66          7.30         0.92 o
  -5   1  17         37.68         39.34         1.53 o
  -4   1  17         63.69         68.93         1.94 o
  -3   1  17         13.61         13.46         1.11 o
  -2   1  17        546.22        546.22         7.62 o
  -1   1  17         79.38         83.82         2.24 o
   0   1  17          0.02         -0.06         0.82 o
   1   1  17         46.65         41.35         1.74 o
   2   1  17        104.15         97.67         2.92 o
   3   1  17          4.47          1.76         1.38 o
   4   1  17          0.06         -1.02         2.15 o
 -16   2  17          2.94          3.91         1.04 o
 -15   2  17         20.85         27.82         1.65 o
 -14   2  17          3.81          1.84         0.81 o
 -13   2  17         11.91         10.59         1.06 o
 -12   2  17        124.21        124.95         4.46 o
 -11   2  17         78.83         85.98         1.88 o
 -10   2  17          0.80          0.00         0.58 o
  -9   2  17         56.64         55.54         1.52 o
  -8   2  17        126.33        124.18         2.33 o
  -7   2  17          5.56          6.09         0.79 o
  -6   2  17         53.40         54.22         1.52 o
  -5   2  17         45.58         47.82         1.51 o
  -4   2  17          5.12          5.64         0.85 o
  -3   2  17        188.14        183.75         3.46 o
  -2   2  17        321.01        310.85         4.99 o
  -1   2  17        290.38        290.13         4.21 o
   0   2  17        316.62        295.02         4.50 o
   1   2  17          1.38          0.49         0.76 o
   2   2  17          2.65          3.54         0.89 o
   3   2  17         28.50         35.77         3.49 o
 -15   3  17         23.97         26.05         2.08 o
 -14   3  17          2.78          2.59         1.04 o
 -13   3  17          5.21          9.29         1.13 o
 -12   3  17          2.34          3.37         1.04 o
 -11   3  17         13.60         16.75         1.21 o
 -10   3  17         22.47         23.59         1.35 o
  -9   3  17        268.98        274.99         4.01 o
  -8   3  17          6.04          5.93         1.06 o
  -7   3  17        131.24        137.07         3.78 o
  -6   3  17          0.29          1.81         0.73 o
  -5   3  17          0.11         -0.37         0.65 o
  -4   3  17         12.04         13.77         0.99 o
  -3   3  17          1.15         -0.14         0.64 o
  -2   3  17         69.39         71.98         3.41 o
  -1   3  17         35.98         36.21         2.01 o
   0   3  17          3.23          4.49         1.02 o
   1   3  17          2.00          1.79         0.89 o
   2   3  17          3.12          2.39         0.92 o
 -12   4  17         46.78         57.92         2.15 o
 -11   4  17          0.72          0.37         0.86 o
 -10   4  17         20.18         22.61         1.29 o
  -9   4  17         43.83         48.72         1.66 o
  -8   4  17        214.15        219.07         3.60 o
  -7   4  17          0.30          0.05         0.73 o
  -6   4  17         25.68         27.80         1.24 o
  -5   4  17         11.73          8.64         0.87 o
  -4   4  17          1.16         -0.26         0.76 o
  -3   4  17         11.69         15.22         1.13 o
  -2   4  17          7.20          8.41         1.13 o
  -1   4  17          2.41          2.16         0.95 o
 -16   0  18        363.21        430.82        12.91 o
 -14   0  18         84.28         76.96         3.33 o
 -12   0  18          0.71          2.35         1.11 o
 -10   0  18        159.52        147.37         4.12 o
  -8   0  18         32.13         28.01         3.13 o
  -6   0  18         16.21         20.50         1.78 o
  -4   0  18          1.72          1.87         1.22 o
  -2   0  18          8.71          6.90         1.38 o
   0   0  18         10.09         11.01         1.66 o
   2   0  18          9.88          9.70         2.15 o
 -16   1  18         52.23         72.43         2.90 o
 -15   1  18         30.76         38.57         2.53 o
 -14   1  18          2.40          2.09         0.98 o
 -13   1  18          6.28          5.40         1.04 o
 -12   1  18          0.56          0.84         1.13 o
 -11   1  18        103.71         97.88         2.29 o
 -10   1  18         77.06         66.40         1.85 o
  -9   1  18         15.57         14.85         1.06 o
  -8   1  18        116.41        112.48         2.53 o
  -7   1  18         86.69         82.97         2.09 o
  -6   1  18          2.39          3.06         0.98 o
  -5   1  18          6.44          9.11         1.02 o
  -4   1  18          0.19          0.20         0.78 o
  -3   1  18         16.54         19.30         1.31 o
  -2   1  18        381.77        379.52         5.86 o
  -1   1  18         44.10         44.19         1.82 o
   0   1  18         62.19         66.05         2.65 o
   1   1  18         23.91         23.48         1.49 o
   2   1  18         45.32         48.82         1.93 o
 -15   2  18          0.07          1.68         0.96 o
 -14   2  18          4.10          7.43         1.48 o
 -13   2  18          4.54          6.44         0.98 o
 -12   2  18         30.27         32.30         1.53 o
 -11   2  18         11.32         10.97         0.90 o
 -10   2  18         42.57         42.22         2.69 o
  -9   2  18         61.70         59.12         1.64 o
  -8   2  18         10.16          8.64         0.87 o
  -7   2  18         83.63         83.96         1.99 o
  -6   2  18          5.58          4.67         0.86 o
  -5   2  18         24.76         22.13         1.21 o
  -4   2  18         15.40         16.99         1.10 o
  -3   2  18         10.98         10.75         0.99 o
  -2   2  18         35.35         36.82         2.02 o
  -1   2  18         21.38         22.93         1.38 o
   0   2  18          0.01          0.14         0.77 o
   1   2  18          0.58          3.27         1.19 o
   2   2  18          3.29          5.27         1.19 o
 -13   3  18         19.67         16.52         1.42 o
 -12   3  18          8.36         10.91         1.02 o
 -11   3  18         47.80         66.98         2.09 o
 -10   3  18         50.01         48.21         1.89 o
  -9   3  18        238.67        233.07         3.62 o
  -8   3  18        154.71        157.28         2.90 o
  -7   3  18        194.30        197.69         3.27 o
  -6   3  18         88.62         87.64         2.04 o
  -5   3  18         18.40         17.60         1.31 o
  -4   3  18         20.12         25.90         1.29 o
  -3   3  18          0.03          1.71         0.77 o
  -2   3  18         22.22         21.84         1.21 o
  -1   3  18          8.43          9.34         1.28 o
   0   3  18          7.18          8.06         1.09 o
 -10   4  18        111.24        130.39         3.78 o
  -9   4  18         12.60         20.91         1.49 o
  -8   4  18         10.80          9.90         1.42 o
  -7   4  18         37.14         34.56         2.32 o
  -6   4  18          6.30          5.41         0.88 o
  -5   4  18          7.76          9.60         0.99 o
  -4   4  18          7.63          8.21         1.41 o
 -15   0  19          3.53          4.30         1.96 o
 -13   0  19          0.01          1.17         1.11 o
 -11   0  19          2.75          2.15         1.11 o
  -9   0  19         51.92         41.65         2.34 o
  -7   0  19         20.74         16.99         1.78 o
  -5   0  19         31.31         35.55         3.91 o
  -3   0  19          0.20          0.61         1.57 o
  -1   0  19        142.71        139.47         4.50 o
   1   0  19         99.11        107.93         5.48 o
 -15   1  19         37.04         42.37         2.18 o
 -14   1  19          0.69          0.00         0.90 o
 -13   1  19         40.47         44.71         1.95 o
 -12   1  19          8.01          7.81         0.98 o
 -11   1  19         25.69         24.53         1.47 o
 -10   1  19         13.45         12.94         1.06 o
  -9   1  19         21.46         17.64         1.21 o
  -8   1  19         21.27         18.00         1.29 o
  -7   1  19          0.77          1.09         0.82 o
  -6   1  19          0.01          1.03         0.82 o
  -5   1  19          0.29          0.29         0.78 o
  -4   1  19         16.26         16.43         1.29 o
  -3   1  19          0.91          1.27         0.92 o
  -2   1  19        232.67        246.96         4.39 o
  -1   1  19         22.91         20.27         1.46 o
   0   1  19        302.80        314.87         5.31 o
   1   1  19         56.95         61.45         3.28 o
 -14   2  19          1.00         -0.13         0.90 o
 -13   2  19         17.02         20.15         1.35 o
 -12   2  19         10.77         11.14         1.13 o
 -11   2  19          3.81          3.97         0.79 o
 -10   2  19        119.97        123.41         2.92 o
  -9   2  19          0.13          0.23         0.70 o
  -8   2  19          4.26          1.39         0.73 o
  -7   2  19          4.11          6.05         1.02 o
  -6   2  19          0.10          0.00         0.78 o
  -5   2  19          1.73          2.07         0.86 o
  -4   2  19          0.42         -0.45         0.82 o
  -3   2  19          8.90          9.43         1.11 o
  -2   2  19         55.62         54.19         2.26 o
  -1   2  19         45.23         43.45         1.92 o
 -12   3  19         24.94         29.46         1.65 o
 -11   3  19          0.00          1.63         0.92 o
 -10   3  19        177.43        199.24         3.80 o
  -9   3  19        190.28        198.46         3.27 o
  -8   3  19          0.05          0.74         0.77 o
  -7   3  19         73.93         72.62         1.94 o
  -6   3  19        131.88        136.58         2.71 o
  -5   3  19         66.92         70.90         1.96 o
  -4   3  19          6.97          5.87         1.06 o
  -3   3  19          0.14          0.36         0.96 o
 -14   0  20         73.96         93.49         3.29 o
 -12   0  20         44.28         49.23         4.30 o
 -10   0  20          0.41          2.30         1.22 o
  -8   0  20        335.41        326.01         9.98 o
  -6   0  20        121.33        116.11         3.84 o
  -4   0  20          1.84          1.96         1.76 o
  -2   0  20         82.55         90.42         3.57 o
 -13   1  20          9.60         10.82         2.15 o
 -12   1  20         47.07         43.22         1.81 o
 -11   1  20          0.43         -0.59         0.78 o
 -10   1  20          4.34          4.79         0.92 o
  -9   1  20          4.46          3.69         1.25 o
  -8   1  20          8.78          6.38         1.02 o
  -7   1  20         40.78         38.00         1.86 o
  -6   1  20         41.99         46.28         1.82 o
  -5   1  20          1.90          1.93         0.92 o
  -4   1  20          6.27          6.86         1.70 o
  -3   1  20          4.71          4.15         1.02 o
  -2   1  20         60.14         62.40         2.77 o
 -12   2  20          8.05          6.94         1.27 o
 -11   2  20          0.78          2.76         0.96 o
 -10   2  20          1.34          1.26         0.85 o
  -9   2  20         14.68         14.16         1.30 o
  -8   2  20          7.38          8.04         1.02 o
  -7   2  20          4.46          2.65         0.95 o
  -6   2  20         59.21         60.37         2.65 o
  -5   2  20          0.83          0.48         1.13 o
  -4   2  20          0.24         -0.12         0.82 o
  -3   2  20          1.48          2.56         0.95 o
 -11   0  21         10.52         13.13         1.66 o
  -9   0  21        155.33        151.12         4.56 o
  -7   0  21         95.93         98.63         7.83 o
  -5   0  21          4.19          5.18         2.54 o
 -10   1  21          0.18         -0.25         0.82 o
  -9   1  21          8.26          7.92         1.11 o
  -8   1  21          2.64          3.82         0.98 o
  -7   1  21         10.62          9.39         1.11 o
  -6   1  21          1.49          1.96         0.96 o
  -5   1  21         19.00         23.62         1.49 o
                                                
